# Supplementary material for: Comparative sequence analysis of Cyclospora cayetanensis apicoplast genomes originating from diverse geographical regions
Source: Parasit Vectors. 2016 Nov 29;9:611. doi: 10.1186/s13071-016-1896-4 (PMC5129617; doi:10.1186/s13071-016-1896-4)
Supplement: Additional file 3: — 33,598 bases long ungapped apicoplast genome sequences for building the tree in Fig. 5. KP866208_corrected was not included in this analysis. The sequences were first aligned on MEGA7 and bases positions with ‘N’ were removed from all strains to create an ungapped sequence file. MEGA 7 suite was used for this analysis as described. (FASTA 409 kb) [file 13071_2016_1896_MOESM3_ESM.fasta]

[Supplemental file 4: 33598 bases long ungapped apicoplast genome sequences  for building the tree in Figure 5. KP866208_corrected was not included in this analysis. 
The sequences were first aligned on MEGA7 and bases positions with �N� were removed from all strains to  create an ungapped sequence file. MEGA 7 suite was used for this analysis as described.]


>ReferenceGenome
CAAATATTTTTATATATTTATTATTTTATATATAATAAAATATAGTCTAG
GCCGCCCTGGGGTTGAACCAGGCACCTCGCCCTTATCAGGGGCGTGCTCT
ACCGCTGAGCTAACAGCCCTTTTGTTTACTTACTTTACTAACTAGCGCTT
AGCTATCTTCCCAGTAATTTTACTTAAAAGTATTGTTGCCTTTAACTTTT
TTCACAATTTTTATACTAAAAAAGTGGGTCAAAGTTTATACTAGCGGCCA
GTAGTGTGTGTACTATTTATTAGTATATTATCCAGCCGCACCTTCCAGTA
CAGCTACCTTGTTACGACTTCACCCCAGTTACTAATTCTTATTTATTTTC
TTAAACAGAAGTTTCAATAATAATTAATTCCCATGGTGTGACGGGCGGTG
TGTACAAGGCCCGATGACTTATTCACCGCCGTAAGGCTGACCGGCGATTA
CTAGCGATTCCAGCTTCACATAAATAACTTTCAATTTATGTTCCGAACTA
CGAATGGTTTTATTAATATAATTAAATCTATTTTCTCAAATAAAAATAAA
AAATTTTTTTAAATTTTTTATATTCAATTTATTGTACCATCCATTGTAGC
ACGTGTATAGCCCAGAACATAAAGGGCATGAGGACTTGACGTTTTCCATT
CCTTCCTCCTTATTTTTATATAGACAAATATAGGCAGTTTTTAAAGATAG
TTAACTTTAAATAAGGGCTACGCTCGTTGCGGGACTTAACCCAACATCTC
ACGACACGAGCTGACGACAGCCATGCACCTCCTGTAGATGTACTTATAAA
AATTTATTAAATTTTTAAAAACATATATATCAAGTTCTGGTAAGGTTCTT
CGCGTTACATCGAATTAAACCACATGCTCCACCGCTTGTGCGGGCCCCCG
TCAATTCCTTTGAGTTTCACTCTTGCGAGCGTACTACTCAGGCGGGATAC
TTAACGCGTTAGCTAAGGAACTAAATATTAATTATATTTAATTCCGAGTA
TCCATAGTTTACAGTTAAGACTACTGGGGTATCTAATCCCATTCGCTACC
TTAACTTTCGTATCTCAGCGTCAGTGCTGCTCCAGTAAAATGCCTTCGCT
TTTGGTCTTCTTTTTTGTATCTTTGCATTTCACTACTACTCAAAAAATTC
CTTTTACCCCTAACAGACTCTAGTTTAATAATTTTTTTAATAAAAAACAA
ATATATAGTTTTTTTTAAATAAAAATATATTAAAACCACCTACATACGCT
TTACGCCCAGTAATTCCGGATAACGCTTGTATCCCCCGTTTTACCGCGGC
TGCTGGCACGGAGTTTGCCGATACTTTATTTATTTAAGTGTCAATATTCA
CTTTGAAATAAAAGAAGTTTACAACTGTATTAAGCTGTCTTCCTCCACGT
GACGACGCTCTGTCAAGCTTGCGCTCATTGCAGAATATTCCCCACTGCAG
CCTCCCGTAGGAGTTTGGACTGTATTTCAATTCCAATGTGACTGATCCCC
CTCTCAGGGCAGCTACCGATCTTCGCCTTAGTAAATTATTATTTTACTAA
CTAGCTAATCAGATATGAACTTTTTTTTAGACAGTATTAACTTTTTAAAG
CACAAATGCGCATATCAGAGATTAACCCTAAGTTATTAGGGATACTTCTA
ATCTAAACTTAAATTTTCATATATTACTCACCAATTCACTATAGTTTTAT
ATAGTAACTATTAAATTTGCATGTGTTAGGCACGTCTCTTGCGTTTTTCC
TGAGCCAGGATCAAACTCATTTAGTACAAAAATTATATATATAATATACA
TTTAAGGAATATTTTTTAATTGGAAATAAGCAGACTCGAACTGCTAACTT
TTTCTTTGCAAAAGAACTATTCTACCCTTGAATTATATTCCCCCTCTATA
TCTATATATGTATAAATACTTCCTCAGTAGCTCAGTGGTCAGAGCTTTCG
GCTGTTAACCGAAAAGTCGCTGGTTCGATCCCAGCCTGTGGAGTTTTTAC
GGAAGGAGAGATTTGAACTCTCATAGAAATTTCTATTAGATCCTAAATCT
AACGCGTATACCCTTTCGCCACTTCCGTATATAAACCTAGTAGGACTTGA
ACCTACATTAAAAACTTAGAAGGTTTTTATCTTTTCCAAATTAAATGATA
GGTTTAATATGGATGGGTAGTGTTAGAATCGAACCAACAACTTTATACTC
GTAAGGTATATACTCTACCATTGAGTTAACTACCCTATTATTATAATAGG
GGAGGCCAATAGCTCAGTTGGAAGAGCATGTGGCTACGGACCACAAGAGC
GTGGGTTCAAATCCCTCTTGGCTTTTACAAAATAAAACGGAGTAGAGCAG
TTTGGTAGCTCGTCGGGCTCATGATCCGAAGGTCAACGGTTCAAATCCGT
TCTCCGTTTTTAATTTAAGTATTTATAGTTTAAATATAAATTAATATATT
TATATAAGATAAAAAAGAATACCTTGATACTTGAAGACGAAGAAAGACGT
TTATTACGAAAATACTTTAAATAGCAGCAATGCAATAAATTAAAGATTTC
TGAATGGGAGTACCTTATATTTTTCTAAAAAAAAGAAAACTTGGAGAACT
GAACCATCTTAGTATCCAAAGGAAAAAAATTAACAAAAATTCCCAAAGTA
GTGGCGAGCGAAAAGGGAGTATAAACATATATATGTTTATTTATTATTAG
TAAATTAGAATATAATTCTGATTGAAGTTAACAAGAACCTCCTTGAAAAA
TAAAATACTTCAAAGTAATCAATAGTGAACTAGTACCGTAAGGGAAAGGT
GAAAAGATCCCCGTAAGGGAAGTGAAAAGAACATGAAATTTTTTATCTTA
CAATCTATAGAAGGATTAAAGAATCTAACTATATGCCTGTTGAAGAAGGA
GCTGACGAGTCTTAATTATTTTAAGCATTTGGTTAAATTTAATTAATTGA
AGCCAGAGTTAACGCGAGTTATTATTAAATAATAACAATTGTTTATAATT
AAGAACCCGAACCCGAATGAATTAATCTTGTCCAGAATGAAATATAGAGA
AGTCTATATAGAGGTTCGAACTGGTTGATATTGCAAAATCATCAGATGAG
ATGAGATTAGAGGTGAAATGCTTATCGAATTCGGAGCTAGCTGGTTCTCC
TCGAAATGCGTTGAGGCGCAGCTATTACTATTATATAATTAAGGTGGTAA
AGCACTATATATAATACATATTATATATAATATACATTATATATAAACTA
ATAATACCTATTATAGTTTAAAGTAATAAGTGAGACTATTGGGGAAAATC
TCAATAGTCTAAAGGGAAACAACCCACACCATAAGTTAAAGTTTTTAAAA
AGTATTTAAAACAAAAGGTACTTTAATTTCAGTTATATTTAAGAGGTTAG
CTTAGAAGCAGCTATCCTTTAAAAAGTGCGTAATAGCTTGTTAAATTAGA
AATTATGCACTAAAAATGAAAGAAAAAAAATACTTTACTGAAGCTATGGG
ATTTATTTTTAAATCGATAGAGGAGCGTTCTATATTTTAGAAGCAAAAAT
GTAAATTTTTGTGGAGATAATAGAAGTGAGAATGTCAGCTTAAGTAGCAT
AAATATTAGTAAAAAATCTAATACTCCGAAAGCTAAAGGTTTTCTACGAA
AGGATATACCACGTAGATAAAGTCAGGGCCTAAAATTAGATTTAATATGT
ACTTGATGGGTAAAAGGTTAAAATTCCTTTACCATAATATATATATACAA
ATAGTGACCTATTATATATAATATATATTTTAAGAAATAGTTACTTAATA
TATGTTTATTATATAGCTAGAAAAATGTATCTGTTTTATATATATTATGC
CTGTACTAAAACTGACACAAGTAAGCAAGTATATATATACTAAGGAGTAC
GAAATAACTTTTTCTAAGGAACTCGGCAAAATAATCCTGTAACTTCGGGA
GAAAGGATGCCCAAAGGGCTGCAATAAAAAGATCCAAGCGACTGTTTATC
AAAAACACAGGTCTCCGCTAAGTTTAATCACAATGTAAGGGGGCTGACAC
CTGCCCAGTGCTGGTAAGTTAAAAAAAATATTTTTTATCCAAGTATTTTT
ATAAGCTCCAGTAAACGGCGGCTGTAACTATAACGGTCCAAAGGTAGCGA
AATTCCTTGTCGGGTAAGTTCCGACCTGCACGAAAGGTGTAACGACTTGG
ATGCTGTCTTAGAAAAAGATTCGGTGAAATAGGAATGTCTGTGAAGATAC
GGACTATCTACATCTGGACAGAAAGACCCTATGAAGCTTTACTATATTTT
GAAATTAAAAATAAAATATATTTGTGTAGAATAAGTGGGAAATTAATTAA
TTTATCTTGAAATACCACTCTTTTATATTTTATTTTTTTATTAAAATATT
GTTAACCAATTTTAAAAAAATTTTAAAAAGGTAGTTTGACTGGGGCGGTA
ACCTCCTAAAAAGCAACGGAGGTGTACAAAGGTCTTTTTTTAATTTAAAT
TTTTTTTTAAATTAAAACTATAAAGGGTATAAGGCTTGATTGTAAGAGTT
ACCACTCGAACAAGGACGAAAGTCGGTCTTAATGATCCGACAGTTCTTTG
TGGAAAGGCTGTCGCTTAACGAATAAAAGTTACTCTAGGGATAACAGGCT
GATCTCCCCCGAAAGTTCCTATCGACGGGGAGGGTTGGCACCTCGATGTC
GGCTCGTCGCATCCTGAGGCTGAAGTAGGTCTCAAGGGTTGGTCTGTTCG
CCCATTAAAGCGGCACGTGAGCTGGGTTCAGAACGTCGTGAGACAGTTCG
GTCCATATCCGATGTAGACATAAGAACATTGAAAAGTTTTTCTTTTAGTA
CGAGAGGACCAAAGAAATTAAACCTATGGTGTATTAGTTATTTTACTAAA
AGTAGTCGCTAAGTAGCCAAGTTTAATATATTTTAATCACTGAAACCATA
TAAGTGAGAAAATTACTTTAAGATAAATGTTCTTTTCTAATTAGAGTAAG
ACAACAAATAGATAATTTGATAAAAAGAAAAAATGTATACAATTAGTAAT
AATTTTAGCATTTTTTTACTAAAACTTCGAGAATATATTTTTGCTGATAT
AGCTCAAAGGTAGAGCCACTGACTTGTAATCAGAAGGTTGGGGGTTCGAT
TCCCTTTATCAGTTTATTTTGAAAATTAAAATATTTATATTATATTTATT
TTATAAAAAAATGTTACGTTATTTAGGCCCTAAGTTAAAAAAATTAAAAC
AATTTAATATACATATGCATCCAGGTTTTTCAACTAAATATTCTATTTTA
AATAAAAATTTTATAAAAAATAATAAAGCAATTATATCTTTTTATTTATT
AGAATTACTTGAAAAGCAAAAATTAAAATTTACTTTCTCATTAACTGAAA
AATTAATTAAAAAATATATCTTATTTATACATAAATATAATTATAAAAAA
TTTAATATATCTACTATTATTGAGGCACGTTTAGATAAAATACTTTTTAA
TATAGGATATTCTATTACTATAGCACAGGCAAGACAATTAATAGTACATG
GATATTTTTTTGTTAATTTTAAATTAATTACAAATCCTAGCTTTTTAATT
AAAATTGGTGATATAATTAGTTTATCTTCTAAATCTAGTTTTATATTTAA
ATTATGTAAAAAAAATTTATATATAAAATATATTAAAACTATTAAATGTA
ATTTAAATGTATATATATGTAAAAAAACATGTTTAAGTATTTTTTATTCA
CAAATAAATAATTATACTTTTAATAGTTATAATAATTTATTAATAATACA
ATATTATTTACATTAAAATTATATATATATAATTTTTAATTAATAAAAAA
GGTAAATGAAGTCAAATGGTAAAGACAATAAATTGTGAATTTATTTAAAG
CGGGTTCAATTCCCGTCATTTACCCCATTGATAGTATAGCTTAAAGGTAT
AGCAAAAGATTGCAAATCTTTTTATCTCAGTTCAACTCTGAGTACTATCT
ACTACTAATTATTGAGGATGTGGTGAAATTTGGTAAACACAACGGACTTA
AAATCCGTAAGTTTTAAAAAACTTTAAGGGTTCAAGTCCCTTCATCCTTA
CCTTAATTTTTTTATATAAAATAAGTACCTGTGGCTGAGTGGTAAAAGCG
GTGGGCTCATAATCCATTTTTCAAAAGTTCAATTCTTTTCAGGTATATTA
TAAAAAGAATTGATGCCTGAGCGGTCTATAGGAGCGGACTGTAACTCCGT
CGATAATTTTATCTCCATCAGTTCAAATCTGATTCAATTCATTTTTTTTT
AAATAAAAAAAGGAGAGGTGACTGAGTGGTTTAAAGTATCAAATTGCTAA
TTTGACATATATATTATATACAAGGGTTCAAATCCCTTTCTCTCCTAGAT
ATAGGAAATATAGTTTTAATTAGGATAAAATAACACCCTGTCGCGGTGAT
GATGCGAGTTCAAGTCTCGTTATTTCCGTAATTATATATATGGGTTGTCT
GGGAATTGAACCCAGAACCTTTCGGTTAAAAGCCGAGTACTCTACCATTA
AGCTAACAACCCTATTCTATTTATATAGAGAATATTTTAAAAGCCCTTAT
CGTCTAGTGGTCTAGGACATCTTTTTTTCAGGAAGAAAACGAGGATTCAA
ATTCCTTTGAGGGTACTATTATATAGTTATATACGGAATATAGCGTAGTC
AGGTAGCGCCTCTATTTTGGGAATAGAAAGTCATAGGTTCAAATCCTATT
ATTCCGAAAATTTAATATAGTATTATTATACATTAATATATATATTATGA
ATAATTTTTTTATATCACATAAATTAAATTTTATATATCCTTTAAATTTA
TTTAATCTTGAATATTTATTTTATAAAAATAAATATTTTAATATAAAATA
TATTTATTTTAATAAGTATAATATTTCTTTTTTTAATTTTATTAAATATT
TAAATAATACTTATTATATTTTAATAAACATAATACATCGTATTAAAAAA
AATAATATTATAACTAGAAATAAATTATCTAAATCTACTAAAAAACCTTG
GCAACAAAAAGGATTAGGAAGAGCACGTGCAGGTTCATTTAAATCTCCTT
TATGGAGAGGAGGTAGTAAATTATTTGGACCAATAAATAAAATAATAGAT
ATTAAGTTACAAACTAAAAAAAAAAAAATAACTTTTTTTTATCTACTTTT
AAATAAACGAACTTATATTTCTTTTATATTTATTTCACCTATATTATATA
CTTTTGAAAATATTAATGAATATTTAAATAAACAAAAAAGAATAAAAGGA
TTATTTTATAATAAATTAATATATATTTTATGTAATAATATAACATATAT
AAAAAAAAATTATAATTTAATAGATATTAAATTATTAAATTTTTTTACTT
TTATTAATTTTAATTATATAATATTTTTAATTTAATAAAAATTATTTATA
AAATGTATATATATTGTAAACGAAATAAATATATTTTAACTAGAGTTTAC
GGAAGAAATAATAAAGGACATATTACTATAAGAAATAAACAAGGATTATT
TATTAAAAATATTCAATTAAAAAATATAAATTATAATTATATTTTTAAAA
AAAATATATTAAATTTTAATAATAAAATACTTAAAGTACAAATTATTAAA
AAAGTAATAGATATTAAATTACAAAGATATATTTATAAAGTAATATGTTT
AAATAGTATTTTACAAACTCAATATAAATATTTTCCAATTACAAAAAATA
CAAAAGAAGGAGATATTATATATATAGGATATACAATTCCTTTAAAATTT
GGTAATATTATGCCTATAAAAAATATACTTTGCGGCAGTTGAATTCATAA
TATTGAGCATTTACCTACTAAAGGAGCAATTTTTGTTAAAAATTCTAAAA
TTAGTGCCTTTTTAATTTATATAGGAAAAAAGTATGCTACAATTAAATTA
CCTTCAGGTGAAATTAGATTATTAGATAAAAATGTTTTTTGTATTTTAGG
GGAACTTAATTTAATATTACTTAATTTAAAAAAAATTAAGGCTGGAGATT
CTAGAAATTTAGGAAAACGTCCTAAAGTTCGTGGAGTTGCTATGAATGCA
TGCGATCATCCTCATGGAGGAGGAGAAGGAAAAAATTCTATAGGTCGTTG
TTCTGCATATTCACCTTGGGGAGTTATTTCACGAGGTGTTAAAACTAGAA
AAAATAATAAATATAGTATGAAATTAATTTTAAAAAAATAGAAATATGAT
AAAAATATATTATAAACGAATATATATTTCAAAAGATGTATTACGTATAT
CTAAATTAAATAGTAAACATTTTAAAACTAATTATAATTTAACTATAATA
ATACCTTTATTTCTATGGAAAATAATAGAAGTATATAATGGAAAAAAGTA
TATACCTATTAATATTAATAAAAAAAAAATAGGATTTAGATTAAAAAAAT
TTATTTTTAAAAAGAAAAATAAATTTTCTTATTCAGAATTTAATATTAAA
TTAAATACTTTAATAAAAAATTAAATAATATTATGGGACAAATAGTAAAT
GCTTTAATTTTTCGTTCAAAAAATTTTCCATATTATAATAATATATGAAA
TAATTATAGATACATTTATAAAAATATAAATTATTTTTTAAATTTAAAAA
GATTTATTAAATTTAAAAAGCAATTAAATATTTTATATATAAATAATAAT
TATTCTTATACTAATTATTGCATATATAATATAATATTATTTTCTAAATT
AAATTATATAAATAATAAATATTATATTCAATTATATTTTTTAAATTTTT
TAAAAAAGAATTATACTAAACATATTAAAATTGGATTTAATTTTGTATGT
TTAAAATATCCATTATTATCTACTAATTTTATTTTAAAATATTTAACTAA
TAAAATTCTATTTACTAAAATTTCTTTACGAAAAATTATTCCACAACTTA
TATTATTAATAAATAATATACATAAAATAAAAGGGTTTAAATGTATAATT
TCAGGTAGAATAAATGGAGCTCAAATGGCAAAATTAGAAACATTTAAATT
TAATGAAAGTTCTTTACAAAATAAAAATTTATATATAAAATATAATTGTA
TTAGTATTCCTACTAAATACGGATTATTAGGTGTTAAAATATGATTATTT
TTAAATTAAATTAAATGAAAAAATTTATATTTACTAAAAATATAAAATAT
AAAGGAATAAATTTTCATAAATGTATATATGGAATTTGAGCAATTCAAAA
TATTAAATATGGAACTTTATCTAATAAACATATTAATTTTATAAAACAAT
ATTTACAAAAAAATATTAAAAAAATTAAATGCTATAAATTAAATATTACT
ATTAATAGAATACAAACTAAAAAACCTTTAGATACTAGAATGGGCGGAGG
AAAAGGTTCTATATACGATACACAATATTTTTTAAAACCAGGTTTTATTT
TTTTAGAGTTTTATAATATTCCAGTAAATATAATATTTTCTATTTTTAAA
ATATTTAATACTAAATTACCTATAAAAATAAGATTAATTAATATTAATTA
AAAAATGAATAAATTAGGGTTTATTTTAAAATCTAATACTTATTATGCTA
TTTTAATAATACCATATCATATTACTCATATTAAATATAAAAAAATACAA
ATAAAATTAAAAAAATATTATATATTAAATTATAGACAAGAATATAATAA
AGGAGATATTATTTTTTTTAATTTAAAGAAAAATAAAATATATATTATAA
ATAAAATTTAAATATATGACTAAAATAAATACTTATTTTAATATTACAGA
TAATAGTGGAGTAAAAAAAATATTATGTATACAAAATTTAACTAAAAAAA
CTAAATTAATAAACGTAGGAGATTTAATTGTAGGAGTTATTAAAAAAATT
AATACAACAAGTAAATTAATACATTCTACTATAGTATATGGTATTGTTAT
TAGGTTAAAAAAAAATATATCTATTAATAAAAAATATAATATATCTTTTA
ATGATAATGCTGTAGTTTTAGTAGATAAAAATTTAAATCCTATTGGATCT
CGTATATTTGGATCTGTACCTAAATATTTAAAACAAAAAAATTGTTTAAA
ATTACATTCATTAACAATAGATTTAATTTAATAGTATGAATATTATACAA
AATATAAATAGCTTAATTAATAATATAAAAATATATAAAACATATTTTAT
TATACCTTATACAAAAATAACATATTTAATTCTTTTATTATTAAAAAATT
ATTGTATTAAATCTATATATATACTTAATAATTGAATTTTAATATATATA
TATTATAAAAAAAAAAATTTAAAATTTAAATTTTTTAATTTAAAAAATAA
AAAAAATAATATTACATACATGCAATTACAAAAATTAAAAATAAAAGATG
CAATTATTTTCACATCTAAAGGTATCTTTTCTAGATACCAAGCACTTAAA
TTAAAACAAGGAGGTATTTTATTTTGTTTAATCTATTATTCTAATTAAAA
AAATGACAATTTATAAACGATTAATTATATTTAATAAATTAATTAAATTT
TTTTCAATATTTGATAAAAAAACACAATTAATATATATAAATATATTATA
TAATACAAAATATAAAGTATTATTTTTATCAAAAAAAATAATAAATTTTC
CTTTATTTTTTTCTTTATATTTATTTTCTAAAGAAAAAAACATTTTAAAT
ACTTTATATAAAATATTAAATTATAAATTATATTTATTTTATACTACATA
TAAATTATCTATCGAATTTAGAGGAATAGGATATAAATTTTTATTTATAA
ATAAAAATTTATATTTTATTTTAGGTTATAGTCATTTAATTAAACTTAAA
CTTCCTAAGACATGTAGTATATATATTGATGAAAAAAATAAATTATTAAT
TTTAATATATTCAAATAAATATATGTTAGGTAATATATTTTATATTATTA
AATCTTGTAAAAAATTAAATGTATATAAAGGAAAAGGAATAAAAAATATT
TTTGATCAAATAAAATTAAAATTAAGTAAAACAAAAAATATTAAAAAATA
ATAAATGATTTTTTTGAATAAAAAATTTAAAATTAAATTATTTAAGCAAC
CAAATTTATTATATTCTATAAAATTATATAATGATTTTATTTTTTTTTCT
TATTTAATTAAAGAATATATAAAAATTTACACTAATTTTTCAATATATAT
AATTAAAAATTTTATTTATTTATTAAATATACTTGCAGTTAAATATATAA
TATATTATAGTAATAATAAATATATATTTAATAATATATATCATACTATA
TATATATTAGAATTAATATCATGAAAAAAAGAATTGATTTTTAAATTTAA
TAAAAAATATAATTATAGTATAGAACAAAAAATATTATTAATTAAAAAAA
TATCTAAAACTAGAGCAAAAGGAAGAATAAATAAATATAAAGTAATATTA
ATATTAGGAAATAAAACAGGATGATTTGGTATAGGATATAGTAAACATTT
TTATTTACAAGAAGCTATTTCAAATGCTCGTTTACATGCATTTAAAAATA
TTTATCATTTTCCATTATTTTATTCAAATAAAATTACAAATAATATATAT
ATAGAAAAAAAAATTAAAAAATTATATTTATTTTCTTCTATTCGTAAAAT
ACATATGTCTAGACATTATGTAATTAGAGTATTATTTAATTTTATTGGAT
ATGATATTATTTATTCTAAACTTATTAAATTAAATAATATATATAATATA
TTATCTTTAATTTTAAATTTATAATATGAAAATAAAAAGTGCTCCAAAAC
ATTTATGTACATATTGTATATCTATTAAAAGACATAAAAAAATATATATT
TATTGTTCTAAAAATTTTAAACATAAACAAAGACAAAAATAACACAATTA
ATATTTTTTAAATTAAAATGAATGTAAAAAAACAAACTTCAAATATACTT
ACTTTTTATATAAAAAATACAATGCATAATACATTTATTTCGATATGTAA
AGAGACAATTTTAAATAAAAATAATAAAATTATACCTACCCAACAAGTAT
TAAAAATATTTTCTTGCGGTCTTTTTGGGTTTAAAAATAGAAAAAAAGAA
ACTCCATTTGCTTCTAGTATTTTAGCAAATAAAAGTGCATTATATGCATT
ACAAAATGATATAAAATATATACATATAATTTTTAAAGGAATGAATTTTT
TTAAAAAACTTATATTAAATACTATTATGAAGACAAAATATAATAATAGA
CAATTACATATATTATCAATTACAGATATAACACAATATCCTCATAATGG
ATGTAGACAAAAAAAAATAAAAAAACGTTAAAATTATATAATTTAATTAT
TTTAATATAAATTTATTTATGTTAACTTTAAATCAATTAATAAAAAATTC
AAGAAAAAAAAAAAATAGAATTAAAAAATCAATTTTAAAAAATTATCCAC
AGAGAAAAGGAATTTGTTTAAAAGTATTTACTAGATCACCTAAAAAACCT
AATTCTGCACTACGAAAAGTAGTAAAAATTAGATTATCTAATAATAAAGA
AATTATAGCATATATACCGGGAGAAGGATATGCTGTACAAGAACATAATT
ATGTTCTTATTAGAGGAGGAAAAGTACAAGATTTACCTGGAGTTAGATAT
AAAATTATTAGAGGTGCTTTAGATGTTTGTGGTGTTAAAAATAGAAAAAA
TAGTAGATCGAAATATGGTACTAAATCTAATTAAAATATATTAATTTTAA
TATATATACTAAATGTATTCTTTAAATTCTTTAATTTATTTTTTATTAAT
AAAAAAACTTATAAAATCAGGGATACAACAAAAATCTATTATGATAAAGA
AACAATTATTATTATTAACAAAAAATAATAATATATTATTATATGCTATT
TTAAAATTAATTATACCTATTACTTTTAAAATAAAAAAAATAGGTAATAT
TATATATCAAATTCCTGTTATAGCTCATTATTATAAGTCAATTAATTTAG
CAATAATATGACTTATAAAAGCTGCTAAATTAAAGAGTTTTAATAAAATG
TCTTTTATAAAAGCATTATATCTAGAATGTTATGATGTATTAAAAAAACA
AGGAGTAGCATATAATTATAAACAACAATATATTAAAAAAGCATTAACTA
ATAGAATTTTTATATATTTAATTTCTTTAAAAAAATAAAATATTTTAATA
ATTAAATAAAGAAAATAAATTATGGCAAAAAAAATTTTTAAAAAAACTAA
AACACATTTAAATATAGGAACTATCGGACATGTAGATCATGGAAAAACTA
CATTAACTGCAGCAATTACATCTTATTTATCTAAAATAAATAATACAAAA
GCAAAAAGTTATTCAGAAATTGACTCTGCTCCTGAAGAAAAAGCTAGGGG
AATTACAATTAATACTTCTCATGTAGAATATGAAACTTCTTTACGTCATT
TTGCTCATATTGATTGTCCAGGTCATGCAGATTATATTAAAAATATGATT
ACAGGTGCCGCACAAATGGACGGTGCTATTTTAGTTGTATCTGCTACAGA
CGGACCTATGCCTCAAACTCGTGAACATTTATTATTAGCTAAACAAGTAG
GAGTGCCTAGTATAATTGTATTTTTAAATAAAGTAGATATGGTAGAAGAT
AATGAATTATTAGAATTAGTTGAATTAGAAATAAGAGAATTATTAGATAC
TTATGAATTTAATGGAAATTCTGTTAAAATTATACAAGGATCTGCTTTAA
AAGCTTTAGAAGCTATAAATAAAAATAATTTAAATGATAAATGGGTAAAT
AATTTAAAAGAATTAATAGATGCTTTAGATATATCAATTATAGAGCCTAC
ACGAGACCTAAATAAACCATTTTTATTACCTATAGAAGATATTTTTTCAA
TTACAGGACGAGGTACTGTAGTTACAGGTAAAATAGAACGAGGAAGTATA
AAAATTAATGATACTGTAAATATATTAGGATTTAATGTATCAAAGATAGC
TACTGTAATTGGAATAGAAATGTTTCAAAAAACATTAACTATAGCAGAGG
CAGGAGATAATGTAGGTATTTTATTAAGAGGTATTCAAAAAGAAGAAGTA
AGACGTGGGATGGTATTAGCTCTCCCCTCAAGTATTTTAACTTATTGTAA
CTTTGAAGCAGATATATATATACTTTCTGCGTCAGAAGGAGGTAGAAAAA
CACCATTTTTTGAAGGATATAAACCACAATTTTATTTTTATACAACAGAT
GTTACTGGAACAATTAAATTTATAGAAAGTCCTAATAAAGAAAAACCAGC
TATGATTTTACCGGGAGATAAAATTAAATTAAAAGTAACTTTAATGTATT
CAATTGCATTAGAAAAAGGAATGAGATTTGCTATAAGAGAAGGTGGGAAA
ACTATAGGAGCAGGTATTATTACTAATTTAATAAATTAATTATAATAATA
TAATGAAAAAAAATTTAAAATTTAAAAAAAATAAACGTCTATATAGAATA
TATAATTATTTTAAATATAATATAATATTATTAGATACTATAAAAATATA
TTTATATATACTTTATTATATATTACTTTCTTCTAACTAAATTTATTTTT
ATGTTGAGAACCAGAATTGAACTGGTGACACAAGGATCTTCAGTCCTTTG
CTCTACCTACTGAGCTATCTCAACTTATTATAATATTATAAAGAGTAGCC
AAGTGGTACGGCAACGGATTTTGATTTCGTTATACATAGGTTCGATTCCT
ATCTCTTTAAAATAATAAATACGTTTTTAGTTTAAGGGTAAAATAAAGGT
CTCCAAAACCTAAGATGAAAGTTCAATTCTTTCAAAACGTGAGTATTTTA
TTTTAATTTTATTATTTAATATATTATATATGAAGAAATTAATTAAACTT
AAATTAAATTTAATTGCTGGAAAAGCTACTCCTAATCCTCCTATAGGGCC
TATTTTAGGACAATATGGTATAAATATTAATGCTTTTTGTAAAGAATATA
ATAATAGAACACAAAAATATCTAGGATTAAAAATACCAGTATCAATTATA
TTTTCTGATCCTAAAAAATTAACTATAAATTTACATATACCTTCTTTATC
TTTTTTAATTTTATTTTTTTCTAATAAAAATTTTATTACTATTAATAATT
TAAAAAAAATTTTATATTTAAAAAAAAAAGAATTTTATCCAATTTCAACT
AAAAAATGTATTTATATGATAAAAGGAACTTTAAAATCTATGAATATTAA
TATAAAATAAAATATGAGTAAACAAAATTATTTTAATTTTTTATCAAATT
TAAATAAATTAAAATTAATTAATAAATTTTCTAATTTTATTATACATAAA
AATAATAAAAAATATAAATATTATATTAAGTTAATAAAACAATATCGTTA
TTTAAATATATTTTCTTTTAAAACTATTAAATTTATTACAATTAAATAAA
TTTTATATAAAAAATAATGTTAATTTTAAAAAAAAAATTATATAATAATC
TTTTTTATCGATCAAAATATAATTATAGTTTATATACATATAATAGAAAT
ATATCTTTTAATAAGTCATATTATAATTTAAAAAAACAAACATTATGTAC
AATATATATAATATCACAAGATAAAAATAAATATTTTATTAAAGAATTAT
CAGGAATTTTGATAAAAAAAAATAAAATGCAAAATCTAACTAGTTTACAT
TTACTTTGCTTAAAAAGATATAATAATATTTATTTATCTTTTTTTAAAGA
ACAACCAAATATTTTATTAAAATATAAATTTTAATATATAAATTAAAATT
AAATGAATACTTTTATTAATAATTATCAATTTTTAAATTGTACTCAAGAA
GTTATTAATTGTTTAAAAGAAGCAAAAAAAATAACTTTATTAACTACTTC
TATCACTTCTTCTAATTATACTTTAAGACCTATTCACTTATGTTTAAGTT
TAATATTTAATTCTAAATTAATACAAAAAATTTTAAATATAAATCCTAAT
ATATTATTAAATAAAAAAAATATATTAAATGTAATTTATAATTATAAATT
ATATAATTATAATTTTTCATTAAATAAAAATTTTAAAATAGATACTAATA
TTTTATATATACTTAATATTTTAAATACATTACCTTATCCTTTCAATACA
TTACTTTTATTTTATTTTTTATGAAAACAAAATAAAACTATATATTCTTT
TATTTTTTATATATTAAATATACAAAATTATAATTTAAATATAATAAAAA
ATTATACTAAATATTTTTTTCCTAAAATAATTATACCTACTAATTTAAAA
GATATTTTAAATATACTTGACTTAAATATTAATTTAATAGGAAGAGAAAA
AGAATTAAAAAACATAAATGAAATTTTAATACGAGATTTAAATAGAAATA
TTATATTATTAGGAGAAACTGGAATTGGAAAATCTATAATAATTAAAAAA
ATAGCATCTTTAATTCCTACTAAAATTTTTTTAGAATTAAATATTCCAAA
TTTAATTACATACTCTACTGATATAGAATTAATAAAAACTTTTTTTAAAT
TTTTAAATAAATATAATAATATAATTTTATATTGTAAAGATTTTCATTTA
TTAATTGATAATTCTACTGTAGATATAACTTATTTAAAAAATACAATATA
TAAAATGTTATATTTAAATAAACTTCAAATTATAGGAACTAGCGTAGATA
ATATATATAATAAAATATTATATACTGAGAATAATTTAAAATTTTTATTT
TCAAAAATAAATATTAAAGAACCAACAAAATATATAACTTTATTAATAAT
GAAACAATATCTTAAAACTAATAATATTTATTGGATAAATGATACTATTT
TAGAAAATATTATTGATTTAAGTAAAAAATTTATTAATTCTTATGTTTCC
CCAAAAAAAGAATTATTAATTTTAGATGCTATTATACATAAATATAAAAA
TAATAAATATGTTTCTAAAAAAGAAATTTTAACAATTATTTCACAATATA
GTGAATTACCTACTTCATTAATTTTAAAAGAAACTAATATATTTAATATT
AGTAATATAGAATTAAATTTAAAAAAATATGTTTTTGGTCAAGATATTGC
AGTTACTAAAATTGCTACTTCTTTAAAGCGTACTTATACAGGATTAAAAG
ATAAAAATAAACCTATAGGAAGTTGATTATTATGTGGGCCTAGTGGTACA
GGTAAAACTGAATTAGTAAAATCATTAGCTTATTTATTATTTGGATCTGA
GAAAGAATTAATTAGATTTGATATGAGTGAATTTATGGAAAAACATTCTA
TTTCAAAATTAATAGGATCCCCACCTGGATATGTAGGATGTGATGAAGGA
GGTTTATTAACTGAGGCAGTAAAAAAAAAACCATATTCAGTTATTTTATT
TGATGAAATAGAAAAAGCACATAAAGATATTAATAATATTATGTTACAAT
TATTAGATGAGGGTAATTTAACAGATTCTAAAGGAATGAAAGTAGATTTT
ACTAATACATTAATTATATATACTAGTAATTTAGGATGTCCTACATCAGT
AGTACAATTTAAATCATTTCAAGATGGACTAGAATTATCCGAAGAAGAAT
ATAAATTTTTATCTAAAAATGTAGATAATGCAGTAAAAAAATTTTTTAGA
CCTGAATTTTTAAATAGATTAGATTCTGTAGTTGTTTTTAAGCCACTTAG
TGTGGTATGTTTAACAAATATTATAGATAAATTTATTAATAATTTATTAC
AAAAATTAAAAGAAAATAATATTTTATTACAAATAGAAATTACACAAGAA
ATAAAAATAATTTTAGCTAAATTAGCATATCATCCTTTATATGGAGCTAG
ACCTTTAAAAAGAATAATTGAACAATTTATAGAAAAACCTATTTCAGAAC
TTATAATTAATTTTAAATTTAAAACACCACATTTATTTTCAATATTTAAA
GATAAACAAAAAGAAACTATTAATTATTTATTAAAAAAAATTTAACTTTT
ATGTATATAACGCAGACATAGTTTAATGGTAAAACAATAGCCTTCCAAGT
TAAAAATACGAGTTCAATTCTCGCTGTCTGCTTTTTTATTTATAATATAT
ATATTAATTAATTTTAGTATGGCAAAATTAAAATTTTTAAAAGTTAAAAA
AAAACATAAACAAATATTTTTTTTAAAATTAACAAAAAAAAAAAAAACTA
CTAAATTTAATAATTCTTTATTTTTAGGTAATTATATTTCAAATATAAAT
ATATATATATTTTTATATTTAAGAATAATTTTTTATTCTAAATTAGGAGT
AAATAATTCAAAGCAATTTACATTAATATCTTTATTTTATTTAAAAAACT
TTTTAAATAAAAATATTAAAAAATAGGAGAAATGGCAGAGTGGTTTAATG
CATCTGACTTGAAATCAGAAAAATTTAAAATTTCGTGGGTTCAAATCCCA
TTTTCTCCTTTATCTTATATTTTAAATAAAATAATATTAATTTAATGATA
AAATATGAATAAATTTTATACAAATAATAAAAAATATAAAAAACAACAAA
TTTTAAAAGCATTAAAATTATCTTATACTATTAGAAAAAAAAAATTAAAT
TCTACATTTATTTTTTCTAAATTAAATAATATTATATTATATACTAATAT
AGGTATAAAATCTAAAATACCTAATATATTTCATAATATTAATTTTAATT
GGTTATTAAAAAAATAAGGTATTAATTTATAAGTAAAAAATTAATATAAC
ATACCATGAATTATAGCAGTATTTATTATTGTTATTATAAAAAATATAGT
ATTAAAATTAATATTAGTATTTAAATTAATTATATTATTAGATATATATT
TATTATTTTTAATATTATTAATTAATATTATATTTTTTTTAAATTTTAAA
ATTTTTTTTATATTTTTATAATTATTTTTAATAGCTAAATTTGTTAAGAA
AAAATATTTTAACCATTTATATATAATTAATTTTTTTTTTAAAAAAATTC
AATTAGAAAATATTTCAGAATATGTAGTATTGTATATATGATAATTAGAA
GATATAGTTGCTATTGATTTTAATAAATACATATATTGATCATAATTAGT
TGTAAATAAAATTTTTTGTTTTAAAGAAATATATTTATATAAAAATAAAT
ATACAATACTTAATGAATTTAATAAATTAAGTATTTCAAATATATTTTTA
TTTAAATTTAAATAAAAATATTTATTATTATAATTTAAATTTATACTATA
TTTAATAGGTATTATTTGATTTTTTATTAAATGTAATATATTTAAAGTTA
ACATTTATTTTAATAATATTTATATGATTATATTTTAATAAAATGTCTTT
GCCAACCAGATCCTGTTTTAATTATATCTGTTGTAATTATATTAGATTTA
AGATCACTAAGCCAATCTGTTGAAACTTCTATACTTAATTTTATTAAATA
TTTTATTATTTCTTGAAAACTAATAGATAAAAAAAATCCAGAACAAGCTA
AAATACTTTTAGTAATTCCTAAAATAATAGGAATATATAAAATTTGTTTA
TATCCTAATGTAAATAAAGTATAATTAAGAATTTTTAATTTAGTATACTC
AAATATATCATTTTCTAATAAAGAACTATCTCCAATATAATTTATTTTTA
CAAAAGAAGTCATTTTTTTTGCTATTAATTCAAATTGAATGCTTGGTATA
TTTATTCCATTTTTAAAATATTGTTTTAATAAAGATTCAATTATTAAATT
AAATATAAAAATATGTGACATTGTAATAGAATGATCCTGTTTATAAAAAT
TTAAATTATATGAAAATAATTTTAATAATAAAATATTTATAGAATAATTT
CCAGAAGTAATAATATTATTTGGTAATAATATAGCTGTATTATGTTCATA
TATTTTATTTAAAGATATTGTATTTATTTCTGTAAAAAATAATAAATTTT
TATTAGAAAATGTATATAAATTATATTTTCATAAATAATTTAATGTAGTT
TCTTCATATGAAATAAATAAATTATTTAATATAGATAATTTAGATGGAAT
TAAATATATATTAGGAAGTGCTTTTGCTTCAAAAATAATTTCTATAGAAA
TTAATCCAGATGTAATATCTTTTATAGACTCATTAAAGTTAGAGATATTT
TTTTTATATAAATATATTCCTTTTAAAAAGTTAAATATATATTTATAAGA
AAATAAATTTTTTCAATAAGTATAATATGTTGTGATATATATATAATTTA
TATATAAAGAATATATTTTTACAGAATTTTTTATTAAAGATTTATTATTT
AATAAAAAAGTAATGTAATTATTTATAAATTGTTTATGAATAAGTTGAGT
TATTAAATTTTTAGGAAGTAATATATTTTTTATGAATAAATAATTTAATT
TTGAAAAATTATATTTAATACATATAATTTTATAAAATATATTATCTATT
AAATTTTATTGAAAAAAATAAATTTAATATATATATATTATGTAAATAAG
AATATATACTTTTAAGTTTTCTATTTGAATATAAAAAACTTTTATATTTA
ATTAAAAAATATTTAATAGTTCTTTGATTTATAGATTTAATAAAAATAAT
TTTTTCTTTAGTTATATTATCTATAGTTAAATAATATTTATTTAATAATA
AAGATGTATTTAAATTTAAAATTATTCATTTATAATATTTATTTTTAATA
ATTAATATGGAAAAAATTTATATTTTTATAATGTTTACGTTGAAAAATAT
TATTAATAGTTAAATATGTTAAAATTAGTGTGCTTAAATATATATTATTT
TTAGAATATAATAATTTATTATTAATAGATATAATTTGATTAAATTTATA
TTTTTTTAATATATATACTAAATAAAATGAATTTAAACTAAAATAATATT
TTTTAAGATAAATAAAAGAAAAAATTGTTTTATTAGTTTTATTAAATAAT
TTATAATATGTACTGCATAATTTATATTTAATATTTTTAAATAAATATTT
ACTAATTAGTAAATATTTATTTTTTATATATATATTAGATTTTAAAATAG
TAGATGCTCCCCCCGTATGAAAAGTTCTTAATGTTAATTGAGTTCCTGGC
TCACCTATAACTTGACTAGATAAAATTCCTATACTTTTACCTAAATTATT
TGTATTAAAAGTTGTATGACCAAAACATTTAGAACAAATTGTTCTACCTG
AAATACATGTTTTTATAGAAAAAGTATTTATTTTAAGTAAAGAATTAAAT
TTAATATATAAATTATTTATTAAATTATCTGAGATATAATTATTTTTAAA
TTCTATAATTTTTTTTGTAGTAGGTTCAATTAAATTTTTTTGTAATACTT
TACCAGAAAGTAATAAAAAAAAAGGTAATATTAAAGTACCTTTACTATTT
ATTTGAAATTCATATTCTAATGAATTTTTAGATCCACAATTATATTCTTT
AATATTTAATTCTTGTATAGATTCAACTAATCTACGTGTTAAATATCCTG
CATCTGCAGTTTTTAATGCAGTATCTAATACTCCCTTTCGTGCACCGTAA
CAAGATATAAAATATTCAAAAAAATTTAATCCTTTATTAAAACTATTTAA
TACTGGTATTTTAAAAAATTCTCCAGTAGCATTTGCTAAATAACCCCTAA
CTCCAATTAATTGACATATTTGTGCTCAATTTGCTTTAGCCCCTGTATTT
GCCATAAGATGTAATGAACTAGAAAATGCATTAATATTATTAAAAGAATT
TATTAAATTTAAAAAAGGTATATAAGAATTTATATTTTTTTGTATAGAAT
AAGATATATTATATTCTTTTATATTATAATTTAATTTTAAAAGTTCATTA
TATCGTAATAATGGAGATGTAAAAAAAAAACCTTTGGTACTTTCTAAAGT
TAAAATTAAAGGAAAATAAAATGAATATTCAAATCCTAAAAACATAAGTT
CTTTAATATAATTAGTTATATTAAAATATAATAATTTTTGTACTAAACGT
TGTTCAAAATTAAAAAATTTAGGTCCTAAATTAAAACAAGTAATATTTAA
CATTATTATTTTTTATAATTAATTATATTAATTTTTGTAATAAAAGTCTA
CCTAAAGAGGTTATAATATATTTTTTATAAATATTTTTATTAAAATAAAA
ATGAAAATTTATTCTAACTAAAAAAATTGTATTTATTTTTATTAAAGAAT
GGTTATATGCATTTAATATATCTTCAATATTACTAAAAATTAAATTTTTA
TAATTATATCCTTTAAAAGATACTAATGTATTAATACCTAAAATAATATT
TTGAGAATATTTAAAAATATTTTTTTTAGAAGAAGGTGCGAATAAATTTT
TATCAAAAATTATATTTTTTTTTGCTTCTTTTTTTGCTGCATCAGATAAA
ATTAAAAAAATACCCATTTGATCCCCATCAAAATCCGCATTAAATCCAGA
ACAAGCAATAGGAAATAACTTTATTATTTCATTTTCTATTAAAAAAGGTT
TAAATGTTTGTATATTCATTCTATGTAATGTAGGGGCTCTATTAAACATA
ATAATTTCTTTTAAAAATATATATTTTAAAAGTCTTTTTAAAATTAAAGG
ACTATATTCAATATAATAAGATGCACGTAATAAAGTATTAATATATTTAT
TTTTTTTTAAAATATTTAATAAGATAGGTTTAAAAAGCTCAATACTTAAA
TTAGTTGAAATTCCTATTTTATTAAAAATTAATGAAGGACCAGAAACTAT
AACAGACCTTCCAGAAAAATCAATTCTTTTTCCTAATATATATTGTCTAA
AATAATTAAATTTCCCTTGTAAATGCGAAGATAATGAATTAATATTTTTT
TTTGAATTATTTTTTTCTATTAACATATCTATAGTTTGTTGTAAATTACG
TTTTTCTATTATTTCAAAAGAAATAGGAAATTTACGACGTAACATTTGCC
ATCGTTTAAGTTTATTATTTATAATAATAATAGTCCTATAAATTTCATTT
AAAGGAGATGAAACAAAATTAATAGTATTTAAATATATTAAAGGTCGTAA
TCCTGCGGGTAATACTGGGATTACATCTAACATAATTCATTGTGGATGTA
TATTATTTAATAAACATAAATTTAATAAATTTATAGTTTTTATAATATAT
TTTTTTTTTAATAGATTATTAGTATTATATAATAATGATTTTATTTTTAA
AAGTTTATTTAAAATATTAAAATGTTGTAATAAATATTGAATATAATTAG
ATGCAAAAATAAATTGAGTTATTGTTATTTTTTTTAAAAAATTTATTTTT
TTATTATGTTCTAAAAAAAAAGTATAATATAATAAATATTCTAACATATT
AACTGGTAAATTTAATATATAAGGTAATAATTCATATAAATATCATATAT
GTACTACAGGAGTATATAAATATATATATCCCATTCTATATCTTCTTACT
TGAGAATTTGTATTTTCATACCCACATATAGGACATATATAAGTATATTT
TATTGGATCTATATTTTTAAATATTCCACATTTACATTGCCAAGAAATTA
AAGGACCAAATATTTTTTCACAAAATAATCCATTTAATTTAGGGGTTCCT
GTTTTAAAATCAATAGTATAAGGTTCAGATATTTGACCTAATATTATTAT
ATTATTAATTTTTCTCCAAGATCATTTAATAATATTTAAAGGTGAGGCTA
TAGAAATTTTAAATCCTATATTAGACTTTAAATTATTTAAAGAATTATAA
TTATTCATATATTTTATAAATAATAAAATTTTTATTCTAAAAATTTATAT
TAACAGATAATGTTTGTCCTTCTAATTGATCTATACTAGTAAAAGCTTCA
ATATTTAAATTCATACTATGAATTTCTCTAATAAGAGTACGAAAAGATTC
AGGTATAGTAATATTTTCTAAGTTAGTATTATTAGTTATATTAGATAATA
ATGAAGATCTAGCACAAATATCATCTGATTTATAATTTAAAATTTCTCTT
AAATTATATGAACTGCCATAAGCTTCCATAGCTCATATTTCCATCTCTCC
AAATCTTTGTCCTCCTATTTTTTTTCTACCTTTAACAGGTTGTTGCATTA
ATTCAGTATAAGGACCTACAGTTCTATAATGTATTTTATCTTTTACCATA
TGTATTAATTTAGAATATTTAGAAACTCCTAAAAAAGACGATTCTAATAA
TTTATATCCTGTTCTTCCATCTCTTAATAATATTTGTCCTGGAATATATG
AATTATATAAAAATAAATTACCAGTTTTTTCTTTTAATTTATTTAAATAA
TTATACAATAATGTTTTTATATAAAATTTAGGTAAATTAAATGTATTACT
AATATACATTCGTGTATTTGTAAAAAAGCATCCTAATCCAAATAAATTTT
CAAAAACTTGACCAATATTCATTCTTGAAGGAATTCCTAAAGCATCAGTT
ATAATATCTGGAATTAATCCAGTAGTATATGGTAAATTATTTGTAGCTGA
AATATATGCTACTACTCCTTTATTTCCATGACGACCACATAATTTATCAC
CTACTGATAATATTCTTTGATTACATATATATATTCTACATTTTAAATAA
AATCCTGTATAAGAATTAAAATTAGATGGAGAAGAAAATATTTCAGTTTT
AATAACTCTGCCTGAATTTCCAAAAGAAACTATTGTTGATTTATTTTTAA
TATTTCTTAAATGTTGTCCAAATAAAATAGAAATTAAATTAAATAAAGGT
AAATTATATATATTTATATTACGTATAAGTAATTTAGATACTAAAATATC
ATTATTTAATACTTTTGATCCTTCTTTTATAATTCCAAAAAAATCTAAAT
TTCTTTTACTAAAAAAACTTTTTTTAGGTATATTAATACTAGAAATTTCA
AATGTTTCTCTATCTATACAAGTAAACATAACTTCATATATTTTAAAATG
AAGAGAAGTAAATAATTGTGAATATACTATTTTTTTATTTATAACTATAG
CATCTTCAAAATTATATCCAAAAAAATTTCCATAAGAAACTAATAAATTA
TTTCCAGCTGTAAATTCAGAATATAATATATCTTGTGTAGAACTAAGAGG
TTGGCCACAAAAAACTCTTTCTCCTTGCCATACATGTGGCTTAGAATGTA
ATATAGTAAAATAATTACTACGTTTATATTTATCTAAATAATATATAATT
TTTCTATTGTATATATCTCTAATAATTATTTTATATGAAGAAACATAAAT
AACAATTCCTTCTTGATATGCTTTTATACTTAAAGTATTATAATTTAATA
GATTTTTTTCAAATCCAGTAATTATAATTGATTTTTTATGTTTTAATGTA
GGTACAATTTGTGATTGCATTTTTGCACCCATTAATCCTCTTGCAGGATC
ATTATAAAATAAAAAAGGAATTAAATTTTCAGCATATGAAAAAAGATCCA
TAGGTTTTATATATATAATATTTTTTATAAAAATATTTTTAATTTTAAAT
GAATTTTTACTAAGTCCTAAATAAAATAAATTAAAAATTTTATTTTTTCT
TAAATAATAATTATTAAATAAAACAATATATGTTTGGCGATTAAATGAAT
TTATAAACGTAATAAAATTTTTTGTTTTTATATTATTTATAGATTGATAT
GGAAATTGAATATTATTTTTTTTTTCAAGCTTAATATTTTTAGTAAAACT
TATAACTAATCCACAATTTATCCCCTCTGTAGTATCTATTAGACATAAAG
AACCTATTTGATTTAAATTAATATTTCTTACTTGTAAATTTTGTTGTAAT
TTAGAATTATAATTAGTAACTCTATTTTTATGTATAATTTCAGAAAAACT
ATTAATTTGTTCTAAATATTGTATTAATGGATTAATTGTTAAATATTCTT
TTAAATTAAAGTATATATTAGATTTAAAATAATTAGTAGTATTATTTCTA
TTTAAATTAGTATGTATATATTTATATATATCATTACGTAATAATTTTGA
AAATTTATTTAAAAAATAAGAATATTGAGTTGAAAAATAATTACCTAAAG
TAGAAATTGAACGAAATTCTACTTTATCTATTTCTGATAAAGTTTTTTTA
TTATATTTAATATCTAATAATATATCTAATATAGAAATAAAATCTAATAC
TATAAAATTTTTTATATTAGAAAAAAAATTATTTATCTGTATATAATTTT
TATTTAAAATATTTCCAAAAATAGAATATGTATTTAATTTAAAAGATATA
TTAAAAAAAAAGGAAATAAAAGAATATAATTCTGAGTTAATAATATTTGT
ATCTATCTGAGAATTTAACAATAATTTTTTTAAATAGAAAGATTTATTAT
AACGTGAATAGATAAGAATATCTTGTATAGAAATACCTAATAAATATAAA
AAAGAAATTAAATTAATTTTATAATTATTAATAATACAAAAACATTGATC
TTTTTCTAATACTAAGTTAATAATAAATATTTTATTAAATATTATTTTTG
CATATATAATAAAATTAGAATTTTTAATGAAACTATTAAAAAATATACCA
ATATAATTAAACATTAATTTAGAAATAAATGTTTTTTTTAATCCATTTAT
AATTAAATTTTTTTCAGCAGTATATTTTGGTACCTCACCTATTAAATAAT
AAATAAGTTTATACTTATTTCTATTTAAATTATATATTTTTAAAGGTAAA
AATATTAAAATTTTAGAATTAAAATTTTGTATAATATCTATATTTTGACT
AGTTAAATTAGTTGTTTTAAAAAATAATAAATCATTTAAAATATAAATAT
TATATTTACATTTATTAAAATAAATATAAAATTCATCTCCTAAATAATTT
TTAATAGAAGATATTAAATAATATATTAAAGTTTTATAATATTCTAAATA
AAAAGTTTTTAATGTTTTTAATGTAATAAAATTTTTTAATAAAAAAATCA
TATAAAATAATAAAATATTATTAATTAATAATTATTTTTAATTTATATAA
ATTAAAAATTAGACTGAGTACGCATTAAAATTAATAAAGGTACTTCTAAT
TCTAATTCTAAAGGTAATTTAGAACAAATATTTTGACAAAAACCATAAAT
TAATAAAGTTAATGCTATTTTAAGATTAATTCCTCTTTGTAATAAAAAGA
AAATAAAATCTGATTCTAATTTAGAAATACTAGCTTCTTGATTTATAAAA
GTAGAATAATTATTTACAATTGTATAAGGTATAGTTATTGTAAATGTATT
ATCTCCTAATAATAATGAATTACATTCTGTATAATTATATGTATATTTAG
CATTTTTAAAAATTTTTACTAATCCTCTATATGCATAACTTGAATTATTT
AATGAAATACTTTTTGAATAAACACGACTTTTAGTATAAGATCCAATATG
TAACATTTTATTTCCTGTATCTGCTATTTGCATTTCAGAAATTAAAGATA
AAGAAAAAAAATTACTTGAAGAAAAATCTCCTATTAAATATGTAGAAGGA
TATTTTCATGTAATAGCAGATCCCATTTCTATTTGAACCCAATCTAAAAT
AGCTTTTTTAAAACACCAACCACGTTTTGTTGTAAAATTATATAAACCAC
CTTCTCCGGATTGATCTCCATGGTACCAATTTTGTACAGTAGAATAATTT
AGTATTCCTTTTTCTTTTACTAAAAGTTCAACTAATGCAACATGTAATTG
AGATTCTAAAAAAATAGGAGCAGAGCAACCTTCTGTATATATTACTGTAG
CAAAAGCATTTACTATTAATAATGTTCTTTCAAATTGAGCAAAATCTTCA
GATTGAGTTCTAAAATAAGTAGATAAATTAATATTACATTTAATATTTTT
TGCTATAAAACAAAAAGAACCACCACTAAATATTGTAGAATTTAAAGTAG
CAAAAAAATTATCTTCTAAAGATACAATGGTACCTATATATATAAATACT
AAAGAAGGAAAGTATTTTATAGCTTCGAAAAAAGGCATAAAAATTATACC
AATTTTAAGTAAAAAATTAGTAATTGTATCTACTATAGATACACTATCTA
ATACTACATCAACGGCTAACTTAGAAATAATTTTATTTTCTTGATTATTT
AATCCTATTTTATCTAAAATTGAATTAAACATATTTGTAATTATTTTATT
TGAATTATAATTAGAAGGAATAGAATAATAAGAAATATCATCATATGAAA
TATCAGGAATTTCAAAAAAACACCAATCTGGTTGTTTAAATTGTTTTAAA
ATTATATATGCTCTATATCTAAATATATATAAAAATAAAAAATCTTTAAA
TTTAATATTAAATTTAGTTAATGTATTTAAATTTAATCCACCTATTAAAC
GATATGTATCTATAGTACCTGGATGCATATGTATATTAAATTGTTTTAAT
TTTTTTAACTTAGGGCCTAAATAACGTAACATTTTTTTATAAAATAAATA
TAATATAAATATTTTAATTTTCAAAATAAACTGATAAAGGGAATCGAACC
CCCAACCTTCTGATTACAAGTCAGTGGCTCTACCTTTGAGCTATATCAGC
AAAAATATATTCTCGAAGTTTTAGTAAAAAAATGCTAAAATTATTACTAA
TTGTATACATTTTTTCTTTTTATCAAATTATCTATTTGTTGTCTTACTCT
AATTAGAAAAGAACATTTATCTTAAAGTAATTTTCTCACTTATATGGTTT
CAGTGATTAAAATATATTAAACTTGGCTACTTAGCGACTACTTTTAGTAA
AATAACTAATACACCATAGGTTTAATTTCTTTGGTCCTCTCGTACTAAAA
GAAAAACTTTTCAATGTTCTTATGTCTACATCGGATATGGACCGAACTGT
CTCACGACGTTCTGAACCCAGCTCCGTGCCGCTTTAATGGGCGAACAGCC
AACCCTTGGACCTACTTCAGCCCAGGATGCGACGAGCCGACATCGAGGTG
CCAACCTCCCCGTCGATAGAACTTGGGGGAGATCAGCCTGTTATCCCTAG
AGTAACTTTTATCGTTAGCGACGCCTTTCCACAAAGAACTGTCGGATCAT
TAAGACCGACTTTCGTCCTTGTTCGAGTGGTAACTCTTACAATCAAGCCT
TATACCCTTTATAGTTTTAATTTAAAAAAAAATTTAAATTAAAAAAAGAC
CTTTGTACACCTCCGTTGCTTTTTAGGAGGTTACCGCCCCAGTCAAACTA
CCTTTTTAAAATTTTTTTAAAATTGGTTAACAATATTTTAATAAAAAAAT
AAAATATAAAAGAGTGGTATTTCAAGATAAATTAATTAATTTCCCACTTA
TTCTACACAAATATATTTTATTTTTAATTTCAAAATATAGTAAAGCTTCA
TAGGGTCTTTCTGTCCAGATGTAGATAGTCCGTATCTTCACAGACATTCC
TATTTCACCGAATCTTTTTCTAAGACAGCATCCAAGTCGTTACACCTTTC
GTGCAGGTCGGAACTTACCCGACAAGGAATTTCGCTACCTTTGGACCGTT
ATAGTTACAGCCGCCGTTTACTGGAGCTTATAAAAATACTTGGATAAAAA
ATATTTTTTTTAACTTACCAGCACTGGGCAGGTGTCAGCCCCCTTACATT
GTGATTAAACTTAGCGGAGACCTGTGTTTTTGATAAACAGTCGCTTGGAT
CTTTTTATTGCAGCCCTTTGGGCATCCTTTCTCCCGAAGTTACAGGATTA
TTTTGCCGAGTTCCTTAGAAAAAGTTATTTCGTACTCCTTAGTATATATA
TACTTGCTTACTTGTGTCAGTTTTAGTACAGGCATAATATATATAAAACA
GATACATTTTTCTAGCTATATAATAAACATATATTAAGTAACTATTTCTT
AAAATATATATTATATATAATAGGTCACTATTTGTATATATATATTATGG
TAAAGGAATTTTAACCTTTTACCCATCAAGTACATATTAAATCTAATTTT
AGGCCCTGACTTTATCTACGTGGTATATCCTTTCGTAGAAAACCTTTAGC
TTTCGGAGTATTAGATTTTTTACTAATATTTATGCTACTTAAGCTGACAT
TCTCACTTCTATTATCTCCACAAAAATTTACATTTTTGCTTCTAAAATAT
AGAACGCTCCTCTATCGATTTAAAAATAAATCCCATAGCTTCAGTAAAGT
ATTTTTTTTCTTTCATTTTTAGTGCATAATTTCTAATTTAACAAGCTATT
ACGCACTTTTTAAAGGATAGCTGCTTCTAAGCTAACCTCTTAAATATAAC
TGAAATTAAAGTACCTTTTGTTTTAAATACTTTTTAAAAACTTTAACTTA
TGGTGTGGGTTGTTTCCCTTTAGACTATTGAGATTTTCCCCAATAGTCTC
ACTTATTACTTTAAACTATAATAGGTATTATTAGTTTATATATAATGTAT
ATTATATATAATATGTATTATATATAGTGCTTTACCACCTTAATTATATA
ATAGTAATAGCTGCGCCTCAACGCATTTCGAGGAGAACCAGCTAGCTCCG
AATTCGATAAGCATTTCACCTCTAATCTCATCTCATCTGATGATTTTGCA
ATATCAACCAGTTCGAACCTCTATATAGACTTCTCTATATTTCATTCTGG
ACAAGATTAATTCATTCGGGTTCGGGTTCTTAATTATAAACAATTGTTAT
TATTTAATAATAACTCGCGTTAACTCTGGCTTCAATTAATTAAATTTAAC
CAAATGCTTAAAATAATTAAGACTCGTCAGCTCCTTCTTCAACAGGCATA
TAGTTAGATTCTTTAATCCTTCTATAGATTGTAAGATAAAAAATTTCATG
TTCTTTTCACTTCCCTTACGGGGATCTTTTCACCTTTCCCTTACGGTACT
AGTTCACTATTGATTACTTTGAAGTATTTTATTTTTCAAGGAGGTTCTTG
TTAACTTCAATCAGAATTATATTCTAATTTACTAATAATAAATAAACATA
TATATGTTTATACTCCCTTTTCGCTCGCCACTACTTTGGGAATTTTTGTT
AATTTTTTTCCTTTGGATACTAAGATGGTTCAGTTCTCCAAGTTTTCTTT
TTTTTAGAAAAATATAAGGTACTCCCATTCAGAAATCTTTAATTTATTGC
ATTGCTGCTATTTAAAGTATTTTCGTAATAAACGTCTTTCTTCGTCTTCA
AGTATCAAGGTATTCTTTTTTATCTTATATAAATATATTAATTTATATTT
AAACTATAAATACTTAAATTAAAAACGGAGAACGGATTTGAACCGTTGAC
CTTCGGATCATGAGCCCGACGAGCTACCAAACTGCTCTACTCCGTTTTAT
TTTGTAAAAGCCAAGAGGGATTTGAACCCACGCTCTTGTGGTCCGTAGCC
ACATGCTCTTCCAACTGAGCTATTGGCCTCCCCTATTATAATAATAGGGT
AGTTAACTCAATGGTAGAGTATATACCTTACGAGTATAAAGTTGTTGGTT
CGATTCTAACACTACCCATCCATATTAAACCTATCATTTAATTTGGAAAA
GATAAAAACCTTCTAAGTTTTTAATGTAGGTTCAAGTCCTACTAGGTTTA
TATACGGAAGTGGCGAAAGGGTATACGCGTTAGATTTAGGATCTAATAGA
AATTTCTATGAGAGTTCAAATCTCTCCTTCCGTAAAAACTCCACAGGCTG
GGATCGAACCAGCGACTTTTCGGTTAACAGCCGAAAGCTCTGACCACTGA
GCTACTGAGGAAGTATTTATACATATATAGATATAGAGGGGGAATATAAT
TCAAGGGTAGAATAGTTCTTTTGCAAAGAAAAAGTTAGCAGTTCGAGTCT
GCTTATTTCCAATTAAAAAATATTCCTTAAATGTATATTATATATATAAT
TTTTGTACTAAATGAGTTTGATCCTGGCTCAGGAAAAACGCAAGAGACGT
GCCTAACACATGCAAATTTAATAGTTACTATATAAAACTATAGTGAATTG
GTGAGTAATATATGAAAATTTAAGTTTAGATTAGAAGTATCCCTAATAAC
TTAGGGTTAATCTCTGATATGCGCATTTGTGCTTTAAAAAGTTAATACTG
TCTAAAAAAAAGTTCATATCTGATTAGCTAGTTAGTAAAATAATAATTTA
CTAAGGCGAAGATCGGTAGCTGCCCTGAGAGGGGGATCAGTCACATTGGA
ATTGAAATACAGTCCAAACTCCTACGGGAGGCTGCAGTGGGGAATATTCT
GCAATGAGCGCAAGCTTGACAGAGCGTCGTCACGTGGAGGAAGACAGCTT
AATACAGTTGTAAACTTCTTTTATTTCAAAGTGAATATTGACACTTAAAT
AAATAAAGTATCGGCAAACTCCGTGCCAGCAGCCGCGGTAAAACGGGGGA
TACAAGCGTTATCCGGAATTACTGGGCGTAAAGCGTATGTAGGTGGTTTT
AATATATTTTTATTTAAAAAAAACTATATATTTGTTTTTTATTAAAAAAA
TTATTAAACTAGAGTCTGTTAGGGGTAAAAGGAATTTTTTGAGTAGTAGT
GAAATGCAAAGATACAAAAAAGAAGACCAAAAGCGAAGGCATTTTACTGG
AGCAGCACTGACGCTGAGATACGAAAGTTAAGGTAGCGAATGGGATTAGA
TACCCCAGTAGTCTTAACTGTAAACTATGGATACTCGGAATTAAATATAA
TTAATATTTAGTTCCTTAGCTAACGCGTTAAGTATCCCGCCTGAGTAGTA
CGCTCGCAAGAGTGAAACTCAAAGGAATTGACGGGGGCCCGCACAAGCGG
TGGAGCATGTGGTTTAATTCGATGTAACGCGAAGAACCTTACCAGAACTT
GATATATATGTTTTTAAAAATTTAATAAATTTTTATAAGTACATCTACAG
GAGGTGCATGGCTGTCGTCAGCTCGTGTCGTGAGATGTTGGGTTAAGTCC
CGCAACGAGCGTAGCCCTTATTTAAAGTTAACTATCTTTAAAAACTGCCT
ATATTTGTCTATATAAAAATAAGGAGGAAGGAATGGAAAACGTCAAGTCC
TCATGCCCTTTATGTTCTGGGCTATACACGTGCTACAATGGATGGTACAA
TAAATTGAATATAAAAAATTTAAAAAAATTTTTTATTTTTATTTGAGAAA
ATAGATTTAATTATATTAATAAAACCATTCGTAGTTCGGAACATAAATTG
AAAGTTATTTATGTGAAGCTGGAATCGCTAGTAATCGCCGGTCAGCCTTA
CGGCGGTGAATAAGTCATCGGGCCTTGTACACACCGCCCGTCACACCATG
GGAATTAATTATTATTGAAACTTCTGTTTAAGAAAATAAATAAGAATTAG
TAACTGGGGTGAAGTCGTAACAAGGTAGCTGTACTGGAAGGTGCGGCTGG
ATAATATACTAATAAATAGTACACACACTACTGGCCGCTAGTATAAACTT
TGACCCACTTTTTTAGTATAAAAATTGTGAAAAAAGTTAAAGGCAACAAT
ACTTTTAAGTAAAATTACTGGGAAGATAGCTAAGCGCTAGTTAGTAAAGT
AAGTAAACAAAAGGGCTGTTAGCTCAGCGGTAGAGCACGCCCCTGATAAG
GGCGAGGTGCCTGGTTCAACCCCAGGGCGGCCTAGACTATATTTTATT
>Nepal-C10
CAAATATTTTTATATATTTATTATTTTATATATAATAAAATATAGTCTAG
GCCGCCCTGGGGTTGAACCAGGCACCTCGCCCTTATCAGGGGCGTGCTCT
ACCGCTGAGCTAACAGCCCTTTTGTTTACTTACTTTACTAACTAGCGCTT
AGCTATCTTCCCAGTAATTTTACTTAAAAGTATTGTTGCCTTTAACTTTT
TTCACAATTTTTATACTAAAAAAGTGGGTCAAAGTTTATACTAGCGGCCA
GTAGTGTGTGTACTATTTATTAGTATATTATCCAGCCGCACCTTCCAGTA
CAGCTACCTTGTTACGACTTCACCCCAGTTACTAATTCTTATTTATTTTC
TTAAACAGAAGTTTCAATAATAATTAATTCCCATGGTGTGACGGGCGGTG
TGTACAAGGCCCGATGACTTATTCACCGCCGTAAGGCTGACCGGCGATTA
CTAGCGATTCCAGCTTCACATAAATAACTTTCAATTTATGTTCCGAACTA
CGAATGGTTTTATTAATATAATTAAATCTATTTTCTCAAATAAAAATAAA
AAATTTTTTTAAATTTTTTATATTCAATTTATTGTACCATCCATTGTAGC
ACGTGTATAGCCCAGAACATAAAGGGCATGAGGACTTGACGTTTTCCATT
CCTTCCTCCTTATTTTTATATAGACAAATATAGGCAGTTTTTAAAGATAG
TTAACTTTAAATAAGGGCTACGCTCGTTGCGGGACTTAACCCAACATCTC
ACGACACGAGCTGACGACAGCCATGCACCTCCTGTAGATGTACTTATAAA
AATTTATTAAATTTTTAAAAACATATATATCAAGTTCTGGTAAGGTTCTT
CGCGTTACATCGAATTAAACCACATGCTCCACCGCTTGTGCGGGCCCCCG
TCAATTCCTTTGAGTTTCACTCTTGCGAGCGTACTACTCAGGCGGGATAC
TTAACGCGTTAGCTAAGGAACTAAATATTAATTATATTTAATTCCGAGTA
TCCATAGTTTACAGTTAAGACTACTGGGGTATCTAATCCCATTCGCTACC
TTAACTTTCGTATCTCAGCGTCAGTGCTGCTCCAGTAAAATGCCTTCGCT
TTTGGTCTTCTTTTTTGTATCTTTGCATTTCACTACTACTCAAAAAATTC
CTTTTACCCCTAACAGACTCTAGTTTAATAATTTTTTTAATAAAAAACAA
ATATATAGTTTTTTTTAAATAAAAATATATTAAAACCACCTACATACGCT
TTACGCCCAGTAATTCCGGATAACGCTTGTATCCCCCGTTTTACCGCGGC
TGCTGGCACGGAGTTTGCCGATACTTTATTTATTTAAGTGTCAATATTCA
CTTTGAAATAAAAGAAGTTTACAACTGTATTAAGCTGTCTTCCTCCACGT
GACGACGCTCTGTCAAGCTTGCGCTCATTGCAGAATATTCCCCACTGCAG
CCTCCCGTAGGAGTTTGGACTGTATTTCAATTCCAATGTGACTGATCCCC
CTCTCAGGGCAGCTACCGATCTTCGCCTTAGTAAATTATTATTTTACTAA
CTAGCTAATCAGATATGAACTTTTTTTTAGACAGTATTAACTTTTTAAAG
CACAAATGCGCATATCAGAGATTAACCCTAAGTTATTAGGGATACTTCTA
ATCTAAACTTAAATTTTCATATATTACTCACCAATTCACTATAGTTTTAT
ATAGTAACTATTAAATTTGCATGTGTTAGGCACGTCTCTTGCGTTTTTCC
TGAGCCAGGATCAAACTCATTTAGTACAAAAATTATATATATAATATACA
TTTAAGGAATATTTTTTAATTGGAAATAAGCAGACTCGAACTGCTAACTT
TTTCTTTGCAAAAGAACTATTCTACCCTTGAATTATATTCCCCCTCTATA
TCTATATATGTATAAATACTTCCTCAGTAGCTCAGTGGTCAGAGCTTTCG
GCTGTTAACCGAAAAGTCGCTGGTTCGATCCCAGCCTGTGGAGTTTTTAC
GGAAGGAGAGATTTGAACTCTCATAGAAATTTCTATTAGATCCTAAATCT
AACGCGTATACCCTTTCGCCACTTCCGTATATAAACCTAGTAGGACTTGA
ACCTACATTAAAAACTTAGAAGGTTTTTATCTTTTCCAAATTAAATGATA
GGTTTAATATGGATGGGTAGTGTTAGAATCGAACCAACAACTTTATACTC
GTAAGGTATATACTCTACCATTGAGTTAACTACCCTATTATTATAATAGG
GGAGGCCAATAGCTCAGTTGGAAGAGCATGTGGCTACGGACCACAAGAGC
GTGGGTTCAAATCCCTCTTGGCTTTTACAAAATAAAACGGAGTAGAGCAG
TTTGGTAGCTCGTCGGGCTCATGATCCGAAGGTCAACGGTTCAAATCCGT
TCTCCGTTTTTAATTTAAGTATTTATAGTTTAAATATAAATTAATATATT
TATATAAGATAAAAAAGAATACCTTGATACTTGAAGACGAAGAAAGACGT
TTATTACGAAAATACTTTAAATAGCAGCAATGCAATAAATTAAAGATTTC
TGAATGGGAGTACCTTATATTTTTCTAAAAAAAAGAAAACTTGGAGAACT
GAACCATCTTAGTATCCAAAGGAAAAAAATTAACAAAAATTCCCAAAGTA
GTGGCGAGCGAAAAGGGAGTATAAACATATATATGTTTATTTATTATTAG
TAAATTAGAATATAATTCTGATTGAAGTTAACAAGAACCTCCTTGAAAAA
TAAAATACTTCAAAGTAATCAATAGTGAACTAGTACCGTAAGGGAAAGGT
GAAAAGATCCCCGTAAGGGAAGTGAAAAGAACATGAAATTTTTTATCTTA
CAATCTATAGAAGGATTAAAGAATCTAACTATATGCCTGTTGAAGAAGGA
GCTGACGAGTCTTAATTATTTTAAGCATTTGGTTAAATTTAATTAATTGA
AGCCAGAGTTAACGCGAGTTATTATTAAATAATAACAATTGTTTATAATT
AAGAACCCGAACCCGAATGAATTAATCTTGTCCAGAATGAAATATAGAGA
AGTCTATATAGAGGTTCGAACTGGTTGATATTGCAAAATCATCAGATGAG
ATGAGATTAGAGGTGAAATGCTTATCGAATTCGGAGCTAGCTGGTTCTCC
TCGAAATGCGTTGAGGCGCAGCTATTACTATTATATAATTAAGGTGGTAA
AGCACTATATATAATACATATTATATATAATATACATTATATATAAACTA
ATAATACCTATTATAGTTTAAAGTAATAAGTGAGACTATTGGGGAAAATC
TCAATAGTCTAAAGGGAAACAACCCACACCATAAGTTAAAGTTTTTAAAA
AGTATTTAAAACAAAAGGTACTTTAATTTCAGTTATATTTAAGAGGTTAG
CTTAGAAGCAGCTATCCTTTAAAAAGTGCGTAATAGCTTGTTAAATTAGA
AATTATGCACTAAAAATGAAAGAAAAAAAATACTTTACTGAAGCTATGGG
ATTTATTTTTAAATCGATAGAGGAGCGTTCTATATTTTAGAAGCAAAAAT
GTAAATTTTTGTGGAGATAATAGAAGTGAGAATGTCAGCTTAAGTAGCAT
AAATATTAGTAAAAAATCTAATACTCCGAAAGCTAAAGGTTTTCTACGAA
AGGATATACCACGTAGATAAAGTCAGGGCCTAAAATTAGATTTAATATGT
ACTTGATGGGTAAAAGGTTAAAATTCCTTTACCATAATATATATATACAA
ATAGTGACCTATTATATATAATATATATTTTAAGAAATAGTTACTTAATA
TATGTTTATTATATAGCTAGAAAAATGTATCTGTTTTATATATATTATGC
CTGTACTAAAACTGACACAAGTAAGCAAGTATATATATACTAAGGAGTAC
GAAATAACTTTTTCTAAGGAACTCGGCAAAATAATCCTGTAACTTCGGGA
GAAAGGATGCCCAAAGGGCTGCAATAAAAAGATCCAAGCGACTGTTTATC
AAAAACACAGGTCTCCGCTAAGTTTAATCACAATGTAAGGGGGCTGACAC
CTGCCCAGTGCTGGTAAGTTAAAAAAAATATTTTTTATCCAAGTATTTTT
ATAAGCTCCAGTAAACGGCGGCTGTAACTATAACGGTCCAAAGGTAGCGA
AATTCCTTGTCGGGTAAGTTCCGACCTGCACGAAAGGTGTAACGACTTGG
ATGCTGTCTTAGAAAAAGATTCGGTGAAATAGGAATGTCTGTGAAGATAC
GGACTATCTACATCTGGACAGAAAGACCCTATGAAGCTTTACTATATTTT
GAAATTAAAAATAAAATATATTTGTGTAGAATAAGTGGGAAATTAATTAA
TTTATCTTGAAATACCACTCTTTTATATTTTATTTTTTTATTAAAATATT
GTTAACCAATTTTAAAAAAATTTTAAAAAGGTAGTTTGACTGGGGCGGTA
ACCTCCTAAAAAGCAACGGAGGTGTACAAAGGTCTTTTTTTAATTTAAAT
TTTTTTTTAAATTAAAACTATAAAGGGTATAAGGCTTGATTGTAAGAGTT
ACCACTCGAACAAGGACGAAAGTCGGTCTTAATGATCCGACAGTTCTTTG
TGGAAAGGCTGTCGCTTAACGAATAAAAGTTACTCTAGGGATAACAGGCT
GATCTCCCCCGAAAGTTCCTATCGACGGGGAGGGTTGGCACCTCGATGTC
GGCTCGTCGCATCCTGAGGCTGAAGTAGGTCTCAAGGGTTGGTCTGTTCG
CCCATTAAAGCGGCACGTGAGCTGGGTTCAGAACGTCGTGAGACAGTTCG
GTCCATATCCGATGTAGACATAAGAACATTGAAAAGTTTTTCTTTTAGTA
CGAGAGGACCAAAGAAATTAAACCTATGGTGTATTAGTTATTTTACTAAA
AGTAGTCGCTAAGTAGCCAAGTTTAATATATTTTAATCACTGAAACCATA
TAAGTGAGAAAATTACTTTAAGATAAATGTTCTTTTCTAATTAGAGTAAG
ACAACAAATAGATAATTTGATAAAAAGAAAAAATGTATACAATTAGTAAT
AATTTTAGCATTTTTTTACTAAAACTTCGAGAATATATTTTTGCTGATAT
AGCTCAAAGGTAGAGCCACTGACTTGTAATCAGAAGGTTGGGGGTTCGAT
TCCCTTTATCAGTTTATTTTGAAAATTAAAATATTTATATTATATTTATT
TTATAAAAAAATGTTACGTTATTTAGGCCCTAAGTTAAAAAAATTAAAAC
AATTTAATATACATATGCATCCAGGTTTTTCAACTAAATATTCTATTTTA
AATAAAAATTTTATAAAAAATAATAAAGCAATTATATCTTTTTATTTATT
AGAATTACTTGAAAAGCAAAAATTAAAATTTACTTTCTCATTAACTGAAA
AATTAATTAAAAAATATATCTTATTTATACATAAATATAATTATAAAAAA
TTTAATATATCTACTATTATTGAGGCACGTTTAGATAAAATACTTTTTAA
TATAGGATATTCTATTACTATAGCACAGGCAAGACAATTAATAGTACATG
GATATTTTTTTGTTAATTTTAAATTAATTACAAATCCTAGCTTTTTAATT
AAAATTGGTGATATAATTAGTTTATCTTCTAAATCTAGTTTTATATTTAA
ATTATGTAAAAAAAATTTATATATAAAATATATTAAAACTATTAAATGTA
ATTTAAATGTATATATATGTAAAAAAACATGTTTAAGTATTTTTTATTCA
CAAATAAATAATTATACTTTTAATAGTTATAATAATTTATTAATAATACA
ATATTATTTACATTAAAATTATATATATATAATTTTTAATTAATAAAAAA
GGTAAATGAAGTCAAATGGTAAAGACAATAAATTGTGAATTTATTTAAAG
CGGGTTCAATTCCCGTCATTTACCCCATTGATAGTATAGCTTAAAGGTAT
AGCAAAAGATTGCAAATCTTTTTATCTCAGTTCAACTCTGAGTACTATCT
ACTACTAATTATTGAGGATGTGGTGAAATTTGGTAAACACAACGGACTTA
AAATCCGTAAGTTTTAAAAAACTTTAAGGGTTCAAGTCCCTTCATCCTTA
CCTTAATTTTTTTATATAAAATAAGTACCTGTGGCTGAGTGGTAAAAGCG
GTGGGCTCATAATCCATTTTTCAAAAGTTCAATTCTTTTCAGGTATATTA
TAAAAAGAATTGATGCCTGAGCGGTCTATAGGAGCGGACTGTAACTCCGT
CGATAATTTTATCTCCATCAGTTCAAATCTGATTCAATTCATTTTTTTTT
AAATAAAAAAAGGAGAGGTGACTGAGTGGTTTAAAGTATCAAATTGCTAA
TTTGACATATATATTATATACAAGGGTTCAAATCCCTTTCTCTCCTAGAT
ATAGGAAATATAGTTTTAATTAGGATAAAATAACACCCTGTCGCGGTGAT
GATGCGAGTTCAAGTCTCGTTATTTCCGTAATTATATATATGGGTTGTCT
GGGAATTGAACCCAGAACCTTTCGGTTAAAAGCCGAGTACTCTACCATTA
AGCTAACAACCCTATTCTATTTATATAGAGAATATTTTAAAAGCCCTTAT
CGTCTAGTGGTCTAGGACATCTTTTTTTCAGGAAGAAAACGAGGATTCAA
ATTCCTTTGAGGGTACTATTATATAGTTATATACGGAATATAGCGTAGTC
AGGTAGCGCCTCTATTTTGGGAATAGAAAGTCATAGGTTCAAATCCTATT
ATTCCGAAAATTTAATATAGTATTATTATACATTAATATATATATTATGA
ATAATTTTTTTATATCACATAAATTAAATTTTATATATCCTTTAAATTTA
TTTAATCTTGAATATTTATTTTATAAAAATAAATATTTTAATATAAAATA
TATTTATTTTAATAAGTATAATATTTCTTTTTTTAATTTTATTAAATATT
TAAATAATACTTATTATATTTTAATAAACATAATACATCGTATTAAAAAA
AATAATATTATAACTAGAAATAAATTATCTAAATCTACTAAAAAACCTTG
GCAACAAAAAGGATTAGGAAGAGCACGTGCAGGTTCATTTAAATCTCCTT
TATGGAGAGGAGGTAGTAAATTATTTGGACCAATAAATAAAATAATAGAT
ATTAAGTTACAAACTAAAAAAAAAAAAATAACTTTTTTTTATCTACTTTT
AAATAAACGAACTTATATTTCTTTTATATTTATTTCACCTATATTATATA
CTTTTGAAAATATTAATGAATATTTAAATAAACAAAAAAGAATAAAAGGA
TTATTTTATAATAAATTAATATATATTTTATGTAATAATATAACATATAT
AAAAAAAAATTATAATTTAATAGATATTAAATTATTAAATTTTTTTACTT
TTATTAATTTTAATTATATAATATTTTTAATTTAATAAAAATTATTTATA
AAATGTATATATATTGTAAACGAAATAAATATATTTTAACTAGAGTTTAC
GGAAGAAATAATAAAGGACATATTACTATAAGAAATAAACAAGGATTATT
TATTAAAAATATTCAATTAAAAAATATAAATTATAATTATATTTTTAAAA
AAAATATATTAAATTTTAATAATAAAATACTTAAAGTACAAATTATTAAA
AAAGTAATAGATATTAAATTACAAAGATATATTTATAAAGTAATATGTTT
AAATAGTATTTTACAAACTCAATATAAATATTTTCCAATTACAAAAAATA
CAAAAGAAGGAGATATTATATATATAGGATATACAATTCCTTTAAAATTT
GGTAATATTATGCCTATAAAAAATATACTTTGCGGCAGTTGAATTCATAA
TATTGAGCATTTACCTACTAAAGGAGCAATTTTTGTTAAAAATTCTAAAA
TTAGTGCCTTTTTAATTTATATAGGAAAAAAGTATGCTACAATTAAATTA
CCTTCAGGTGAAATTAGATTATTAGATAAAAATGTTTTTTGTATTTTAGG
GGAACTTAATTTAATATTACTTAATTTAAAAAAAATTAAGGCTGGAGATT
CTAGAAATTTAGGAAAACGTCCTAAAGTTCGTGGAGTTGCTATGAATGCA
TGCGATCATCCTCATGGAGGAGGAGAAGGAAAAAATTCTATAGGTCGTTG
TTCTGCATATTCACCTTGGGGAGTTATTTCACGAGGTGTTAAAACTAGAA
AAAATAATAAATATAGTATGAAATTAATTTTAAAAAAATAGAAATATGAT
AAAAATATATTATAAACGAATATATATTTCAAAAGATGTATTACGTATAT
CTAAATTAAATAGTAAACATTTTAAAACTAATTATAATTTAACTATAATA
ATACCTTTATTTCTATGGAAAATAATAGAAGTATATAATGGAAAAAAGTA
TATACCTATTAATATTAATAAAAAAAAAATAGGATTTAGATTAAAAAAAT
TTATTTTTAAAAAGAAAAATAAATTTTCTTATTCAGAATTTAATATTAAA
TTAAATACTTTAATAAAAAATTAAATAATATTATGGGACAAATAGTAAAT
GCTTTAATTTTTCGTTCAAAAAATTTTCCATATTATAATAATATATGAAA
TAATTATAGATACATTTATAAAAATATAAATTATTTTTTAAATTTAAAAA
GATTTATTAAATTTAAAAAGCAATTAAATATTTTATATATAAATAATAAT
TATTCTTATACTAATTATTGCATATATAATATAATATTATTTTCTAAATT
AAATTATATAAATAATAAATATTATATTCAATTATATTTTTTAAATTTTT
TAAAAAAGAATTATACTAAACATATTAAAATTGGATTTAATTTTGTATGT
TTAAAATATCCATTATTATCTACTAATTTTATTTTAAAATATTTAACTAA
TAAAATTCTATTTACTAAAATTTCTTTACGAAAAATTATTCCACAACTTA
TATTATTAATAAATAATATACATAAAATAAAAGGGTTTAAATGTATAATT
TCAGGTAGAATAAATGGAGCTCAAATGGCAAAATTAGAAACATTTAAATT
TAATGAAAGTTCTTTACAAAATAAAAATTTATATATAAAATATAATTGTA
TTAGTATTCCTACTAAATACGGATTATTAGGTGTTAAAATATGATTATTT
TTAAATTAAATTAAATGAAAAAATTTATATTTACTAAAAATATAAAATAT
AAAGGAATAAATTTTCATAAATGTATATATGGAATTTGAGCAATTCAAAA
TATTAAATATGGAACTTTATCTAATAAACATATTAATTTTATAAAACAAT
ATTTACAAAAAAATATTAAAAAAATTAAATGCTATAAATTAAATATTACT
ATTAATAGAATACAAACTAAAAAACCTTTAGATACTAGAATGGGCGGAGG
AAAAGGTTCTATATACGATACACAATATTTTTTAAAACCAGGTTTTATTT
TTTTAGAGTTTTATAATATTCCAGTAAATATAATATTTTCTATTTTTAAA
ATATTTAATACTAAATTACCTATAAAAATAAGATTAATTAATATTAATTA
AAAAATGAATAAATTAGGGTTTATTTTAAAATCTAATACTTATTATGCTA
TTTTAATAATACCATATCATATTACTCATATTAAATATAAAAAAATACAA
ATAAAATTAAAAAAATATTATATATTAAATTATAGACAAGAATATAATAA
AGGAGATATTATTTTTTTTAATTTAAAGAAAAATAAAATATATATTATAA
ATAAAATTTAAATATATGACTAAAATAAATACTTATTTTAATATTACAGA
TAATAGTGGAGTAAAAAAAATATTATGTATACAAAATTTAACTAAAAAAA
CTAAATTAATAAACGTAGGAGATTTAATTGTAGGAGTTATTAAAAAAATT
AATACAACAAGTAAATTAATACATTCTACTATAGTATATGGTATTGTTAT
TAGGTTAAAAAAAAATATATCTATTAATAAAAAATATAATATATCTTTTA
ATGATAATGCTGTAGTTTTAGTAGATAAAAATTTAAATCCTATTGGATCT
CGTATATTTGGATCTGTACCTAAATATTTAAAACAAAAAAATTGTTTAAA
ATTACATTCATTAACAATAGATTTAATTTAATAGTATGAATATTATACAA
AATATAAATAGCTTAATTAATAATATAAAAATATATAAAACATATTTTAT
TATACCTTATACAAAAATAACATATTTAATTCTTTTATTATTAAAAAATT
ATTGTATTAAATCTATATATATACTTAATAATTGAATTTTAATATATATA
TATTATAAAAAAAAAAATTTAAAATTTAAATTTTTTAATTTAAAAAATAA
AAAAAATAATATTACATACATGCAATTACAAAAATTAAAAATAAAAGATG
CAATTATTTTCACATCTAAAGGTATCTTTTCTAGATACCAAGCACTTAAA
TTAAAACAAGGAGGTATTTTATTTTGTTTAATCTATTATTCTAATTAAAA
AAATGACAATTTATAAACGATTAATTATATTTAATAAATTAATTAAATTT
TTTTCAATATTTGATAAAAAAACACAATTAATATATATAAATATATTATA
TAATACAAAATATAAAGTATTATTTTTATCAAAAAAAATAATAAATTTTC
CTTTATTTTTTTCTTTATATTTATTTTCTAAAGAAAAAAACATTTTAAAT
ACTTTATATAAAATATTAAATTATAAATTATATTTATTTTATACTACATA
TAAATTATCTATCGAATTTAGAGGAATAGGATATAAATTTTTATTTATAA
ATAAAAATTTATATTTTATTTTAGGTTATAGTCATTTAATTAAACTTAAA
CTTCCTAAGACATGTAGTATATATATTGATGAAAAAAATAAATTATTAAT
TTTAATATATTCAAATAAATATATGTTAGGTAATATATTTTATATTATTA
AATCTTGTAAAAAATTAAATGTATATAAAGGAAAAGGAATAAAAAATATT
TTTGATCAAATAAAATTAAAATTAAGTAAAACAAAAAATATTAAAAAATA
ATAAATGATTTTTTTGAATAAAAAATTTAAAATTAAATTATTTAAGCAAC
CAAATTTATTATATTCTATAAAATTATATAATGATTTTATTTTTTTTTCT
TATTTAATTAAAGAATATATAAAAATTTACACTAATTTTTCAATATATAT
AATTAAAAATTTTATTTATTTATTAAATATACTTGCAGTTAAATATATAA
TATATTATAGTAATAATAAATATATATTTAATAATATATATCATACTATA
TATATATTAGAATTAATATCATGAAAAAAAGAATTGATTTTTAAATTTAA
TAAAAAATATAATTATAGTATAGAACAAAAAATATTATTAATTAAAAAAA
TATCTAAAACTAGAGCAAAAGGAAGAATAAATAAATATAAAGTAATATTA
ATATTAGGAAATAAAACAGGATGATTTGGTATAGGATATAGTAAACATTT
TTATTTACAAGAAGCTATTTCAAATGCTCGTTTACATGCATTTAAAAATA
TTTATCATTTTCCATTATTTTATTCAAATAAAATTACAAATAATATATAT
ATAGAAAAAAAAATTAAAAAATTATATTTATTTTCTTCTATTCGTAAAAT
ACATATGTCTAGACATTATGTAATTAGAGTATTATTTAATTTTATTGGAT
ATGATATTATTTATTCTAAACTTATTAAATTAAATAATATATATAATATA
TTATCTTTAATTTTAAATTTATAATATGAAAATAAAAAGTGCTCCAAAAC
ATTTATGTACATATTGTATATCTATTAAAAGACATAAAAAAATATATATT
TATTGTTCTAAAAATTTTAAACATAAACAAAGACAAAAATAACACAATTA
ATATTTTTTAAATTAAAATGAATGTAAAAAAACAAACTTCAAATATACTT
ACTTTTTATATAAAAAATACAATGCATAATACATTTATTTCGATATGTAA
AGAGACAATTTTAAATAAAAATAATAAAATTATACCTACCCAACAAGTAT
TAAAAATATTTTCTTGCGGTCTTTTTGGGTTTAAAAATAGAAAAAAAGAA
ACTCCATTTGCTTCTAGTATTTTAGCAAATAAAAGTGCATTATATGCATT
ACAAAATGATATAAAATATATACATATAATTTTTAAAGGAATGAATTTTT
TTAAAAAACTTATATTAAATACTATTATGAAGACAAAATATAATAATAGA
CAATTACATATATTATCAATTACAGATATAACACAATATCCTCATAATGG
ATGTAGACAAAAAAAAATAAAAAAACGTTAAAATTATATAATTTAATTAT
TTTAATATAAATTTATTTATGTTAACTTTAAATCAATTAATAAAAAATTC
AAGAAAAAAAAAAAATAGAATTAAAAAATCAATTTTAAAAAATTATCCAC
AGAGAAAAGGAATTTGTTTAAAAGTATTTACTAGATCACCTAAAAAACCT
AATTCTGCACTACGAAAAGTAGTAAAAATTAGATTATCTAATAATAAAGA
AATTATAGCATATATACCGGGAGAAGGATATGCTGTACAAGAACATAATT
ATGTTCTTATTAGAGGAGGAAAAGTACAAGATTTACCTGGAGTTAGATAT
AAAATTATTAGAGGTGCTTTAGATGTTTGTGGTGTTAAAAATAGAAAAAA
TAGTAGATCGAAATATGGTACTAAATCTAATTAAAATATATTAATTTTAA
TATATATACTAAATGTATTCTTTAAATTCTTTAATTTATTTTTTATTAAT
AAAAAAACTTATAAAATCAGGGATACAACAAAAATCTATTATGATAAAGA
AACAATTATTATTATTAACAAAAAATAATAATATATTATTATATGCTATT
TTAAAATTAATTATACCTATTACTTTTAAAATAAAAAAAATAGGTAATAT
TATATATCAAATTCCTGTTATAGCTCATTATTATAAGTCAATTAATTTAG
CAATAATATGACTTATAAAAGCTGCTAAATTAAAGAGTTTTAATAAAATG
TCTTTTATAAAAGCATTATATCTAGAATGTTATGATGTATTAAAAAAACA
AGGAGTAGCATATAATTATAAACAACAATATATTAAAAAAGCATTAACTA
ATAGAATTTTTATATATTTAATTTCTTTAAAAAAATAAAATATTTTAATA
ATTAAATAAAGAAAATAAATTATGGCAAAAAAAATTTTTAAAAAAACTAA
AACACATTTAAATATAGGAACTATCGGACATGTAGATCATGGAAAAACTA
CATTAACTGCAGCAATTACATCTTATTTATCTAAAATAAATAATACAAAA
GCAAAAAGTTATTCAGAAATTGACTCTGCTCCTGAAGAAAAAGCTAGGGG
AATTACAATTAATACTTCTCATGTAGAATATGAAACTTCTTTACGTCATT
TTGCTCATATTGATTGTCCAGGTCATGCAGATTATATTAAAAATATGATT
ACAGGTGCCGCACAAATGGACGGTGCTATTTTAGTTGTATCTGCTACAGA
CGGACCTATGCCTCAAACTCGTGAACATTTATTATTAGCTAAACAAGTAG
GAGTGCCTAGTATAATTGTATTTTTAAATAAAGTAGATATGGTAGAAGAT
AATGAATTATTAGAATTAGTTGAATTAGAAATAAGAGAATTATTAGATAC
TTATGAATTTAATGGAAATTCTGTTAAAATTATACAAGGATCTGCTTTAA
AAGCTTTAGAAGCTATAAATAAAAATAATTTAAATGATAAATGGGTAAAT
AATTTAAAAGAATTAATAGATGCTTTAGATATATCAATTATAGAGCCTAC
ACGAGACCTAAATAAACCATTTTTATTACCTATAGAAGATATTTTTTCAA
TTACAGGACGAGGTACTGTAGTTACAGGTAAAATAGAACGAGGAAGTATA
AAAATTAATGATACTGTAAATATATTAGGATTTAATGTATCAAAGATAGC
TACTGTAATTGGAATAGAAATGTTTCAAAAAACATTAACTATAGCAGAGG
CAGGAGATAATGTAGGTATTTTATTAAGAGGTATTCAAAAAGAAGAAGTA
AGACGTGGGATGGTATTAGCTCTCCCCTCAAGTATTTTAACTTATTGTAA
CTTTGAAGCAGATATATATATACTTTCTGCGTCAGAAGGAGGTAGAAAAA
CACCATTTTTTGAAGGATATAAACCACAATTTTATTTTTATACAACAGAT
GTTACTGGAACAATTAAATTTATAGAAAGTCCTAATAAAGAAAAACCAGC
TATGATTTTACCGGGAGATAAAATTAAATTAAAAGTAACTTTAATGTATT
CAATTGCATTAGAAAAAGGAATGAGATTTGCTATAAGAGAAGGTGGGAAA
ACTATAGGAGCAGGTATTATTACTAATTTAATAAATTAATTATAATAATA
TAATGAAAAAAAATTTAAAATTTAAAAAAAATAAACGTCTATATAGAATA
TATAATTATTTTAAATATAATATAATATTATTAGATACTATAAAAATATA
TTTATATATACTTTATTATATATTACTTTCTTCTAACTAAATTTATTTTT
ATGTTGAGAACCAGAATTGAACTGGTGACACAAGGATCTTCAGTCCTTTG
CTCTACCTACTGAGCTATCTCAACTTATTATAATATTATAAAGAGTAGCC
AAGTGGTACGGCAACGGATTTTGATTTCGTTATACATAGGTTCGATTCCT
ATCTCTTTAAAATAATAAATACGTTTTTAGTTTAAGGGTAAAATAAAGGT
CTCCAAAACCTAAGATGAAAGTTCAATTCTTTCAAAACGTGAGTATTTTA
TTTTAATTTTATTATTTAATATATTATATATGAAGAAATTAATTAAACTT
AAATTAAATTTAATTGCTGGAAAAGCTACTCCTAATCCTCCTATAGGGCC
TATTTTAGGACAATATGGTATAAATATTAATGCTTTTTGTAAAGAATATA
ATAATAGAACACAAAAATATCTAGGATTAAAAATACCAGTATCAATTATA
TTTTCTGATCCTAAAAAATTAACTATAAATTTACATATACCTTCTTTATC
TTTTTTAATTTTATTTTTTTCTAATAAAAATTTTATTACTATTAATAATT
TAAAAAAAATTTTATATTTAAAAAAAAAAGAATTTTATCCAATTTCAACT
AAAAAATGTATTTATATGATAAAAGGAACTTTAAAATCTATGAATATTAA
TATAAAATAAAATATGAGTAAACAAAATTATTTTAATTTTTTATCAAATT
TAAATAAATTAAAATTAATTAATAAATTTTCTAATTTTATTATACATAAA
AATAATAAAAAATATAAATATTATATTAAGTTAATAAAACAATATCGTTA
TTTAAATATATTTTCTTTTAAAACTATTAAATTTATTACAATTAAATAAA
TTTTATATAAAAAATAATGTTAATTTTAAAAAAAAAATTATATAATAATC
TTTTTTATCGATCAAAATATAATTATAGTTTATATACATATAATAGAAAT
ATATCTTTTAATAAGTCATATTATAATTTAAAAAAACAAACATTATGTAC
AATATATATAATATCACAAGATAAAAATAAATATTTTATTAAAGAATTAT
CAGGAATTTTGATAAAAAAAAATAAAATGCAAAATCTAACTAGTTTACAT
TTACTTTGCTTAAAAAGATATAATAATATTTATTTATCTTTTTTTAAAGA
ACAACCAAATATTTTATTAAAATATAAATTTTAATATATAAATTAAAATT
AAATGAATACTTTTATTAATAATTATCAATTTTTAAATTGTACTCAAGAA
GTTATTAATTGTTTAAAAGAAGCAAAAAAAATAACTTTATTAACTACTTC
TATCACTTCTTCTAATTATACTTTAAGACCTATTCACTTATGTTTAAGTT
TAATATTTAATTCTAAATTAATACAAAAAATTTTAAATATAAATCCTAAT
ATATTATTAAATAAAAAAAATATATTAAATGTAATTTATAATTATAAATT
ATATAATTATAATTTTTCATTAAATAAAAATTTTAAAATAGATACTAATA
TTTTATATATACTTAATATTTTAAATACATTACCTTATCCTTTCAATACA
TTACTTTTATTTTATTTTTTATGAAAACAAAATAAAACTATATATTCTTT
TATTTTTTATATATTAAATATACAAAATTATAATTTAAATATAATAAAAA
ATTATACTAAATATTTTTTTCCTAAAATAATTATACCTACTAATTTAAAA
GATATTTTAAATATACTTGACTTAAATATTAATTTAATAGGAAGAGAAAA
AGAATTAAAAAACATAAATGAAATTTTAATACGAGATTTAAATAGAAATA
TTATATTATTAGGAGAAACTGGAATTGGAAAATCTATAATAATTAAAAAA
ATAGCATCTTTAATTCCTACTAAAATTTTTTTAGAATTAAATATTCCAAA
TTTAATTACATACTCTACTGATATAGAATTAATAAAAACTTTTTTTAAAT
TTTTAAATAAATATAATAATATAATTTTATATTGTAAAGATTTTCATTTA
TTAATTGATAATTCTACTGTAGATATAACTTATTTAAAAAATACAATATA
TAAAATGTTATATTTAAATAAACTTCAAATTATAGGAACTAGCGTAGATA
ATATATATAATAAAATATTATATACTGAGAATAATTTAAAATTTTTATTT
TCAAAAATAAATATTAAAGAACCAACAAAATATATAACTTTATTAATAAT
GAAACAATATCTTAAAACTAATAATATTTATTGGATAAATGATACTATTT
TAGAAAATATTATTGATTTAAGTAAAAAATTTATTAATTCTTATGTTTCC
CCAAAAAAAGAATTATTAATTTTAGATGCTATTATACATAAATATAAAAA
TAATAAATATGTTTCTAAAAAAGAAATTTTAACAATTATTTCACAATATA
GTGAATTACCTACTTCATTAATTTTAAAAGAAACTAATATATTTAATATT
AGTAATATAGAATTAAATTTAAAAAAATATGTTTTTGGTCAAGATATTGC
AGTTACTAAAATTGCTACTTCTTTAAAGCGTACTTATACAGGATTAAAAG
ATAAAAATAAACCTATAGGAAGTTGATTATTATGTGGGCCTAGTGGTACA
GGTAAAACTGAATTAGTAAAATCATTAGCTTATTTATTATTTGGATCTGA
GAAAGAATTAATTAGATTTGATATGAGTGAATTTATGGAAAAACATTCTA
TTTCAAAATTAATAGGATCCCCACCTGGATATGTAGGATGTGATGAAGGA
GGTTTATTAACTGAGGCAGTAAAAAAAAAACCATATTCAGTTATTTTATT
TGATGAAATAGAAAAAGCACATAAAGATATTAATAATATTATGTTACAAT
TATTAGATGAGGGTAATTTAACAGATTCTAAAGGAATGAAAGTAGATTTT
ACTAATACATTAATTATATATACTAGTAATTTAGGATGTCCTACATCAGT
AGTACAATTTAAATCATTTCAAGATGGACTAGAATTATCCGAAGAAGAAT
ATAAATTTTTATCTAAAAATGTAGATAATGCAGTAAAAAAATTTTTTAGA
CCTGAATTTTTAAATAGATTAGATTCTGTAGTTGTTTTTAAGCCACTTAG
TGTGGTATGTTTAACAAATATTATAGATAAATTTATTAATAATTTATTAC
AAAAATTAAAAGAAAATAATATTTTATTACAAATAGAAATTACACAAGAA
ATAAAAATAATTTTAGCTAAATTAGCATATCATCCTTTATATGGAGCTAG
ACCTTTAAAAAGAATAATTGAACAATTTATAGAAAAACCTATTTCAGAAC
TTATAATTAATTTTAAATTTAAAACACCACATTTATTTTCAATATTTAAA
GATAAACAAAAAGAAACTATTAATTATTTATTAAAAAAAATTTAACTTTT
ATGTATATAACGCAGACATAGTTTAATGGTAAAACAATAGCCTTCCAAGT
TAAAAATACGAGTTCAATTCTCGCTGTCTGCTTTTTTATTTATAATATAT
ATATTAATTAATTTTAGTATGGCAAAATTAAAATTTTTAAAAGTTAAAAA
AAAACATAAACAAATATTTTTTTTAAAATTAACAAAAAAAAAAAAAACTA
CTAAATTTAATAATTCTTTATTTTTAGGTAATTATATTTCAAATATAAAT
ATATATATATTTTTATATTTAAGAATAATTTTTTATTCTAAATTAGGAGT
AAATAATTCAAAGCAATTTACATTAATATCTTTATTTTATTTAAAAAACT
TTTTAAATAAAAATATTAAAAAATAGGAGAAATGGCAGAGTGGTTTAATG
CATCTGACTTGAAATCAGAAAAATTTAAAATTTCGTGGGTTCAAATCCCA
TTTTCTCCTTTATCTTATATTTTAAATAAAATAATATTAATTTAATGATA
AAATATGAATAAATTTTATACAAATAATAAAAAATATAAAAAACAACAAA
TTTTAAAAGCATTAAAATTATCTTATACTATTAGAAAAAAAAAATTAAAT
TCTACATTTATTTTTTCTAAATTAAATAATATTATATTATATACTAATAT
AGGTATAAAATCTAAAATACCTAATATATTTCATAATATTAATTTTAATT
GGTTATTAAAAAAATAAGGTATTAATTTATAAGTAAAAAATTAATATAAC
ATACCATGAATTATAGCAGTATTTATTATTGTTATTATAAAAAATATAGT
ATTAAAATTAATATTAGTATTTAAATTAATTATATTATTAGATATATATT
TATTATTTTTAATATTATTAATTAATATTATATTTTTTTTAAATTTTAAA
ATTTTTTTTATATTTTTATAATTATTTTTAATAGCTAAATTTGTTAAGAA
AAAATATTTTAACCATTTATATATAATTAATTTTTTTTTTAAAAAAATTC
AATTAGAAAATATTTCAGAATATGTAGTATTGTATATATGATAATTAGAA
GATATAGTTGCTATTGATTTTAATAAATACATATATTGATCATAATTAGT
TGTAAATAAAATTTTTTGTTTTAAAGAAATATATTTATATAAAAATAAAT
ATACAATACTTAATGAATTTAATAAATTAAGTATTTCAAATATATTTTTA
TTTAAATTTAAATAAAAATATTTATTATTATAATTTAAATTTATACTATA
TTTAATAGGTATTATTTGATTTTTTATTAAATGTAATATATTTAAAGTTA
ACATTTATTTTAATAATATTTATATGATTATATTTTAATAAAATGTCTTT
GCCAACCAGATCCTGTTTTAATTATATCTGTTGTAATTATATTAGATTTA
AGATCACTAAGCCAATCTGTTGAAACTTCTATACTTAATTTTATTAAATA
TTTTATTATTTCTTGAAAACTAATAGATAAAAAAAATCCAGAACAAGCTA
AAATACTTTTAGTAATTCCTAAAATAATAGGAATATATAAAATTTGTTTA
TATCCTAATGTAAATAAAGTATAATTAAGAATTTTTAATTTAGTATACTC
AAATATATCATTTTCTAATAAAGAACTATCTCCAATATAATTTATTTTTA
CAAAAGAAGTCATTTTTTTTGCTATTAATTCAAATTGAATGCTTGGTATA
TTTATTCCATTTTTAAAATATTGTTTTAATAAAGATTCAATTATTAAATT
AAATATAAAAATATGTGACATTGTAATAGAATGATCCTGTTTATAAAAAT
TTAAATTATATGAAAATAATTTTAATAATAAAATATTTATAGAATAATTT
CCAGAAGTAATAATATTATTTGGTAATAATATAGCTGTATTATGTTCATA
TATTTTATTTAAAGATATTGTATTTATTTCTGTAAAAAATAATAAATTTT
TATTAGAAAATGTATATAAATTATATTTTCATAAATAATTTAATGTAGTT
TCTTCATATGAAATAAATAAATTATTTAATATAGATAATTTAGATGGAAT
TAAATATATATTAGGAAGTGCTTTTGCTTCAAAAATAATTTCTATAGAAA
TTAATCCAGATGTAATATCTTTTATAGACTCATTAAAGTTAGAGATATTT
TTTTTATATAAATATATTCCTTTTAAAAAGTTAAATATATATTTATAAGA
AAATAAATTTTTTCAATAAGTATAATATGTTGTGATATATATATAATTTA
TATATAAAGAATATATTTTTACAGAATTTTTTATTAAAGATTTATTATTT
AATAAAAAAGTAATGTAATTATTTATAAATTGTTTATGAATAAGTTGAGT
TATTAAATTTTTAGGAAGTAATATATTTTTTATGAATAAATAATTTAATT
TTGAAAAATTATATTTAATACATATAATTTTATAAAATATATTATCTATT
AAATTTTATTGAAAAAAATAAATTTAATATATATATATTATGTAAATAAG
AATATATACTTTTAAGTTTTCTATTTGAATATAAAAAACTTTTATATTTA
ATTAAAAAATATTTAATAGTTCTTTGATTTATAGATTTAATAAAAATAAT
TTTTTCTTTAGTTATATTATCTATAGTTAAATAATATTTATTTAATAATA
AAGATGTATTTAAATTTAAAATTATTCATTTATAATATTTATTTTTAATA
ATTAATATGGAAAAAATTTATATTTTTATAATGTTTACGTTGAAAAATAT
TATTAATAGTTAAATATGTTAAAATTAGTGTGCTTAAATATATATTATTT
TTAGAATATAATAATTTATTATTAATAGATATAATTTGATTAAATTTATA
TTTTTTTAATATATATACTAAATAAAATGAATTTAAACTAAAATAATATT
TTTTAAGATAAATAAAAGAAAAAATTGTTTTATTAGTTTTATTAAATAAT
TTATAATATGTACTGCATAATTTATATTTAATATTTTTAAATAAATATTT
ACTAATTAGTAAATATTTATTTTTTATATATATATTAGATTTTAAAATAG
TAGATGCTCCCCCCGTATGAAAAGTTCTTAATGTTAATTGAGTTCCTGGC
TCACCTATAACTTGACTAGATAAAATTCCTATACTTTTACCTAAATTATT
TGTATTAAAAGTTGTATGACCAAAACATTTAGAACAAATTGTTCTACCTG
AAATACATGTTTTTATAGAAAAAGTATTTATTTTAAGTAAAGAATTAAAT
TTAATATATAAATTATTTATTAAATTATCTGAGATATAATTATTTTTAAA
TTCTATAATTTTTTTTGTAGTAGGTTCAATTAAATTTTTTTGTAATACTT
TACCAGAAAGTAATAAAAAAAAAGGTAATATTAAAGTACCTTTACTATTT
ATTTGAAATTCATATTCTAATGAATTTTTAGATCCACAATTATATTCTTT
AATATTTAATTCTTGTATAGATTCAACTAATCTACGTGTTAAATATCCTG
CATCTGCAGTTTTTAATGCAGTATCTAATACTCCCTTTCGTGCACCGTAA
CAAGATATAAAATATTCAAAAAAATTTAATCCTTTATTAAAACTATTTAA
TACTGGTATTTTAAAAAATTCTCCAGTAGCATTTGCTAAATAACCCCTAA
CTCCAATTAATTGACATATTTGTGCTCAATTTGCTTTAGCCCCTGTATTT
GCCATAAGATGTAATGAACTAGAAAATGCATTAATATTATTAAAAGAATT
TATTAAATTTAAAAAAGGTATATAAGAATTTATATTTTTTTGTATAGAAT
AAGATATATTATATTCTTTTATATTATAATTTAATTTTAAAAGTTCATTA
TATCGTAATAATGGAGATGTAAAAAAAAAACCTTTGGTACTTTCTAAAGT
TAAAATTAAAGGAAAATAAAATGAATATTCAAATCCTAAAAACATAAGTT
CTTTAATATAATTAGTTATATTAAAATATAATAATTTTTGTACTAAACGT
TGTTCAAAATTAAAAAATTTAGGTCCTAAATTAAAACAAGTAATATTTAA
CATTATTATTTTTTATAATTAATTATATTAATTTTTGTAATAAAAGTCTA
CCTAAAGAGGTTATAATATATTTTTTATAAATATTTTTATTAAAATAAAA
ATGAAAATTTATTCTAACTAAAAAAATTGTATTTATTTTTATTAAAGAAT
GGTTATATGCATTTAATATATCTTCAATATTACTAAAAATTAAATTTTTA
TAATTATATCCTTTAAAAGATACTAATGTATTAATACCTAAAATAATATT
TTGAGAATATTTAAAAATATTTTTTTTAGAAGAAGGTGCGAATAAATTTT
TATCAAAAATTATATTTTTTTTTGCTTCTTTTTTTGCTGCATCAGATAAA
ATTAAAAAAATACCCATTTGATCCCCATCAAAATCCGCATTAAATCCAGA
ACAAGCAATAGGAAATAACTTTATTATTTCATTTTCTATTAAAAAAGGTT
TAAATGTTTGTATATTCATTCTATGTAATGTAGGGGCTCTATTAAACATA
ATAATTTCTTTTAAAAATATATATTTTAAAAGTCTTTTTAAAATTAAAGG
ACTATATTCAATATAATAAGATGCACGTAATAAAGTATTAATATATTTAT
TTTTTTTTAAAATATTTAATAAGATAGGTTTAAAAAGCTCAATACTTAAA
TTAGTTGAAATTCCTATTTTATTAAAAATTAATGAAGGACCAGAAACTAT
AACAGACCTTCCAGAAAAATCAATTCTTTTTCCTAATATATATTGTCTAA
AATAATTAAATTTCCCTTGTAAATGCGAAGATAATGAATTAATATTTTTT
TTTGAATTATTTTTTTCTATTAACATATCTATAGTTTGTTGTAAATTACG
TTTTTCTATTATTTCAAAAGAAATAGGAAATTTACGACGTAACATTTGCC
ATCGTTTAAGTTTATTATTTATAATAATAATAGTCCTATAAATTTCATTT
AAAGGAGATGAAACAAAATTAATAGTATTTAAATATATTAAAGGTCGTAA
TCCTGCGGGTAATACTGGGATTACATCTAACATAATTCATTGTGGATGTA
TATTATTTAATAAACATAAATTTAATAAATTTATAGTTTTTATAATATAT
TTTTTTTTTAATAGATTATTAGTATTATATAATAATGATTTTATTTTTAA
AAGTTTATTTAAAATATTAAAATGTTGTAATAAATATTGAATATAATTAG
ATGCAAAAATAAATTGAGTTATTGTTATTTTTTTTAAAAAATTTATTTTT
TTATTATGTTCTAAAAAAAAAGTATAATATAATAAATATTCTAACATATT
AACTGGTAAATTTAATATATAAGGTAATAATTCATATAAATATCATATAT
GTACTACAGGAGTATATAAATATATATATCCCATTCTATATCTTCTTACT
TGAGAATTTGTATTTTCATACCCACATATAGGACATATATAAGTATATTT
TATTGGATCTATATTTTTAAATATTCCACATTTACATTGCCAAGAAATTA
AAGGACCAAATATTTTTTCACAAAATAATCCATTTAATTTAGGGGTTCCT
GTTTTAAAATCAATAGTATAAGGTTCAGATATTTGACCTAATATTATTAT
ATTATTAATTTTTCTCCAAGATCATTTAATAATATTTAAAGGTGAGGCTA
TAGAAATTTTAAATCCTATATTAGACTTTAAATTATTTAAAGAATTATAA
TTATTCATATATTTTATAAATAATAAAATTTTTATTCTAAAAATTTATAT
TAACAGATAATGTTTGTCCTTCTAATTGATCTATACTAGTAAAAGCTTCA
ATATTTAAATTCATACTATGAATTTCTCTAATAAGAGTACGAAAAGATTC
AGGTATAGTAATATTTTCTAAGTTAGTATTATTAGTTATATTAGATAATA
ATGAAGATCTAGCACAAATATCATCTGATTTATAATTTAAAATTTCTCTT
AAATTATATGAACTGCCATAAGCTTCCATAGCTCATATTTCCATCTCTCC
AAATCTTTGTCCTCCTATTTTTTTTCTACCTTTAACAGGTTGTTGCATTA
ATTCAGTATAAGGACCTACAGTTCTATAATGTATTTTATCTTTTACCATA
TGTATTAATTTAGAATATTTAGAAACTCCTAAAAAAGACGATTCTAATAA
TTTATATCCTGTTCTTCCATCTCTTAATAATATTTGTCCTGGAATATATG
AATTATATAAAAATAAATTACCAGTTTTTTCTTTTAATTTATTTAAATAA
TTATACAATAATGTTTTTATATAAAATTTAGGTAAATTAAATGTATTACT
AATATACATTCGTGTATTTGTAAAAAAGCATCCTAATCCAAATAAATTTT
CAAAAACTTGACCAATATTCATTCTTGAAGGAATTCCTAAAGCATCAGTT
ATAATATCTGGAATTAATCCAGTAGTATATGGTAAATTATTTGTAGCTGA
AATATATGCTACTACTCCTTTATTTCCATGACGACCACATAATTTATCAC
CTACTGATAATATTCTTTGATTACATATATATATTCTACATTTTAAATAA
AATCCTGTATAAGAATTAAAATTAGATGGAGAAGAAAATATTTCAGTTTT
AATAACTCTGCCTGAATTTCCAAAAGAAACTATTGTTGATTTATTTTTAA
TATTTCTTAAATGTTGTCCAAATAAAATAGAAATTAAATTAAATAAAGGT
AAATTATATATATTTATATTACGTATAAGTAATTTAGATACTAAAATATC
ATTATTTAATACTTTTGATCCTTCTTTTATAATTCCAAAAAAATCTAAAT
TTCTTTTACTAAAAAAACTTTTTTTAGGTATATTAATACTAGAAATTTCA
AATGTTTCTCTATCTATACAAGTAAACATAACTTCATATATTTTAAAATG
AAGAGAAGTAAATAATTGTGAATATACTATTTTTTTATTTATAACTATAG
CATCTTCAAAATTATATCCAAAAAAATTTCCATAAGAAACTAATAAATTA
TTTCCAGCTGTAAATTCAGAATATAATATATCTTGTGTAGAACTAAGAGG
TTGGCCACAAAAAACTCTTTCTCCTTGCCATACATGTGGCTTAGAATGTA
ATATAGTAAAATAATTACTACGTTTATATTTATCTAAATAATATATAATT
TTTCTATTGTATATATCTCTAATAATTATTTTATATGAAGAAACATAAAT
AACAATTCCTTCTTGATATGCTTTTATACTTAAAGTATTATAATTTAATA
GATTTTTTTCAAATCCAGTAATTATAATTGATTTTTTATGTTTTAATGTA
GGTACAATTTGTGATTGCATTTTTGCACCCATTAATCCTCTTGCAGGATC
ATTATAAAATAAAAAAGGAATTAAATTTTCAGCATATGAAAAAAGATCCA
TAGGTTTTATATATATAATATTTTTTATAAAAATATTTTTAATTTTAAAT
GAATTTTTACTAAGTCCTAAATAAAATAAATTAAAAATTTTATTTTTTCT
TAAATAATAATTATTAAATAAAACAATATATGTTTGGCGATTAAATGAAT
TTATAAACGTAATAAAATTTTTTGTTTTTATATTATTTATAGATTGATAT
GGAAATTGAATATTATTTTTTTTTTCAAGCTTAATATTTTTAGTAAAACT
TATAACTAATCCACAATTTATCCCCTCTGTAGTATCTATTAGACATAAAG
AACCTATTTGATTTAAATTAATATTTCTTACTTGTAAATTTTGTTGTAAT
TTAGAATTATAATTAGTAACTCTATTTTTATGTATAATTTCAGAAAAACT
ATTAATTTGTTCTAAATATTGTATTAATGGATTAATTGTTAAATATTCTT
TTAAATTAAAGTATATATTAGATTTAAAATAATTAGTAGTATTATTTCTA
TTTAAATTAGTATGTATATATTTATATATATCATTACGTAATAATTTTGA
AAATTTATTTAAAAAATAAGAATATTGAGTTGAAAAATAATTACCTAAAG
TAGAAATTGAACGAAATTCTACTTTATCTATTTCTGATAAAGTTTTTTTA
TTATATTTAATATCTAATAATATATCTAATATAGAAATAAAATCTAATAC
TATAAAATTTTTTATATTAGAAAAAAAATTATTTATCTGTATATAATTTT
TATTTAAAATATTTCCAAAAATAGAATATGTATTTAATTTAAAAGATATA
TTAAAAAAAAAGGAAATAAAAGAATATAATTCTGAGTTAATAATATTTGT
ATCTATCTGAGAATTTAACAATAATTTTTTTAAATAGAAAGATTTATTAT
AACGTGAATAGATAAGAATATCTTGTATAGAAATACCTAATAAATATAAA
AAAGAAATTAAATTAATTTTATAATTATTAATAATACAAAAACATTGATC
TTTTTCTAATACTAAGTTAATAATAAATATTTTATTAAATATTATTTTTG
CATATATAATAAAATTAGAATTTTTAATGAAACTATTAAAAAATATACCA
ATATAATTAAACATTAATTTAGAAATAAATGTTTTTTTTAATCCATTTAT
AATTAAATTTTTTTCAGCAGTATATTTTGGTACCTCACCTATTAAATAAT
AAATAAGTTTATACTTATTTCTATTTAAATTATATATTTTTAAAGGTAAA
AATATTAAAATTTTAGAATTAAAATTTTGTATAATATCTATATTTTGACT
AGTTAAATTAGTTGTTTTAAAAAATAATAAATCATTTAAAATATAAATAT
TATATTTACATTTATTAAAATAAATATAAAATTCATCTCCTAAATAATTT
TTAATAGAAGATATTAAATAATATATTAAAGTTTTATAATATTCTAAATA
AAAAGTTTTTAATGTTTTTAATGTAATAAAATTTTTTAATAAAAAAATCA
TATAAAATAATAAAATATTATTAATTAATAATTATTTTTAATTTATATAA
ATTAAAAATTAGACTGAGTACGCATTAAAATTAATAAAGGTACTTCTAAT
TCTAATTCTAAAGGTAATTTAGAACAAATATTTTGACAAAAACCATAAAT
TAATAAAGTTAATGCTATTTTAAGATTAATTCCTCTTTGTAATAAAAAGA
AAATAAAATCTGATTCTAATTTAGAAATACTAGCTTCTTGATTTATAAAA
GTAGAATAATTATTTACAATTGTATAAGGTATAGTTATTGTAAATGTATT
ATCTCCTAATAATAATGAATTACATTCTGTATAATTATATGTATATTTAG
CATTTTTAAAAATTTTTACTAATCCTCTATATGCATAACTTGAATTATTT
AATGAAATACTTTTTGAATAAACACGACTTTTAGTATAAGATCCAATATG
TAACATTTTATTTCCTGTATCTGCTATTTGCATTTCAGAAATTAAAGATA
AAGAAAAAAAATTACTTGAAGAAAAATCTCCTATTAAATATGTAGAAGGA
TATTTTCATGTAATAGCAGATCCCATTTCTATTTGAACCCAATCTAAAAT
AGCTTTTTTAAAACACCAACCACGTTTTGTTGTAAAATTATATAAACCAC
CTTCTCCGGATTGATCTCCATGGTACCAATTTTGTACAGTAGAATAATTT
AGTATTCCTTTTTCTTTTACTAAAAGTTCAACTAATGCAACATGTAATTG
AGATTCTAAAAAAATAGGAGCAGAGCAACCTTCTGTATATATTACTGTAG
CAAAAGCATTTACTATTAATAATGTTCTTTCAAATTGAGCAAAATCTTCA
GATTGAGTTCTAAAATAAGTAGATAAATTAATATTACATTTAATATTTTT
TGCTATAAAACAAAAAGAACCACCACTAAATATTGTAGAATTTAAAGTAG
CAAAAAAATTATCTTCTAAAGATACAATGGTACCTATATATATAAATACT
AAAGAAGGAAAGTATTTTATAGCTTCGAAAAAAGGCATAAAAATTATACC
AATTTTAAGTAAAAAATTAGTAATTGTATCTACTATAGATACACTATCTA
ATACTACATCAACGGCTAACTTAGAAATAATTTTATTTTCTTGATTATTT
AATCCTATTTTATCTAAAATTGAATTAAACATATTTGTAATTATTTTATT
TGAATTATAATTAGAAGGAATAGAATAATAAGAAATATCATCATATGAAA
TATCAGGAATTTCAAAAAAACACCAATCTGGTTGTTTAAATTGTTTTAAA
ATTATATATGCTCTATATCTAAATATATATAAAAATAAAAAATCTTTAAA
TTTAATATTAAATTTAGTTAATGTATTTAAATTTAATCCACCTATTAAAC
GATATGTATCTATAGTACCTGGATGCATATGTATATTAAATTGTTTTAAT
TTTTTTAACTTAGGGCCTAAATAACGTAACATTTTTTTATAAAATAAATA
TAATATAAATATTTTAATTTTCAAAATAAACTGATAAAGGGAATCGAACC
CCCAACCTTCTGATTACAAGTCAGTGGCTCTACCTTTGAGCTATATCAGC
AAAAATATATTCTCGAAGTTTTAGTAAAAAAATGCTAAAATTATTACTAA
TTGTATACATTTTTTCTTTTTATCAAATTATCTATTTGTTGTCTTACTCT
AATTAGAAAAGAACATTTATCTTAAAGTAATTTTCTCACTTATATGGTTT
CAGTGATTAAAATATATTAAACTTGGCTACTTAGCGACTACTTTTAGTAA
AATAACTAATACACCATAGGTTTAATTTCTTTGGTCCTCTCGTACTAAAA
GAAAAACTTTTCAATGTTCTTATGTCTACATCGGATATGGACCGAACTGT
CTCACGACGTTCTGAACCCAGCTCCGTGCCGCTTTAATGGGCGAACAGCC
AACCCTTGGACCTACTTCAGCCCAGGATGCGACGAGCCGACATCGAGGTG
CCAACCTCCCCGTCGATAGAACTTGGGGGAGATCAGCCTGTTATCCCTAG
AGTAACTTTTATCGTTAGCGACGCCTTTCCACAAAGAACTGTCGGATCAT
TAAGACCGACTTTCGTCCTTGTTCGAGTGGTAACTCTTACAATCAAGCCT
TATACCCTTTATAGTTTTAATTTAAAAAAAAATTTAAATTAAAAAAAGAC
CTTTGTACACCTCCGTTGCTTTTTAGGAGGTTACCGCCCCAGTCAAACTA
CCTTTTTAAAATTTTTTTAAAATTGGTTAACAATATTTTAATAAAAAAAT
AAAATATAAAAGAGTGGTATTTCAAGATAAATTAATTAATTTCCCACTTA
TTCTACACAAATATATTTTATTTTTAATTTCAAAATATAGTAAAGCTTCA
TAGGGTCTTTCTGTCCAGATGTAGATAGTCCGTATCTTCACAGACATTCC
TATTTCACCGAATCTTTTTCTAAGACAGCATCCAAGTCGTTACACCTTTC
GTGCAGGTCGGAACTTACCCGACAAGGAATTTCGCTACCTTTGGACCGTT
ATAGTTACAGCCGCCGTTTACTGGAGCTTATAAAAATACTTGGATAAAAA
ATATTTTTTTTAACTTACCAGCACTGGGCAGGTGTCAGCCCCCTTACATT
GTGATTAAACTTAGCGGAGACCTGTGTTTTTGATAAACAGTCGCTTGGAT
CTTTTTATTGCAGCCCTTTGGGCATCCTTTCTCCCGAAGTTACAGGATTA
TTTTGCCGAGTTCCTTAGAAAAAGTTATTTCGTACTCCTTAGTATATATA
TACTTGCTTACTTGTGTCAGTTTTAGTACAGGCATAATATATATAAAACA
GATACATTTTTCTAGCTATATAATAAACATATATTAAGTAACTATTTCTT
AAAATATATATTATATATAATAGGTCACTATTTGTATATATATATTATGG
TAAAGGAATTTTAACCTTTTACCCATCAAGTACATATTAAATCTAATTTT
AGGCCCTGACTTTATCTACGTGGTATATCCTTTCGTAGAAAACCTTTAGC
TTTCGGAGTATTAGATTTTTTACTAATATTTATGCTACTTAAGCTGACAT
TCTCACTTCTATTATCTCCACAAAAATTTACATTTTTGCTTCTAAAATAT
AGAACGCTCCTCTATCGATTTAAAAATAAATCCCATAGCTTCAGTAAAGT
ATTTTTTTTCTTTCATTTTTAGTGCATAATTTCTAATTTAACAAGCTATT
ACGCACTTTTTAAAGGATAGCTGCTTCTAAGCTAACCTCTTAAATATAAC
TGAAATTAAAGTACCTTTTGTTTTAAATACTTTTTAAAAACTTTAACTTA
TGGTGTGGGTTGTTTCCCTTTAGACTATTGAGATTTTCCCCAATAGTCTC
ACTTATTACTTTAAACTATAATAGGTATTATTAGTTTATATATAATGTAT
ATTATATATAATATGTATTATATATAGTGCTTTACCACCTTAATTATATA
ATAGTAATAGCTGCGCCTCAACGCATTTCGAGGAGAACCAGCTAGCTCCG
AATTCGATAAGCATTTCACCTCTAATCTCATCTCATCTGATGATTTTGCA
ATATCAACCAGTTCGAACCTCTATATAGACTTCTCTATATTTCATTCTGG
ACAAGATTAATTCATTCGGGTTCGGGTTCTTAATTATAAACAATTGTTAT
TATTTAATAATAACTCGCGTTAACTCTGGCTTCAATTAATTAAATTTAAC
CAAATGCTTAAAATAATTAAGACTCGTCAGCTCCTTCTTCAACAGGCATA
TAGTTAGATTCTTTAATCCTTCTATAGATTGTAAGATAAAAAATTTCATG
TTCTTTTCACTTCCCTTACGGGGATCTTTTCACCTTTCCCTTACGGTACT
AGTTCACTATTGATTACTTTGAAGTATTTTATTTTTCAAGGAGGTTCTTG
TTAACTTCAATCAGAATTATATTCTAATTTACTAATAATAAATAAACATA
TATATGTTTATACTCCCTTTTCGCTCGCCACTACTTTGGGAATTTTTGTT
AATTTTTTTCCTTTGGATACTAAGATGGTTCAGTTCTCCAAGTTTTCTTT
TTTTTAGAAAAATATAAGGTACTCCCATTCAGAAATCTTTAATTTATTGC
ATTGCTGCTATTTAAAGTATTTTCGTAATAAACGTCTTTCTTCGTCTTCA
AGTATCAAGGTATTCTTTTTTATCTTATATAAATATATTAATTTATATTT
AAACTATAAATACTTAAATTAAAAACGGAGAACGGATTTGAACCGTTGAC
CTTCGGATCATGAGCCCGACGAGCTACCAAACTGCTCTACTCCGTTTTAT
TTTGTAAAAGCCAAGAGGGATTTGAACCCACGCTCTTGTGGTCCGTAGCC
ACATGCTCTTCCAACTGAGCTATTGGCCTCCCCTATTATAATAATAGGGT
AGTTAACTCAATGGTAGAGTATATACCTTACGAGTATAAAGTTGTTGGTT
CGATTCTAACACTACCCATCCATATTAAACCTATCATTTAATTTGGAAAA
GATAAAAACCTTCTAAGTTTTTAATGTAGGTTCAAGTCCTACTAGGTTTA
TATACGGAAGTGGCGAAAGGGTATACGCGTTAGATTTAGGATCTAATAGA
AATTTCTATGAGAGTTCAAATCTCTCCTTCCGTAAAAACTCCACAGGCTG
GGATCGAACCAGCGACTTTTCGGTTAACAGCCGAAAGCTCTGACCACTGA
GCTACTGAGGAAGTATTTATACATATATAGATATAGAGGGGGAATATAAT
TCAAGGGTAGAATAGTTCTTTTGCAAAGAAAAAGTTAGCAGTTCGAGTCT
GCTTATTTCCAATTAAAAAATATTCCTTAAATGTATATTATATATATAAT
TTTTGTACTAAATGAGTTTGATCCTGGCTCAGGAAAAACGCAAGAGACGT
GCCTAACACATGCAAATTTAATAGTTACTATATAAAACTATAGTGAATTG
GTGAGTAATATATGAAAATTTAAGTTTAGATTAGAAGTATCCCTAATAAC
TTAGGGTTAATCTCTGATATGCGCATTTGTGCTTTAAAAAGTTAATACTG
TCTAAAAAAAAGTTCATATCTGATTAGCTAGTTAGTAAAATAATAATTTA
CTAAGGCGAAGATCGGTAGCTGCCCTGAGAGGGGGATCAGTCACATTGGA
ATTGAAATACAGTCCAAACTCCTACGGGAGGCTGCAGTGGGGAATATTCT
GCAATGAGCGCAAGCTTGACAGAGCGTCGTCACGTGGAGGAAGACAGCTT
AATACAGTTGTAAACTTCTTTTATTTCAAAGTGAATATTGACACTTAAAT
AAATAAAGTATCGGCAAACTCCGTGCCAGCAGCCGCGGTAAAACGGGGGA
TACAAGCGTTATCCGGAATTACTGGGCGTAAAGCGTATGTAGGTGGTTTT
AATATATTTTTATTTAAAAAAAACTATATATTTGTTTTTTATTAAAAAAA
TTATTAAACTAGAGTCTGTTAGGGGTAAAAGGAATTTTTTGAGTAGTAGT
GAAATGCAAAGATACAAAAAAGAAGACCAAAAGCGAAGGCATTTTACTGG
AGCAGCACTGACGCTGAGATACGAAAGTTAAGGTAGCGAATGGGATTAGA
TACCCCAGTAGTCTTAACTGTAAACTATGGATACTCGGAATTAAATATAA
TTAATATTTAGTTCCTTAGCTAACGCGTTAAGTATCCCGCCTGAGTAGTA
CGCTCGCAAGAGTGAAACTCAAAGGAATTGACGGGGGCCCGCACAAGCGG
TGGAGCATGTGGTTTAATTCGATGTAACGCGAAGAACCTTACCAGAACTT
GATATATATGTTTTTAAAAATTTAATAAATTTTTATAAGTACATCTACAG
GAGGTGCATGGCTGTCGTCAGCTCGTGTCGTGAGATGTTGGGTTAAGTCC
CGCAACGAGCGTAGCCCTTATTTAAAGTTAACTATCTTTAAAAACTGCCT
ATATTTGTCTATATAAAAATAAGGAGGAAGGAATGGAAAACGTCAAGTCC
TCATGCCCTTTATGTTCTGGGCTATACACGTGCTACAATGGATGGTACAA
TAAATTGAATATAAAAAATTTAAAAAAATTTTTTATTTTTATTTGAGAAA
ATAGATTTAATTATATTAATAAAACCATTCGTAGTTCGGAACATAAATTG
AAAGTTATTTATGTGAAGCTGGAATCGCTAGTAATCGCCGGTCAGCCTTA
CGGCGGTGAATAAGTCATCGGGCCTTGTACACACCGCCCGTCACACCATG
GGAATTAATTATTATTGAAACTTCTGTTTAAGAAAATAAATAAGAATTAG
TAACTGGGGTGAAGTCGTAACAAGGTAGCTGTACTGGAAGGTGCGGCTGG
ATAATATACTAATAAATAGTACACACACTACTGGCCGCTAGTATAAACTT
TGACCCACTTTTTTAGTATAAAAATTGTGAAAAAAGTTAAAGGCAACAAT
ACTTTTAAGTAAAATTACTGGGAAGATAGCTAAGCGCTAGTTAGTAAAGT
AAGTAAACAAAAGGGCTGTTAGCTCAGCGGTAGAGCACGCCCCTGATAAG
GGCGAGGTGCCTGGTTCAACCCCAGGGCGGCCTAGACTATATTTTATT
>Nepal-C5
CAAATATTTTTATATATTTATTATTTTATATATAATAAAATATAGTCTAG
GCCGCCCTGGGGTTGAACCAGGCACCTCGCCCTTATCAGGGGCGTGCTCT
ACCGCTGAGCTAACAGCCCTTTTGTTTACTTACTTTACTAACTAGCGCTT
AGCTATCTTCCCAGTAATTTTACTTAAAAGTATTGTTGCCTTTAACTTTT
TTCACAATTTTTATACTAAAAAAGTGGGTCAAAGTTTATACTAGCGGCCA
GTAGTGTGTGTACTATTTATTAGTATATTATCCAGCCGCACCTTCCAGTA
CAGCTACCTTGTTACGACTTCACCCCAGTTACTAATTCTTATTTATTTTC
TTAAACAGAAGTTTCAATAATAATTAATTCCCATGGTGTGACGGGCGGTG
TGTACAAGGCCCGATGACTTATTCACCGCCGTAAGGCTGACCGGCGATTA
CTAGCGATTCCAGCTTCACATAAATAACTTTCAATTTATGTTCCGAACTA
CGAATGGTTTTATTAATATAATTAAATCTATTTTCTCAAATAAAAATAAA
AAATTTTTTTAAATTTTTTATATTCAATTTATTGTACCATCCATTGTAGC
ACGTGTATAGCCCAGAACATAAAGGGCATGAGGACTTGACGTTTTCCATT
CCTTCCTCCTTATTTTTATATAGACAAATATAGGCAGTTTTTAAAGATAG
TTAACTTTAAATAAGGGCTACGCTCGTTGCGGGACTTAACCCAACATCTC
ACGACACGAGCTGACGACAGCCATGCACCTCCTGTAGATGTACTTATAAA
AATTTATTAAATTTTTAAAAACATATATATCAAGTTCTGGTAAGGTTCTT
CGCGTTACATCGAATTAAACCACATGCTCCACCGCTTGTGCGGGCCCCCG
TCAATTCCTTTGAGTTTCACTCTTGCGAGCGTACTACTCAGGCGGGATAC
TTAACGCGTTAGCTAAGGAACTAAATATTAATTATATTTAATTCCGAGTA
TCCATAGTTTACAGTTAAGACTACTGGGGTATCTAATCCCATTCGCTACC
TTAACTTTCGTATCTCAGCGTCAGTGCTGCTCCAGTAAAATGCCTTCGCT
TTTGGTCTTCTTTTTTGTATCTTTGCATTTCACTACTACTCAAAAAATTC
CTTTTACCCCTAACAGACTCTAGTTTAATAATTTTTTTAATAAAAAACAA
ATATATAGTTTTTTTTAAATAAAAATATATTAAAACCACCTACATACGCT
TTACGCCCAGTAATTCCGGATAACGCTTGTATCCCCCGTTTTACCGCGGC
TGCTGGCACGGAGTTTGCCGATACTTTATTTATTTAAGTGTCAATATTCA
CTTTGAAATAAAAGAAGTTTACAACTGTATTAAGCTGTCTTCCTCCACGT
GACGACGCTCTGTCAAGCTTGCGCTCATTGCAGAATATTCCCCACTGCAG
CCTCCCGTAGGAGTTTGGACTGTATTTCAATTCCAATGTGACTGATCCCC
CTCTCAGGGCAGCTACCGATCTTCGCCTTAGTAAATTATTATTTTACTAA
CTAGCTAATCAGATATGAACTTTTTTTTAGACAGTATTAACTTTTTAAAG
CACAAATGCGCATATCAGAGATTAACCCTAAGTTATTAGGGATACTTCTA
ATCTAAACTTAAATTTTCATATATTACTCACCAATTCACTATAGTTTTAT
ATAGTAACTATTAAATTTGCATGTGTTAGGCACGTCTCTTGCGTTTTTCC
TGAGCCAGGATCAAACTCATTTAGTACAAAAATTATATATATAATATACA
TTTAAGGAATATTTTTTAATTGGAAATAAGCAGACTCGAACTGCTAACTT
TTTCTTTGCAAAAGAACTATTCTACCCTTGAATTATATTCCCCCTCTATA
TCTATATATGTATAAATACTTCCTCAGTAGCTCAGTGGTCAGAGCTTTCG
GCTGTTAACCGAAAAGTCGCTGGTTCGATCCCAGCCTGTGGAGTTTTTAC
GGAAGGAGAGATTTGAACTCTCATAGAAATTTCTATTAGATCCTAAATCT
AACGCGTATACCCTTTCGCCACTTCCGTATATAAACCTAGTAGGACTTGA
ACCTACATTAAAAACTTAGAAGGTTTTTATCTTTTCCAAATTAAATGATA
GGTTTAATATGGATGGGTAGTGTTAGAATCGAACCAACAACTTTATACTC
GTAAGGTATATACTCTACCATTGAGTTAACTACCCTATTATTATAATAGG
GGAGGCCAATAGCTCAGTTGGAAGAGCATGTGGCTACGGACCACAAGAGC
GTGGGTTCAAATCCCTCTTGGCTTTTACAAAATAAAACGGAGTAGAGCAG
TTTGGTAGCTCGTCGGGCTCATGATCCGAAGGTCAACGGTTCAAATCCGT
TCTCCGTTTTTAATTTAAGTATTTATAGTTTAAATATAAATTAATATATT
TATATAAGATAAAAAAGAATACCTTGATACTTGAAGACGAAGAAAGACGT
TTATTACGAAAATACTTTAAATAGCAGCAATGCAATAAATTAAAGATTTC
TGAATGGGAGTACCTTATATTTTTCTAAAAAAAAGAAAACTTGGAGAACT
GAACCATCTTAGTATCCAAAGGAAAAAAATTAACAAAAATTCCCAAAGTA
GTGGCGAGCGAAAAGGGAGTATAAACATATATATGTTTATTTATTATTAG
TAAATTAGAATATAATTCTGATTGAAGTTAACAAGAACCTCCTTGAAAAA
TAAAATACTTCAAAGTAATCAATAGTGAACTAGTACCGTAAGGGAAAGGT
GAAAAGATCCCCGTAAGGGAAGTGAAAAGAACATGAAATTTTTTATCTTA
CAATCTATAGAAGGATTAAAGAATCTAACTATATGCCTGTTGAAGAAGGA
GCTGACGAGTCTTAATTATTTTAAGCATTTGGTTAAATTTAATTAATTGA
AGCCAGAGTTAACGCGAGTTATTATTAAATAATAACAATTGTTTATAATT
AAGAACCCGAACCCGAATGAATTAATCTTGTCCAGAATGAAATATAGAGA
AGTCTATATAGAGGTTCGAACTGGTTGATATTGCAAAATCATCAGATGAG
ATGAGATTAGAGGTGAAATGCTTATCGAATTCGGAGCTAGCTGGTTCTCC
TCGAAATGCGTTGAGGCGCAGCTATTACTATTATATAATTAAGGTGGTAA
AGCACTATATATAATACATATTATATATAATATACATTATATATAAACTA
ATAATACCTATTATAGTTTAAAGTAATAAGTGAGACTATTGGGGAAAATC
TCAATAGTCTAAAGGGAAACAACCCACACCATAAGTTAAAGTTTTTAAAA
AGTATTTAAAACAAAAGGTACTTTAATTTCAGTTATATTTAAGAGGTTAG
CTTAGAAGCAGCTATCCTTTAAAAAGTGCGTAATAGCTTGTTAAATTAGA
AATTATGCACTAAAAATGAAAGAAAAAAAATACTTTACTGAAGCTATGGG
ATTTATTTTTAAATCGATAGAGGAGCGTTCTATATTTTAGAAGCAAAAAT
GTAAATTTTTGTGGAGATAATAGAAGTGAGAATGTCAGCTTAAGTAGCAT
AAATATTAGTAAAAAATCTAATACTCCGAAAGCTAAAGGTTTTCTACGAA
AGGATATACCACGTAGATAAAGTCAGGGCCTAAAATTAGATTTAATATGT
ACTTGATGGGTAAAAGGTTAAAATTCCTTTACCATAATATATATATACAA
ATAGTGACCTATTATATATAATATATATTTTAAGAAATAGTTACTTAATA
TATGTTTATTATATAGCTAGAAAAATGTATCTGTTTTATATATATTATGC
CTGTACTAAAACTGACACAAGTAAGCAAGTATATATATACTAAGGAGTAC
GAAATAACTTTTTCTAAGGAACTCGGCAAAATAATCCTGTAACTTCGGGA
GAAAGGATGCCCAAAGGGCTGCAATAAAAAGATCCAAGCGACTGTTTATC
AAAAACACAGGTCTCCGCTAAGTTTAATCACAATGTAAGGGGGCTGACAC
CTGCCCAGTGCTGGTAAGTTAAAAAAAATATTTTTTATCCAAGTATTTTT
ATAAGCTCCAGTAAACGGCGGCTGTAACTATAACGGTCCAAAGGTAGCGA
AATTCCTTGTCGGGTAAGTTCCGACCTGCACGAAAGGTGTAACGACTTGG
ATGCTGTCTTAGAAAAAGATTCGGTGAAATAGGAATGTCTGTGAAGATAC
GGACTATCTACATCTGGACAGAAAGACCCTATGAAGCTTTACTATATTTT
GAAATTAAAAATAAAATATATTTGTGTAGAATAAGTGGGAAATTAATTAA
TTTATCTTGAAATACCACTCTTTTATATTTTATTTTTTTATTAAAATATT
GTTAACCAATTTTAAAAAAATTTTAAAAAGGTAGTTTGACTGGGGCGGTA
ACCTCCTAAAAAGCAACGGAGGTGTACAAAGGTCTTTTTTTAATTTAAAT
TTTTTTTTAAATTAAAACTATAAAGGGTATAAGGCTTGATTGTAAGAGTT
ACCACTCGAACAAGGACGAAAGTCGGTCTTAATGATCCGACAGTTCTTTG
TGGAAAGGCTGTCGCTTAACGAATAAAAGTTACTCTAGGGATAACAGGCT
GATCTCCCCCGAAAGTTCCTATCGACGGGGAGGGTTGGCACCTCGATGTC
GGCTCGTCGCATCCTGAGGCTGAAGTAGGTCTCAAGGGTTGGTCTGTTCG
CCCATTAAAGCGGCACGTGAGCTGGGTTCAGAACGTCGTGAGACAGTTCG
GTCCATATCCGATGTAGACATAAGAACATTGAAAAGTTTTTCTTTTAGTA
CGAGAGGACCAAAGAAATTAAACCTATGGTGTATTAGTTATTTTACTAAA
AGTAGTCGCTAAGTAGCCAAGTTTAATATATTTTAATCACTGAAACCATA
TAAGTGAGAAAATTACTTTAAGATAAATGTTCTTTTCTAATTAGAGTAAG
ACAACAAATAGATAATTTGATAAAAAGAAAAAATGTATACAATTAGTAAT
AATTTTAGCATTTTTTTACTAAAACTTCGAGAATATATTTTTGCTGATAT
AGCTCAAAGGTAGAGCCACTGACTTGTAATCAGAAGGTTGGGGGTTCGAT
TCCCTTTATCAGTTTATTTTGAAAATTAAAATATTTATATTATATTTATT
TTATAAAAAAATGTTACGTTATTTAGGCCCTAAGTTAAAAAAATTAAAAC
AATTTAATATACATATGCATCCAGGTTTTTCAACTAAATATTCTATTTTA
AATAAAAATTTTATAAAAAATAATAAAGCAATTATATCTTTTTATTTATT
AGAATTACTTGAAAAGCAAAAATTAAAATTTACTTTCTCATTAACTGAAA
AATTAATTAAAAAATATATCTTATTTATACATAAATATAATTATAAAAAA
TTTAATATATCTACTATTATTGAGGCACGTTTAGATAAAATACTTTTTAA
TATAGGATATTCTATTACTATAGCACAGGCAAGACAATTAATAGTACATG
GATATTTTTTTGTTAATTTTAAATTAATTACAAATCCTAGCTTTTTAATT
AAAATTGGTGATATAATTAGTTTATCTTCTAAATCTAGTTTTATATTTAA
ATTATGTAAAAAAAATTTATATATAAAATATATTAAAACTATTAAATGTA
ATTTAAATGTATATATATGTAAAAAAACATGTTTAAGTATTTTTTATTCA
CAAATAAATAATTATACTTTTAATAGTTATAATAATTTATTAATAATACA
ATATTATTTACATTAAAATTATATATATATAATTTTTAATTAATAAAAAA
GGTAAATGAAGTCAAATGGTAAAGACAATAAATTGTGAATTTATTTAAAG
CGGGTTCAATTCCCGTCATTTACCCCATTGATAGTATAGCTTAAAGGTAT
AGCAAAAGATTGCAAATCTTTTTATCTCAGTTCAACTCTGAGTACTATCT
ACTACTAATTATTGAGGATGTGGTGAAATTTGGTAAACACAACGGACTTA
AAATCCGTAAGTTTTAAAAAACTTTAAGGGTTCAAGTCCCTTCATCCTTA
CCTTAATTTTTTTATATAAAATAAGTACCTGTGGCTGAGTGGTAAAAGCG
GTGGGCTCATAATCCATTTTTCAAAAGTTCAATTCTTTTCAGGTATATTA
TAAAAAGAATTGATGCCTGAGCGGTCTATAGGAGCGGACTGTAACTCCGT
CGATAATTTTATCTCCATCAGTTCAAATCTGATTCAATTCATTTTTTTTT
AAATAAAAAAAGGAGAGGTGACTGAGTGGTTTAAAGTATCAAATTGCTAA
TTTGACATATATATTATATACAAGGGTTCAAATCCCTTTCTCTCCTAGAT
ATAGGAAATATAGTTTTAATTAGGATAAAATAACACCCTGTCGCGGTGAT
GATGCGAGTTCAAGTCTCGTTATTTCCGTAATTATATATATGGGTTGTCT
GGGAATTGAACCCAGAACCTTTCGGTTAAAAGCCGAGTACTCTACCATTA
AGCTAACAACCCTATTCTATTTATATAGAGAATATTTTAAAAGCCCTTAT
CGTCTAGTGGTCTAGGACATCTTTTTTTCAGGAAGAAAACGAGGATTCAA
ATTCCTTTGAGGGTACTATTATATAGTTATATACGGAATATAGCGTAGTC
AGGTAGCGCCTCTATTTTGGGAATAGAAAGTCATAGGTTCAAATCCTATT
ATTCCGAAAATTTAATATAGTATTATTATACATTAATATATATATTATGA
ATAATTTTTTTATATCACATAAATTAAATTTTATATATCCTTTAAATTTA
TTTAATCTTGAATATTTATTTTATAAAAATAAATATTTTAATATAAAATA
TATTTATTTTAATAAGTATAATATTTCTTTTTTTAATTTTATTAAATATT
TAAATAATACTTATTATATTTTAATAAACATAATACATCGTATTAAAAAA
AATAATATTATAACTAGAAATAAATTATCTAAATCTACTAAAAAACCTTG
GCAACAAAAAGGATTAGGAAGAGCACGTGCAGGTTCATTTAAATCTCCTT
TATGGAGAGGAGGTAGTAAATTATTTGGACCAATAAATAAAATAATAGAT
ATTAAGTTACAAACTAAAAAAAAAAAAATAACTTTTTTTTATCTACTTTT
AAATAAACGAACTTATATTTCTTTTATATTTATTTCACCTATATTATATA
CTTTTGAAAATATTAATGAATATTTAAATAAACAAAAAAGAATAAAAGGA
TTATTTTATAATAAATTAATATATATTTTATGTAATAATATAACATATAT
AAAAAAAAATTATAATTTAATAGATATTAAATTATTAAATTTTTTTACTT
TTATTAATTTTAATTATATAATATTTTTAATTTAATAAAAATTATTTATA
AAATGTATATATATTGTAAACGAAATAAATATATTTTAACTAGAGTTTAC
GGAAGAAATAATAAAGGACATATTACTATAAGAAATAAACAAGGATTATT
TATTAAAAATATTCAATTAAAAAATATAAATTATAATTATATTTTTAAAA
AAAATATATTAAATTTTAATAATAAAATACTTAAAGTACAAATTATTAAA
AAAGTAATAGATATTAAATTACAAAGATATATTTATAAAGTAATATGTTT
AAATAGTATTTTACAAACTCAATATAAATATTTTCCAATTACAAAAAATA
CAAAAGAAGGAGATATTATATATATAGGATATACAATTCCTTTAAAATTT
GGTAATATTATGCCTATAAAAAATATACTTTGCGGCAGTTGAATTCATAA
TATTGAGCATTTACCTACTAAAGGAGCAATTTTTGTTAAAAATTCTAAAA
TTAGTGCCTTTTTAATTTATATAGGAAAAAAGTATGCTACAATTAAATTA
CCTTCAGGTGAAATTAGATTATTAGATAAAAATGTTTTTTGTATTTTAGG
GGAACTTAATTTAATATTACTTAATTTAAAAAAAATTAAGGCTGGAGATT
CTAGAAATTTAGGAAAACGTCCTAAAGTTCGTGGAGTTGCTATGAATGCA
TGCGATCATCCTCATGGAGGAGGAGAAGGAAAAAATTCTATAGGTCGTTG
TTCTGCATATTCACCTTGGGGAGTTATTTCACGAGGTGTTAAAACTAGAA
AAAATAATAAATATAGTATGAAATTAATTTTAAAAAAATAGAAATATGAT
AAAAATATATTATAAACGAATATATATTTCAAAAGATGTATTACGTATAT
CTAAATTAAATAGTAAACATTTTAAAACTAATTATAATTTAACTATAATA
ATACCTTTATTTCTATGGAAAATAATAGAAGTATATAATGGAAAAAAGTA
TATACCTATTAATATTAATAAAAAAAAAATAGGATTTAGATTAAAAAAAT
TTATTTTTAAAAAGAAAAATAAATTTTCTTATTCAGAATTTAATATTAAA
TTAAATACTTTAATAAAAAATTAAATAATATTATGGGACAAATAGTAAAT
GCTTTAATTTTTCGTTCAAAAAATTTTCCATATTATAATAATATATGAAA
TAATTATAGATACATTTATAAAAATATAAATTATTTTTTAAATTTAAAAA
GATTTATTAAATTTAAAAAGCAATTAAATATTTTATATATAAATAATAAT
TATTCTTATACTAATTATTGCATATATAATATAATATTATTTTCTAAATT
AAATTATATAAATAATAAATATTATATTCAATTATATTTTTTAAATTTTT
TAAAAAAGAATTATACTAAACATATTAAAATTGGATTTAATTTTGTATGT
TTAAAATATCCATTATTATCTACTAATTTTATTTTAAAATATTTAACTAA
TAAAATTCTATTTACTAAAATTTCTTTACGAAAAATTATTCCACAACTTA
TATTATTAATAAATAATATACATAAAATAAAAGGGTTTAAATGTATAATT
TCAGGTAGAATAAATGGAGCTCAAATGGCAAAATTAGAAACATTTAAATT
TAATGAAAGTTCTTTACAAAATAAAAATTTATATATAAAATATAATTGTA
TTAGTATTCCTACTAAATACGGATTATTAGGTGTTAAAATATGATTATTT
TTAAATTAAATTAAATGAAAAAATTTATATTTACTAAAAATATAAAATAT
AAAGGAATAAATTTTCATAAATGTATATATGGAATTTGAGCAATTCAAAA
TATTAAATATGGAACTTTATCTAATAAACATATTAATTTTATAAAACAAT
ATTTACAAAAAAATATTAAAAAAATTAAATGCTATAAATTAAATATTACT
ATTAATAGAATACAAACTAAAAAACCTTTAGATACTAGAATGGGCGGAGG
AAAAGGTTCTATATACGATACACAATATTTTTTAAAACCAGGTTTTATTT
TTTTAGAGTTTTATAATATTCCAGTAAATATAATATTTTCTATTTTTAAA
ATATTTAATACTAAATTACCTATAAAAATAAGATTAATTAATATTAATTA
AAAAATGAATAAATTAGGGTTTATTTTAAAATCTAATACTTATTATGCTA
TTTTAATAATACCATATCATATTACTCATATTAAATATAAAAAAATACAA
ATAAAATTAAAAAAATATTATATATTAAATTATAGACAAGAATATAATAA
AGGAGATATTATTTTTTTTAATTTAAAGAAAAATAAAATATATATTATAA
ATAAAATTTAAATATATGACTAAAATAAATACTTATTTTAATATTACAGA
TAATAGTGGAGTAAAAAAAATATTATGTATACAAAATTTAACTAAAAAAA
CTAAATTAATAAACGTAGGAGATTTAATTGTAGGAGTTATTAAAAAAATT
AATACAACAAGTAAATTAATACATTCTACTATAGTATATGGTATTGTTAT
TAGGTTAAAAAAAAATATATCTATTAATAAAAAATATAATATATCTTTTA
ATGATAATGCTGTAGTTTTAGTAGATAAAAATTTAAATCCTATTGGATCT
CGTATATTTGGATCTGTACCTAAATATTTAAAACAAAAAAATTGTTTAAA
ATTACATTCATTAACAATAGATTTAATTTAATAGTATGAATATTATACAA
AATATAAATAGCTTAATTAATAATATAAAAATATATAAAACATATTTTAT
TATACCTTATACAAAAATAACATATTTAATTCTTTTATTATTAAAAAATT
ATTGTATTAAATCTATATATATACTTAATAATTGAATTTTAATATATATA
TATTATAAAAAAAAAAATTTAAAATTTAAATTTTTTAATTTAAAAAATAA
AAAAAATAATATTACATACATGCAATTACAAAAATTAAAAATAAAAGATG
CAATTATTTTCACATCTAAAGGTATCTTTTCTAGATACCAAGCACTTAAA
TTAAAACAAGGAGGTATTTTATTTTGTTTAATCTATTATTCTAATTAAAA
AAATGACAATTTATAAACGATTAATTATATTTAATAAATTAATTAAATTT
TTTTCAATATTTGATAAAAAAACACAATTAATATATATAAATATATTATA
TAATACAAAATATAAAGTATTATTTTTATCAAAAAAAATAATAAATTTTC
CTTTATTTTTTTCTTTATATTTATTTTCTAAAGAAAAAAACATTTTAAAT
ACTTTATATAAAATATTAAATTATAAATTATATTTATTTTATACTACATA
TAAATTATCTATCGAATTTAGAGGAATAGGATATAAATTTTTATTTATAA
ATAAAAATTTATATTTTATTTTAGGTTATAGTCATTTAATTAAACTTAAA
CTTCCTAAGACATGTAGTATATATATTGATGAAAAAAATAAATTATTAAT
TTTAATATATTCAAATAAATATATGTTAGGTAATATATTTTATATTATTA
AATCTTGTAAAAAATTAAATGTATATAAAGGAAAAGGAATAAAAAATATT
TTTGATCAAATAAAATTAAAATTAAGTAAAACAAAAAATATTAAAAAATA
ATAAATGATTTTTTTGAATAAAAAATTTAAAATTAAATTATTTAAGCAAC
CAAATTTATTATATTCTATAAAATTATATAATGATTTTATTTTTTTTTCT
TATTTAATTAAAGAATATATAAAAATTTACACTAATTTTTCAATATATAT
AATTAAAAATTTTATTTATTTATTAAATATACTTGCAGTTAAATATATAA
TATATTATAGTAATAATAAATATATATTTAATAATATATATCATACTATA
TATATATTAGAATTAATATCATGAAAAAAAGAATTGATTTTTAAATTTAA
TAAAAAATATAATTATAGTATAGAACAAAAAATATTATTAATTAAAAAAA
TATCTAAAACTAGAGCAAAAGGAAGAATAAATAAATATAAAGTAATATTA
ATATTAGGAAATAAAACAGGATGATTTGGTATAGGATATAGTAAACATTT
TTATTTACAAGAAGCTATTTCAAATGCTCGTTTACATGCATTTAAAAATA
TTTATCATTTTCCATTATTTTATTCAAATAAAATTACAAATAATATATAT
ATAGAAAAAAAAATTAAAAAATTATATTTATTTTCTTCTATTCGTAAAAT
ACATATGTCTAGACATTATGTAATTAGAGTATTATTTAATTTTATTGGAT
ATGATATTATTTATTCTAAACTTATTAAATTAAATAATATATATAATATA
TTATCTTTAATTTTAAATTTATAATATGAAAATAAAAAGTGCTCCAAAAC
ATTTATGTACATATTGTATATCTATTAAAAGACATAAAAAAATATATATT
TATTGTTCTAAAAATTTTAAACATAAACAAAGACAAAAATAACACAATTA
ATATTTTTTAAATTAAAATGAATGTAAAAAAACAAACTTCAAATATACTT
ACTTTTTATATAAAAAATACAATGCATAATACATTTATTTCGATATGTAA
AGAGACAATTTTAAATAAAAATAATAAAATTATACCTACCCAACAAGTAT
TAAAAATATTTTCTTGCGGTCTTTTTGGGTTTAAAAATAGAAAAAAAGAA
ACTCCATTTGCTTCTAGTATTTTAGCAAATAAAAGTGCATTATATGCATT
ACAAAATGATATAAAATATATACATATAATTTTTAAAGGAATGAATTTTT
TTAAAAAACTTATATTAAATACTATTATGAAGACAAAATATAATAATAGA
CAATTACATATATTATCAATTACAGATATAACACAATATCCTCATAATGG
ATGTAGACAAAAAAAAATAAAAAAACGTTAAAATTATATAATTTAATTAT
TTTAATATAAATTTATTTATGTTAACTTTAAATCAATTAATAAAAAATTC
AAGAAAAAAAAAAAATAGAATTAAAAAATCAATTTTAAAAAATTATCCAC
AGAGAAAAGGAATTTGTTTAAAAGTATTTACTAGATCACCTAAAAAACCT
AATTCTGCACTACGAAAAGTAGTAAAAATTAGATTATCTAATAATAAAGA
AATTATAGCATATATACCGGGAGAAGGATATGCTGTACAAGAACATAATT
ATGTTCTTATTAGAGGAGGAAAAGTACAAGATTTACCTGGAGTTAGATAT
AAAATTATTAGAGGTGCTTTAGATGTTTGTGGTGTTAAAAATAGAAAAAA
TAGTAGATCGAAATATGGTACTAAATCTAATTAAAATATATTAATTTTAA
TATATATACTAAATGTATTCTTTAAATTCTTTAATTTATTTTTTATTAAT
AAAAAAACTTATAAAATCAGGGATACAACAAAAATCTATTATGATAAAGA
AACAATTATTATTATTAACAAAAAATAATAATATATTATTATATGCTATT
TTAAAATTAATTATACCTATTACTTTTAAAATAAAAAAAATAGGTAATAT
TATATATCAAATTCCTGTTATAGCTCATTATTATAAGTCAATTAATTTAG
CAATAATATGACTTATAAAAGCTGCTAAATTAAAGAGTTTTAATAAAATG
TCTTTTATAAAAGCATTATATCTAGAATGTTATGATGTATTAAAAAAACA
AGGAGTAGCATATAATTATAAACAACAATATATTAAAAAAGCATTAACTA
ATAGAATTTTTATATATTTAATTTCTTTAAAAAAATAAAATATTTTAATA
ATTAAATAAAGAAAATAAATTATGGCAAAAAAAATTTTTAAAAAAACTAA
AACACATTTAAATATAGGAACTATCGGACATGTAGATCATGGAAAAACTA
CATTAACTGCAGCAATTACATCTTATTTATCTAAAATAAATAATACAAAA
GCAAAAAGTTATTCAGAAATTGACTCTGCTCCTGAAGAAAAAGCTAGGGG
AATTACAATTAATACTTCTCATGTAGAATATGAAACTTCTTTACGTCATT
TTGCTCATATTGATTGTCCAGGTCATGCAGATTATATTAAAAATATGATT
ACAGGTGCCGCACAAATGGACGGTGCTATTTTAGTTGTATCTGCTACAGA
CGGACCTATGCCTCAAACTCGTGAACATTTATTATTAGCTAAACAAGTAG
GAGTGCCTAGTATAATTGTATTTTTAAATAAAGTAGATATGGTAGAAGAT
AATGAATTATTAGAATTAGTTGAATTAGAAATAAGAGAATTATTAGATAC
TTATGAATTTAATGGAAATTCTGTTAAAATTATACAAGGATCTGCTTTAA
AAGCTTTAGAAGCTATAAATAAAAATAATTTAAATGATAAATGGGTAAAT
AATTTAAAAGAATTAATAGATGCTTTAGATATATCAATTATAGAGCCTAC
ACGAGACCTAAATAAACCATTTTTATTACCTATAGAAGATATTTTTTCAA
TTACAGGACGAGGTACTGTAGTTACAGGTAAAATAGAACGAGGAAGTATA
AAAATTAATGATACTGTAAATATATTAGGATTTAATGTATCAAAGATAGC
TACTGTAATTGGAATAGAAATGTTTCAAAAAACATTAACTATAGCAGAGG
CAGGAGATAATGTAGGTATTTTATTAAGAGGTATTCAAAAAGAAGAAGTA
AGACGTGGGATGGTATTAGCTCTCCCCTCAAGTATTTTAACTTATTGTAA
CTTTGAAGCAGATATATATATACTTTCTGCGTCAGAAGGAGGTAGAAAAA
CACCATTTTTTGAAGGATATAAACCACAATTTTATTTTTATACAACAGAT
GTTACTGGAACAATTAAATTTATAGAAAGTCCTAATAAAGAAAAACCAGC
TATGATTTTACCGGGAGATAAAATTAAATTAAAAGTAACTTTAATGTATT
CAATTGCATTAGAAAAAGGAATGAGATTTGCTATAAGAGAAGGTGGGAAA
ACTATAGGAGCAGGTATTATTACTAATTTAATAAATTAATTATAATAATA
TAATGAAAAAAAATTTAAAATTTAAAAAAAATAAACGTCTATATAGAATA
TATAATTATTTTAAATATAATATAATATTATTAGATACTATAAAAATATA
TTTATATATACTTTATTATATATTACTTTCTTCTAACTAAATTTATTTTT
ATGTTGAGAACCAGAATTGAACTGGTGACACAAGGATCTTCAGTCCTTTG
CTCTACCTACTGAGCTATCTCAACTTATTATAATATTATAAAGAGTAGCC
AAGTGGTACGGCAACGGATTTTGATTTCGTTATACATAGGTTCGATTCCT
ATCTCTTTAAAATAATAAATACGTTTTTAGTTTAAGGGTAAAATAAAGGT
CTCCAAAACCTAAGATGAAAGTTCAATTCTTTCAAAACGTGAGTATTTTA
TTTTAATTTTATTATTTAATATATTATATATGAAGAAATTAATTAAACTT
AAATTAAATTTAATTGCTGGAAAAGCTACTCCTAATCCTCCTATAGGGCC
TATTTTAGGACAATATGGTATAAATATTAATGCTTTTTGTAAAGAATATA
ATAATAGAACACAAAAATATCTAGGATTAAAAATACCAGTATCAATTATA
TTTTCTGATCCTAAAAAATTAACTATAAATTTACATATACCTTCTTTATC
TTTTTTAATTTTATTTTTTTCTAATAAAAATTTTATTACTATTAATAATT
TAAAAAAAATTTTATATTTAAAAAAAAAAGAATTTTATCCAATTTCAACT
AAAAAATGTATTTATATGATAAAAGGAACTTTAAAATCTATGAATATTAA
TATAAAATAAAATATGAGTAAACAAAATTATTTTAATTTTTTATCAAATT
TAAATAAATTAAAATTAATTAATAAATTTTCTAATTTTATTATACATAAA
AATAATAAAAAATATAAATATTATATTAAGTTAATAAAACAATATCGTTA
TTTAAATATATTTTCTTTTAAAACTATTAAATTTATTACAATTAAATAAA
TTTTATATAAAAAATAATGTTAATTTTAAAAAAAAAATTATATAATAATC
TTTTTTATCGATCAAAATATAATTATAGTTTATATACATATAATAGAAAT
ATATCTTTTAATAAGTCATATTATAATTTAAAAAAACAAACATTATGTAC
AATATATATAATATCACAAGATAAAAATAAATATTTTATTAAAGAATTAT
CAGGAATTTTGATAAAAAAAAATAAAATGCAAAATCTAACTAGTTTACAT
TTACTTTGCTTAAAAAGATATAATAATATTTATTTATCTTTTTTTAAAGA
ACAACCAAATATTTTATTAAAATATAAATTTTAATATATAAATTAAAATT
AAATGAATACTTTTATTAATAATTATCAATTTTTAAATTGTACTCAAGAA
GTTATTAATTGTTTAAAAGAAGCAAAAAAAATAACTTTATTAACTACTTC
TATCACTTCTTCTAATTATACTTTAAGACCTATTCACTTATGTTTAAGTT
TAATATTTAATTCTAAATTAATACAAAAAATTTTAAATATAAATCCTAAT
ATATTATTAAATAAAAAAAATATATTAAATGTAATTTATAATTATAAATT
ATATAATTATAATTTTTCATTAAATAAAAATTTTAAAATAGATACTAATA
TTTTATATATACTTAATATTTTAAATACATTACCTTATCCTTTCAATACA
TTACTTTTATTTTATTTTTTATGAAAACAAAATAAAACTATATATTCTTT
TATTTTTTATATATTAAATATACAAAATTATAATTTAAATATAATAAAAA
ATTATACTAAATATTTTTTTCCTAAAATAATTATACCTACTAATTTAAAA
GATATTTTAAATATACTTGACTTAAATATTAATTTAATAGGAAGAGAAAA
AGAATTAAAAAACATAAATGAAATTTTAATACGAGATTTAAATAGAAATA
TTATATTATTAGGAGAAACTGGAATTGGAAAATCTATAATAATTAAAAAA
ATAGCATCTTTAATTCCTACTAAAATTTTTTTAGAATTAAATATTCCAAA
TTTAATTACATACTCTACTGATATAGAATTAATAAAAACTTTTTTTAAAT
TTTTAAATAAATATAATAATATAATTTTATATTGTAAAGATTTTCATTTA
TTAATTGATAATTCTACTGTAGATATAACTTATTTAAAAAATACAATATA
TAAAATGTTATATTTAAATAAACTTCAAATTATAGGAACTAGCGTAGATA
ATATATATAATAAAATATTATATACTGAGAATAATTTAAAATTTTTATTT
TCAAAAATAAATATTAAAGAACCAACAAAATATATAACTTTATTAATAAT
GAAACAATATCTTAAAACTAATAATATTTATTGGATAAATGATACTATTT
TAGAAAATATTATTGATTTAAGTAAAAAATTTATTAATTCTTATGTTTCC
CCAAAAAAAGAATTATTAATTTTAGATGCTATTATACATAAATATAAAAA
TAATAAATATGTTTCTAAAAAAGAAATTTTAACAATTATTTCACAATATA
GTGAATTACCTACTTCATTAATTTTAAAAGAAACTAATATATTTAATATT
AGTAATATAGAATTAAATTTAAAAAAATATGTTTTTGGTCAAGATATTGC
AGTTACTAAAATTGCTACTTCTTTAAAGCGTACTTATACAGGATTAAAAG
ATAAAAATAAACCTATAGGAAGTTGATTATTATGTGGGCCTAGTGGTACA
GGTAAAACTGAATTAGTAAAATCATTAGCTTATTTATTATTTGGATCTGA
GAAAGAATTAATTAGATTTGATATGAGTGAATTTATGGAAAAACATTCTA
TTTCAAAATTAATAGGATCCCCACCTGGATATGTAGGATGTGATGAAGGA
GGTTTATTAACTGAGGCAGTAAAAAAAAAACCATATTCAGTTATTTTATT
TGATGAAATAGAAAAAGCACATAAAGATATTAATAATATTATGTTACAAT
TATTAGATGAGGGTAATTTAACAGATTCTAAAGGAATGAAAGTAGATTTT
ACTAATACATTAATTATATATACTAGTAATTTAGGATGTCCTACATCAGT
AGTACAATTTAAATCATTTCAAGATGGACTAGAATTATCCGAAGAAGAAT
ATAAATTTTTATCTAAAAATGTAGATAATGCAGTAAAAAAATTTTTTAGA
CCTGAATTTTTAAATAGATTAGATTCTGTAGTTGTTTTTAAGCCACTTAG
TGTGGTATGTTTAACAAATATTATAGATAAATTTATTAATAATTTATTAC
AAAAATTAAAAGAAAATAATATTTTATTACAAATAGAAATTACACAAGAA
ATAAAAATAATTTTAGCTAAATTAGCATATCATCCTTTATATGGAGCTAG
ACCTTTAAAAAGAATAATTGAACAATTTATAGAAAAACCTATTTCAGAAC
TTATAATTAATTTTAAATTTAAAACACCACATTTATTTTCAATATTTAAA
GATAAACAAAAAGAAACTATTAATTATTTATTAAAAAAAATTTAACTTTT
ATGTATATAACGCAGACATAGTTTAATGGTAAAACAATAGCCTTCCAAGT
TAAAAATACGAGTTCAATTCTCGCTGTCTGCTTTTTTATTTATAATATAT
ATATTAATTAATTTTAGTATGGCAAAATTAAAATTTTTAAAAGTTAAAAA
AAAACATAAACAAATATTTTTTTTAAAATTAACAAAAAAAAAAAAAACTA
CTAAATTTAATAATTCTTTATTTTTAGGTAATTATATTTCAAATATAAAT
ATATATATATTTTTATATTTAAGAATAATTTTTTATTCTAAATTAGGAGT
AAATAATTCAAAGCAATTTACATTAATATCTTTATTTTATTTAAAAAACT
TTTTAAATAAAAATATTAAAAAATAGGAGAAATGGCAGAGTGGTTTAATG
CATCTGACTTGAAATCAGAAAAATTTAAAATTTCGTGGGTTCAAATCCCA
TTTTCTCCTTTATCTTATATTTTAAATAAAATAATATTAATTTAATGATA
AAATATGAATAAATTTTATACAAATAATAAAAAATATAAAAAACAACAAA
TTTTAAAAGCATTAAAATTATCTTATACTATTAGAAAAAAAAAATTAAAT
TCTACATTTATTTTTTCTAAATTAAATAATATTATATTATATACTAATAT
AGGTATAAAATCTAAAATACCTAATATATTTCATAATATTAATTTTAATT
GGTTATTAAAAAAATAAGGTATTAATTTATAAGTAAAAAATTAATATAAC
ATACCATGAATTATAGCAGTATTTATTATTGTTATTATAAAAAATATAGT
ATTAAAATTAATATTAGTATTTAAATTAATTATATTATTAGATATATATT
TATTATTTTTAATATTATTAATTAATATTATATTTTTTTTAAATTTTAAA
ATTTTTTTTATATTTTTATAATTATTTTTAATAGCTAAATTTGTTAAGAA
AAAATATTTTAACCATTTATATATAATTAATTTTTTTTTTAAAAAAATTC
AATTAGAAAATATTTCAGAATATGTAGTATTGTATATATGATAATTAGAA
GATATAGTTGCTATTGATTTTAATAAATACATATATTGATCATAATTAGT
TGTAAATAAAATTTTTTGTTTTAAAGAAATATATTTATATAAAAATAAAT
ATACAATACTTAATGAATTTAATAAATTAAGTATTTCAAATATATTTTTA
TTTAAATTTAAATAAAAATATTTATTATTATAATTTAAATTTATACTATA
TTTAATAGGTATTATTTGATTTTTTATTAAATGTAATATATTTAAAGTTA
ACATTTATTTTAATAATATTTATATGATTATATTTTAATAAAATGTCTTT
GCCAACCAGATCCTGTTTTAATTATATCTGTTGTAATTATATTAGATTTA
AGATCACTAAGCCAATCTGTTGAAACTTCTATACTTAATTTTATTAAATA
TTTTATTATTTCTTGAAAACTAATAGATAAAAAAAATCCAGAACAAGCTA
AAATACTTTTAGTAATTCCTAAAATAATAGGAATATATAAAATTTGTTTA
TATCCTAATGTAAATAAAGTATAATTAAGAATTTTTAATTTAGTATACTC
AAATATATCATTTTCTAATAAAGAACTATCTCCAATATAATTTATTTTTA
CAAAAGAAGTCATTTTTTTTGCTATTAATTCAAATTGAATGCTTGGTATA
TTTATTCCATTTTTAAAATATTGTTTTAATAAAGATTCAATTATTAAATT
AAATATAAAAATATGTGACATTGTAATAGAATGATCCTGTTTATAAAAAT
TTAAATTATATGAAAATAATTTTAATAATAAAATATTTATAGAATAATTT
CCAGAAGTAATAATATTATTTGGTAATAATATAGCTGTATTATGTTCATA
TATTTTATTTAAAGATATTGTATTTATTTCTGTAAAAAATAATAAATTTT
TATTAGAAAATGTATATAAATTATATTTTCATAAATAATTTAATGTAGTT
TCTTCATATGAAATAAATAAATTATTTAATATAGATAATTTAGATGGAAT
TAAATATATATTAGGAAGTGCTTTTGCTTCAAAAATAATTTCTATAGAAA
TTAATCCAGATGTAATATCTTTTATAGACTCATTAAAGTTAGAGATATTT
TTTTTATATAAATATATTCCTTTTAAAAAGTTAAATATATATTTATAAGA
AAATAAATTTTTTCAATAAGTATAATATGTTGTGATATATATATAATTTA
TATATAAAGAATATATTTTTACAGAATTTTTTATTAAAGATTTATTATTT
AATAAAAAAGTAATGTAATTATTTATAAATTGTTTATGAATAAGTTGAGT
TATTAAATTTTTAGGAAGTAATATATTTTTTATGAATAAATAATTTAATT
TTGAAAAATTATATTTAATACATATAATTTTATAAAATATATTATCTATT
AAATTTTATTGAAAAAAATAAATTTAATATATATATATTATGTAAATAAG
AATATATACTTTTAAGTTTTCTATTTGAATATAAAAAACTTTTATATTTA
ATTAAAAAATATTTAATAGTTCTTTGATTTATAGATTTAATAAAAATAAT
TTTTTCTTTAGTTATATTATCTATAGTTAAATAATATTTATTTAATAATA
AAGATGTATTTAAATTTAAAATTATTCATTTATAATATTTATTTTTAATA
ATTAATATGGAAAAAATTTATATTTTTATAATGTTTACGTTGAAAAATAT
TATTAATAGTTAAATATGTTAAAATTAGTGTGCTTAAATATATATTATTT
TTAGAATATAATAATTTATTATTAATAGATATAATTTGATTAAATTTATA
TTTTTTTAATATATATACTAAATAAAATGAATTTAAACTAAAATAATATT
TTTTAAGATAAATAAAAGAAAAAATTGTTTTATTAGTTTTATTAAATAAT
TTATAATATGTACTGCATAATTTATATTTAATATTTTTAAATAAATATTT
ACTAATTAGTAAATATTTATTTTTTATATATATATTAGATTTTAAAATAG
TAGATGCTCCCCCCGTATGAAAAGTTCTTAATGTTAATTGAGTTCCTGGC
TCACCTATAACTTGACTAGATAAAATTCCTATACTTTTACCTAAATTATT
TGTATTAAAAGTTGTATGACCAAAACATTTAGAACAAATTGTTCTACCTG
AAATACATGTTTTTATAGAAAAAGTATTTATTTTAAGTAAAGAATTAAAT
TTAATATATAAATTATTTATTAAATTATCTGAGATATAATTATTTTTAAA
TTCTATAATTTTTTTTGTAGTAGGTTCAATTAAATTTTTTTGTAATACTT
TACCAGAAAGTAATAAAAAAAAAGGTAATATTAAAGTACCTTTACTATTT
ATTTGAAATTCATATTCTAATGAATTTTTAGATCCACAATTATATTCTTT
AATATTTAATTCTTGTATAGATTCAACTAATCTACGTGTTAAATATCCTG
CATCTGCAGTTTTTAATGCAGTATCTAATACTCCCTTTCGTGCACCGTAA
CAAGATATAAAATATTCAAAAAAATTTAATCCTTTATTAAAACTATTTAA
TACTGGTATTTTAAAAAATTCTCCAGTAGCATTTGCTAAATAACCCCTAA
CTCCAATTAATTGACATATTTGTGCTCAATTTGCTTTAGCCCCTGTATTT
GCCATAAGATGTAATGAACTAGAAAATGCATTAATATTATTAAAAGAATT
TATTAAATTTAAAAAAGGTATATAAGAATTTATATTTTTTTGTATAGAAT
AAGATATATTATATTCTTTTATATTATAATTTAATTTTAAAAGTTCATTA
TATCGTAATAATGGAGATGTAAAAAAAAAACCTTTGGTACTTTCTAAAGT
TAAAATTAAAGGAAAATAAAATGAATATTCAAATCCTAAAAACATAAGTT
CTTTAATATAATTAGTTATATTAAAATATAATAATTTTTGTACTAAACGT
TGTTCAAAATTAAAAAATTTAGGTCCTAAATTAAAACAAGTAATATTTAA
CATTATTATTTTTTATAATTAATTATATTAATTTTTGTAATAAAAGTCTA
CCTAAAGAGGTTATAATATATTTTTTATAAATATTTTTATTAAAATAAAA
ATGAAAATTTATTCTAACTAAAAAAATTGTATTTATTTTTATTAAAGAAT
GGTTATATGCATTTAATATATCTTCAATATTACTAAAAATTAAATTTTTA
TAATTATATCCTTTAAAAGATACTAATGTATTAATACCTAAAATAATATT
TTGAGAATATTTAAAAATATTTTTTTTAGAAGAAGGTGCGAATAAATTTT
TATCAAAAATTATATTTTTTTTTGCTTCTTTTTTTGCTGCATCAGATAAA
ATTAAAAAAATACCCATTTGATCCCCATCAAAATCCGCATTAAATCCAGA
ACAAGCAATAGGAAATAACTTTATTATTTCATTTTCTATTAAAAAAGGTT
TAAATGTTTGTATATTCATTCTATGTAATGTAGGGGCTCTATTAAACATA
ATAATTTCTTTTAAAAATATATATTTTAAAAGTCTTTTTAAAATTAAAGG
ACTATATTCAATATAATAAGATGCACGTAATAAAGTATTAATATATTTAT
TTTTTTTTAAAATATTTAATAAGATAGGTTTAAAAAGCTCAATACTTAAA
TTAGTTGAAATTCCTATTTTATTAAAAATTAATGAAGGACCAGAAACTAT
AACAGACCTTCCAGAAAAATCAATTCTTTTTCCTAATATATATTGTCTAA
AATAATTAAATTTCCCTTGTAAATGCGAAGATAATGAATTAATATTTTTT
TTTGAATTATTTTTTTCTATTAACATATCTATAGTTTGTTGTAAATTACG
TTTTTCTATTATTTCAAAAGAAATAGGAAATTTACGACGTAACATTTGCC
ATCGTTTAAGTTTATTATTTATAATAATAATAGTCCTATAAATTTCATTT
AAAGGAGATGAAACAAAATTAATAGTATTTAAATATATTAAAGGTCGTAA
TCCTGCGGGTAATACTGGGATTACATCTAACATAATTCATTGTGGATGTA
TATTATTTAATAAACATAAATTTAATAAATTTATAGTTTTTATAATATAT
TTTTTTTTTAATAGATTATTAGTATTATATAATAATGATTTTATTTTTAA
AAGTTTATTTAAAATATTAAAATGTTGTAATAAATATTGAATATAATTAG
ATGCAAAAATAAATTGAGTTATTGTTATTTTTTTTAAAAAATTTATTTTT
TTATTATGTTCTAAAAAAAAAGTATAATATAATAAATATTCTAACATATT
AACTGGTAAATTTAATATATAAGGTAATAATTCATATAAATATCATATAT
GTACTACAGGAGTATATAAATATATATATCCCATTCTATATCTTCTTACT
TGAGAATTTGTATTTTCATACCCACATATAGGACATATATAAGTATATTT
TATTGGATCTATATTTTTAAATATTCCACATTTACATTGCCAAGAAATTA
AAGGACCAAATATTTTTTCACAAAATAATCCATTTAATTTAGGGGTTCCT
GTTTTAAAATCAATAGTATAAGGTTCAGATATTTGACCTAATATTATTAT
ATTATTAATTTTTCTCCAAGATCATTTAATAATATTTAAAGGTGAGGCTA
TAGAAATTTTAAATCCTATATTAGACTTTAAATTATTTAAAGAATTATAA
TTATTCATATATTTTATAAATAATAAAATTTTTATTCTAAAAATTTATAT
TAACAGATAATGTTTGTCCTTCTAATTGATCTATACTAGTAAAAGCTTCA
ATATTTAAATTCATACTATGAATTTCTCTAATAAGAGTACGAAAAGATTC
AGGTATAGTAATATTTTCTAAGTTAGTATTATTAGTTATATTAGATAATA
ATGAAGATCTAGCACAAATATCATCTGATTTATAATTTAAAATTTCTCTT
AAATTATATGAACTGCCATAAGCTTCCATAGCTCATATTTCCATCTCTCC
AAATCTTTGTCCTCCTATTTTTTTTCTACCTTTAACAGGTTGTTGCATTA
ATTCAGTATAAGGACCTACAGTTCTATAATGTATTTTATCTTTTACCATA
TGTATTAATTTAGAATATTTAGAAACTCCTAAAAAAGACGATTCTAATAA
TTTATATCCTGTTCTTCCATCTCTTAATAATATTTGTCCTGGAATATATG
AATTATATAAAAATAAATTACCAGTTTTTTCTTTTAATTTATTTAAATAA
TTATACAATAATGTTTTTATATAAAATTTAGGTAAATTAAATGTATTACT
AATATACATTCGTGTATTTGTAAAAAAGCATCCTAATCCAAATAAATTTT
CAAAAACTTGACCAATATTCATTCTTGAAGGAATTCCTAAAGCATCAGTT
ATAATATCTGGAATTAATCCAGTAGTATATGGTAAATTATTTGTAGCTGA
AATATATGCTACTACTCCTTTATTTCCATGACGACCACATAATTTATCAC
CTACTGATAATATTCTTTGATTACATATATATATTCTACATTTTAAATAA
AATCCTGTATAAGAATTAAAATTAGATGGAGAAGAAAATATTTCAGTTTT
AATAACTCTGCCTGAATTTCCAAAAGAAACTATTGTTGATTTATTTTTAA
TATTTCTTAAATGTTGTCCAAATAAAATAGAAATTAAATTAAATAAAGGT
AAATTATATATATTTATATTACGTATAAGTAATTTAGATACTAAAATATC
ATTATTTAATACTTTTGATCCTTCTTTTATAATTCCAAAAAAATCTAAAT
TTCTTTTACTAAAAAAACTTTTTTTAGGTATATTAATACTAGAAATTTCA
AATGTTTCTCTATCTATACAAGTAAACATAACTTCATATATTTTAAAATG
AAGAGAAGTAAATAATTGTGAATATACTATTTTTTTATTTATAACTATAG
CATCTTCAAAATTATATCCAAAAAAATTTCCATAAGAAACTAATAAATTA
TTTCCAGCTGTAAATTCAGAATATAATATATCTTGTGTAGAACTAAGAGG
TTGGCCACAAAAAACTCTTTCTCCTTGCCATACATGTGGCTTAGAATGTA
ATATAGTAAAATAATTACTACGTTTATATTTATCTAAATAATATATAATT
TTTCTATTGTATATATCTCTAATAATTATTTTATATGAAGAAACATAAAT
AACAATTCCTTCTTGATATGCTTTTATACTTAAAGTATTATAATTTAATA
GATTTTTTTCAAATCCAGTAATTATAATTGATTTTTTATGTTTTAATGTA
GGTACAATTTGTGATTGCATTTTTGCACCCATTAATCCTCTTGCAGGATC
ATTATAAAATAAAAAAGGAATTAAATTTTCAGCATATGAAAAAAGATCCA
TAGGTTTTATATATATAATATTTTTTATAAAAATATTTTTAATTTTAAAT
GAATTTTTACTAAGTCCTAAATAAAATAAATTAAAAATTTTATTTTTTCT
TAAATAATAATTATTAAATAAAACAATATATGTTTGGCGATTAAATGAAT
TTATAAACGTAATAAAATTTTTTGTTTTTATATTATTTATAGATTGATAT
GGAAATTGAATATTATTTTTTTTTTCAAGCTTAATATTTTTAGTAAAACT
TATAACTAATCCACAATTTATCCCCTCTGTAGTATCTATTAGACATAAAG
AACCTATTTGATTTAAATTAATATTTCTTACTTGTAAATTTTGTTGTAAT
TTAGAATTATAATTAGTAACTCTATTTTTATGTATAATTTCAGAAAAACT
ATTAATTTGTTCTAAATATTGTATTAATGGATTAATTGTTAAATATTCTT
TTAAATTAAAGTATATATTAGATTTAAAATAATTAGTAGTATTATTTCTA
TTTAAATTAGTATGTATATATTTATATATATCATTACGTAATAATTTTGA
AAATTTATTTAAAAAATAAGAATATTGAGTTGAAAAATAATTACCTAAAG
TAGAAATTGAACGAAATTCTACTTTATCTATTTCTGATAAAGTTTTTTTA
TTATATTTAATATCTAATAATATATCTAATATAGAAATAAAATCTAATAC
TATAAAATTTTTTATATTAGAAAAAAAATTATTTATCTGTATATAATTTT
TATTTAAAATATTTCCAAAAATAGAATATGTATTTAATTTAAAAGATATA
TTAAAAAAAAAGGAAATAAAAGAATATAATTCTGAGTTAATAATATTTGT
ATCTATCTGAGAATTTAACAATAATTTTTTTAAATAGAAAGATTTATTAT
AACGTGAATAGATAAGAATATCTTGTATAGAAATACCTAATAAATATAAA
AAAGAAATTAAATTAATTTTATAATTATTAATAATACAAAAACATTGATC
TTTTTCTAATACTAAGTTAATAATAAATATTTTATTAAATATTATTTTTG
CATATATAATAAAATTAGAATTTTTAATGAAACTATTAAAAAATATACCA
ATATAATTAAACATTAATTTAGAAATAAATGTTTTTTTTAATCCATTTAT
AATTAAATTTTTTTCAGCAGTATATTTTGGTACCTCACCTATTAAATAAT
AAATAAGTTTATACTTATTTCTATTTAAATTATATATTTTTAAAGGTAAA
AATATTAAAATTTTAGAATTAAAATTTTGTATAATATCTATATTTTGACT
AGTTAAATTAGTTGTTTTAAAAAATAATAAATCATTTAAAATATAAATAT
TATATTTACATTTATTAAAATAAATATAAAATTCATCTCCTAAATAATTT
TTAATAGAAGATATTAAATAATATATTAAAGTTTTATAATATTCTAAATA
AAAAGTTTTTAATGTTTTTAATGTAATAAAATTTTTTAATAAAAAAATCA
TATAAAATAATAAAATATTATTAATTAATAATTATTTTTAATTTATATAA
ATTAAAAATTAGACTGAGTACGCATTAAAATTAATAAAGGTACTTCTAAT
TCTAATTCTAAAGGTAATTTAGAACAAATATTTTGACAAAAACCATAAAT
TAATAAAGTTAATGCTATTTTAAGATTAATTCCTCTTTGTAATAAAAAGA
AAATAAAATCTGATTCTAATTTAGAAATACTAGCTTCTTGATTTATAAAA
GTAGAATAATTATTTACAATTGTATAAGGTATAGTTATTGTAAATGTATT
ATCTCCTAATAATAATGAATTACATTCTGTATAATTATATGTATATTTAG
CATTTTTAAAAATTTTTACTAATCCTCTATATGCATAACTTGAATTATTT
AATGAAATACTTTTTGAATAAACACGACTTTTAGTATAAGATCCAATATG
TAACATTTTATTTCCTGTATCTGCTATTTGCATTTCAGAAATTAAAGATA
AAGAAAAAAAATTACTTGAAGAAAAATCTCCTATTAAATATGTAGAAGGA
TATTTTCATGTAATAGCAGATCCCATTTCTATTTGAACCCAATCTAAAAT
AGCTTTTTTAAAACACCAACCACGTTTTGTTGTAAAATTATATAAACCAC
CTTCTCCGGATTGATCTCCATGGTACCAATTTTGTACAGTAGAATAATTT
AGTATTCCTTTTTCTTTTACTAAAAGTTCAACTAATGCAACATGTAATTG
AGATTCTAAAAAAATAGGAGCAGAGCAACCTTCTGTATATATTACTGTAG
CAAAAGCATTTACTATTAATAATGTTCTTTCAAATTGAGCAAAATCTTCA
GATTGAGTTCTAAAATAAGTAGATAAATTAATATTACATTTAATATTTTT
TGCTATAAAACAAAAAGAACCACCACTAAATATTGTAGAATTTAAAGTAG
CAAAAAAATTATCTTCTAAAGATACAATGGTACCTATATATATAAATACT
AAAGAAGGAAAGTATTTTATAGCTTCGAAAAAAGGCATAAAAATTATACC
AATTTTAAGTAAAAAATTAGTAATTGTATCTACTATAGATACACTATCTA
ATACTACATCAACGGCTAACTTAGAAATAATTTTATTTTCTTGATTATTT
AATCCTATTTTATCTAAAATTGAATTAAACATATTTGTAATTATTTTATT
TGAATTATAATTAGAAGGAATAGAATAATAAGAAATATCATCATATGAAA
TATCAGGAATTTCAAAAAAACACCAATCTGGTTGTTTAAATTGTTTTAAA
ATTATATATGCTCTATATCTAAATATATATAAAAATAAAAAATCTTTAAA
TTTAATATTAAATTTAGTTAATGTATTTAAATTTAATCCACCTATTAAAC
GATATGTATCTATAGTACCTGGATGCATATGTATATTAAATTGTTTTAAT
TTTTTTAACTTAGGGCCTAAATAACGTAACATTTTTTTATAAAATAAATA
TAATATAAATATTTTAATTTTCAAAATAAACTGATAAAGGGAATCGAACC
CCCAACCTTCTGATTACAAGTCAGTGGCTCTACCTTTGAGCTATATCAGC
AAAAATATATTCTCGAAGTTTTAGTAAAAAAATGCTAAAATTATTACTAA
TTGTATACATTTTTTCTTTTTATCAAATTATCTATTTGTTGTCTTACTCT
AATTAGAAAAGAACATTTATCTTAAAGTAATTTTCTCACTTATATGGTTT
CAGTGATTAAAATATATTAAACTTGGCTACTTAGCGACTACTTTTAGTAA
AATAACTAATACACCATAGGTTTAATTTCTTTGGTCCTCTCGTACTAAAA
GAAAAACTTTTCAATGTTCTTATGTCTACATCGGATATGGACCGAACTGT
CTCACGACGTTCTGAACCCAGCTCCGTGCCGCTTTAATGGGCGAACAGCC
AACCCTTGGACCTACTTCAGCCCAGGATGCGACGAGCCGACATCGAGGTG
CCAACCTCCCCGTCGATAGAACTTGGGGGAGATCAGCCTGTTATCCCTAG
AGTAACTTTTATCGTTAGCGACGCCTTTCCACAAAGAACTGTCGGATCAT
TAAGACCGACTTTCGTCCTTGTTCGAGTGGTAACTCTTACAATCAAGCCT
TATACCCTTTATAGTTTTAATTTAAAAAAAAATTTAAATTAAAAAAAGAC
CTTTGTACACCTCCGTTGCTTTTTAGGAGGTTACCGCCCCAGTCAAACTA
CCTTTTTAAAATTTTTTTAAAATTGGTTAACAATATTTTAATAAAAAAAT
AAAATATAAAAGAGTGGTATTTCAAGATAAATTAATTAATTTCCCACTTA
TTCTACACAAATATATTTTATTTTTAATTTCAAAATATAGTAAAGCTTCA
TAGGGTCTTTCTGTCCAGATGTAGATAGTCCGTATCTTCACAGACATTCC
TATTTCACCGAATCTTTTTCTAAGACAGCATCCAAGTCGTTACACCTTTC
GTGCAGGTCGGAACTTACCCGACAAGGAATTTCGCTACCTTTGGACCGTT
ATAGTTACAGCCGCCGTTTACTGGAGCTTATAAAAATACTTGGATAAAAA
ATATTTTTTTTAACTTACCAGCACTGGGCAGGTGTCAGCCCCCTTACATT
GTGATTAAACTTAGCGGAGACCTGTGTTTTTGATAAACAGTCGCTTGGAT
CTTTTTATTGCAGCCCTTTGGGCATCCTTTCTCCCGAAGTTACAGGATTA
TTTTGCCGAGTTCCTTAGAAAAAGTTATTTCGTACTCCTTAGTATATATA
TACTTGCTTACTTGTGTCAGTTTTAGTACAGGCATAATATATATAAAACA
GATACATTTTTCTAGCTATATAATAAACATATATTAAGTAACTATTTCTT
AAAATATATATTATATATAATAGGTCACTATTTGTATATATATATTATGG
TAAAGGAATTTTAACCTTTTACCCATCAAGTACATATTAAATCTAATTTT
AGGCCCTGACTTTATCTACGTGGTATATCCTTTCGTAGAAAACCTTTAGC
TTTCGGAGTATTAGATTTTTTACTAATATTTATGCTACTTAAGCTGACAT
TCTCACTTCTATTATCTCCACAAAAATTTACATTTTTGCTTCTAAAATAT
AGAACGCTCCTCTATCGATTTAAAAATAAATCCCATAGCTTCAGTAAAGT
ATTTTTTTTCTTTCATTTTTAGTGCATAATTTCTAATTTAACAAGCTATT
ACGCACTTTTTAAAGGATAGCTGCTTCTAAGCTAACCTCTTAAATATAAC
TGAAATTAAAGTACCTTTTGTTTTAAATACTTTTTAAAAACTTTAACTTA
TGGTGTGGGTTGTTTCCCTTTAGACTATTGAGATTTTCCCCAATAGTCTC
ACTTATTACTTTAAACTATAATAGGTATTATTAGTTTATATATAATGTAT
ATTATATATAATATGTATTATATATAGTGCTTTACCACCTTAATTATATA
ATAGTAATAGCTGCGCCTCAACGCATTTCGAGGAGAACCAGCTAGCTCCG
AATTCGATAAGCATTTCACCTCTAATCTCATCTCATCTGATGATTTTGCA
ATATCAACCAGTTCGAACCTCTATATAGACTTCTCTATATTTCATTCTGG
ACAAGATTAATTCATTCGGGTTCGGGTTCTTAATTATAAACAATTGTTAT
TATTTAATAATAACTCGCGTTAACTCTGGCTTCAATTAATTAAATTTAAC
CAAATGCTTAAAATAATTAAGACTCGTCAGCTCCTTCTTCAACAGGCATA
TAGTTAGATTCTTTAATCCTTCTATAGATTGTAAGATAAAAAATTTCATG
TTCTTTTCACTTCCCTTACGGGGATCTTTTCACCTTTCCCTTACGGTACT
AGTTCACTATTGATTACTTTGAAGTATTTTATTTTTCAAGGAGGTTCTTG
TTAACTTCAATCAGAATTATATTCTAATTTACTAATAATAAATAAACATA
TATATGTTTATACTCCCTTTTCGCTCGCCACTACTTTGGGAATTTTTGTT
AATTTTTTTCCTTTGGATACTAAGATGGTTCAGTTCTCCAAGTTTTCTTT
TTTTTAGAAAAATATAAGGTACTCCCATTCAGAAATCTTTAATTTATTGC
ATTGCTGCTATTTAAAGTATTTTCGTAATAAACGTCTTTCTTCGTCTTCA
AGTATCAAGGTATTCTTTTTTATCTTATATAAATATATTAATTTATATTT
AAACTATAAATACTTAAATTAAAAACGGAGAACGGATTTGAACCGTTGAC
CTTCGGATCATGAGCCCGACGAGCTACCAAACTGCTCTACTCCGTTTTAT
TTTGTAAAAGCCAAGAGGGATTTGAACCCACGCTCTTGTGGTCCGTAGCC
ACATGCTCTTCCAACTGAGCTATTGGCCTCCCCTATTATAATAATAGGGT
AGTTAACTCAATGGTAGAGTATATACCTTACGAGTATAAAGTTGTTGGTT
CGATTCTAACACTACCCATCCATATTAAACCTATCATTTAATTTGGAAAA
GATAAAAACCTTCTAAGTTTTTAATGTAGGTTCAAGTCCTACTAGGTTTA
TATACGGAAGTGGCGAAAGGGTATACGCGTTAGATTTAGGATCTAATAGA
AATTTCTATGAGAGTTCAAATCTCTCCTTCCGTAAAAACTCCACAGGCTG
GGATCGAACCAGCGACTTTTCGGTTAACAGCCGAAAGCTCTGACCACTGA
GCTACTGAGGAAGTATTTATACATATATAGATATAGAGGGGGAATATAAT
TCAAGGGTAGAATAGTTCTTTTGCAAAGAAAAAGTTAGCAGTTCGAGTCT
GCTTATTTCCAATTAAAAAATATTCCTTAAATGTATATTATATATATAAT
TTTTGTACTAAATGAGTTTGATCCTGGCTCAGGAAAAACGCAAGAGACGT
GCCTAACACATGCAAATTTAATAGTTACTATATAAAACTATAGTGAATTG
GTGAGTAATATATGAAAATTTAAGTTTAGATTAGAAGTATCCCTAATAAC
TTAGGGTTAATCTCTGATATGCGCATTTGTGCTTTAAAAAGTTAATACTG
TCTAAAAAAAAGTTCATATCTGATTAGCTAGTTAGTAAAATAATAATTTA
CTAAGGCGAAGATCGGTAGCTGCCCTGAGAGGGGGATCAGTCACATTGGA
ATTGAAATACAGTCCAAACTCCTACGGGAGGCTGCAGTGGGGAATATTCT
GCAATGAGCGCAAGCTTGACAGAGCGTCGTCACGTGGAGGAAGACAGCTT
AATACAGTTGTAAACTTCTTTTATTTCAAAGTGAATATTGACACTTAAAT
AAATAAAGTATCGGCAAACTCCGTGCCAGCAGCCGCGGTAAAACGGGGGA
TACAAGCGTTATCCGGAATTACTGGGCGTAAAGCGTATGTAGGTGGTTTT
AATATATTTTTATTTAAAAAAAACTATATATTTGTTTTTTATTAAAAAAA
TTATTAAACTAGAGTCTGTTAGGGGTAAAAGGAATTTTTTGAGTAGTAGT
GAAATGCAAAGATACAAAAAAGAAGACCAAAAGCGAAGGCATTTTACTGG
AGCAGCACTGACGCTGAGATACGAAAGTTAAGGTAGCGAATGGGATTAGA
TACCCCAGTAGTCTTAACTGTAAACTATGGATACTCGGAATTAAATATAA
TTAATATTTAGTTCCTTAGCTAACGCGTTAAGTATCCCGCCTGAGTAGTA
CGCTCGCAAGAGTGAAACTCAAAGGAATTGACGGGGGCCCGCACAAGCGG
TGGAGCATGTGGTTTAATTCGATGTAACGCGAAGAACCTTACCAGAACTT
GATATATATGTTTTTAAAAATTTAATAAATTTTTATAAGTACATCTACAG
GAGGTGCATGGCTGTCGTCAGCTCGTGTCGTGAGATGTTGGGTTAAGTCC
CGCAACGAGCGTAGCCCTTATTTAAAGTTAACTATCTTTAAAAACTGCCT
ATATTTGTCTATATAAAAATAAGGAGGAAGGAATGGAAAACGTCAAGTCC
TCATGCCCTTTATGTTCTGGGCTATACACGTGCTACAATGGATGGTACAA
TAAATTGAATATAAAAAATTTAAAAAAATTTTTTATTTTTATTTGAGAAA
ATAGATTTAATTATATTAATAAAACCATTCGTAGTTCGGAACATAAATTG
AAAGTTATTTATGTGAAGCTGGAATCGCTAGTAATCGCCGGTCAGCCTTA
CGGCGGTGAATAAGTCATCGGGCCTTGTACACACCGCCCGTCACACCATG
GGAATTAATTATTATTGAAACTTCTGTTTAAGAAAATAAATAAGAATTAG
TAACTGGGGTGAAGTCGTAACAAGGTAGCTGTACTGGAAGGTGCGGCTGG
ATAATATACTAATAAATAGTACACACACTACTGGCCGCTAGTATAAACTT
TGACCCACTTTTTTAGTATAAAAATTGTGAAAAAAGTTAAAGGCAACAAT
ACTTTTAAGTAAAATTACTGGGAAGATAGCTAAGCGCTAGTTAGTAAAGT
AAGTAAACAAAAGGGCTGTTAGCTCAGCGGTAGAGCACGCCCCTGATAAG
GGCGAGGTGCCTGGTTCAACCCCAGGGCGGCCTAGACTATATTTTATT
>Nepal-C8
CAAATATTTTTATATATTTATTATTTTATATATAATAAAATATAGTCTAG
GCCGCCCTGGGGTTGAACCAGGCACCTCGCCCTTATCAGGGGCGTGCTCT
ACCGCTGAGCTAACAGCCCTTTTGTTTACTTACTTTACTAACTAGCGCTT
AGCTATCTTCCCAGTAATTTTACTTAAAAGTATTGTTGCCTTTAACTTTT
TTCACAATTTTTATACTAAAAAAGTGGGTCAAAGTTTATACTAGCGGCCA
GTAGTGTGTGTACTATTTATTAGTATATTATCCAGCCGCACCTTCCAGTA
CAGCTACCTTGTTACGACTTCACCCCAGTTACTAATTCTTATTTATTTTC
TTAAACAGAAGTTTCAATAATAATTAATTCCCATGGTGTGACGGGCGGTG
TGTACAAGGCCCGATGACTTATTCACCGCCGTAAGGCTGACCGGCGATTA
CTAGCGATTCCAGCTTCACATAAATAACTTTCAATTTATGTTCCGAACTA
CGAATGGTTTTATTAATATAATTAAATCTATTTTCTCAAATAAAAATAAA
AAATTTTTTTAAATTTTTTATATTCAATTTATTGTACCATCCATTGTAGC
ACGTGTATAGCCCAGAACATAAAGGGCATGAGGACTTGACGTTTTCCATT
CCTTCCTCCTTATTTTTATATAGACAAATATAGGCAGTTTTTAAAGATAG
TTAACTTTAAATAAGGGCTACGCTCGTTGCGGGACTTAACCCAACATCTC
ACGACACGAGCTGACGACAGCCATGCACCTCCTGTAGATGTACTTATAAA
AATTTATTAAATTTTTAAAAACATATATATCAAGTTCTGGTAAGGTTCTT
CGCGTTACATCGAATTAAACCACATGCTCCACCGCTTGTGCGGGCCCCCG
TCAATTCCTTTGAGTTTCACTCTTGCGAGCGTACTACTCAGGCGGGATAC
TTAACGCGTTAGCTAAGGAACTAAATATTAATTATATTTAATTCCGAGTA
TCCATAGTTTACAGTTAAGACTACTGGGGTATCTAATCCCATTCGCTACC
TTAACTTTCGTATCTCAGCGTCAGTGCTGCTCCAGTAAAATGCCTTCGCT
TTTGGTCTTCTTTTTTGTATCTTTGCATTTCACTACTACTCAAAAAATTC
CTTTTACCCCTAACAGACTCTAGTTTAATAATTTTTTTAATAAAAAACAA
ATATATAGTTTTTTTTAAATAAAAATATATTAAAACCACCTACATACGCT
TTACGCCCAGTAATTCCGGATAACGCTTGTATCCCCCGTTTTACCGCGGC
TGCTGGCACGGAGTTTGCCGATACTTTATTTATTTAAGTGTCAATATTCA
CTTTGAAATAAAAGAAGTTTACAACTGTATTAAGCTGTCTTCCTCCACGT
GACGACGCTCTGTCAAGCTTGCGCTCATTGCAGAATATTCCCCACTGCAG
CCTCCCGTAGGAGTTTGGACTGTATTTCAATTCCAATGTGACTGATCCCC
CTCTCAGGGCAGCTACCGATCTTCGCCTTAGTAAATTATTATTTTACTAA
CTAGCTAATCAGATATGAACTTTTTTTTAGACAGTATTAACTTTTTAAAG
CACAAATGCGCATATCAGAGATTAACCCTAAGTTATTAGGGATACTTCTA
ATCTAAACTTAAATTTTCATATATTACTCACCAATTCACTATAGTTTTAT
ATAGTAACTATTAAATTTGCATGTGTTAGGCACGTCTCTTGCGTTTTTCC
TGAGCCAGGATCAAACTCATTTAGTACAAAAATTATATATATAATATACA
TTTAAGGAATATTTTTTAATTGGAAATAAGCAGACTCGAACTGCTAACTT
TTTCTTTGCAAAAGAACTATTCTACCCTTGAATTATATTCCCCCTCTATA
TCTATATATGTATAAATACTTCCTCAGTAGCTCAGTGGTCAGAGCTTTCG
GCTGTTAACCGAAAAGTCGCTGGTTCGATCCCAGCCTGTGGAGTTTTTAC
GGAAGGAGAGATTTGAACTCTCATAGAAATTTCTATTAGATCCTAAATCT
AACGCGTATACCCTTTCGCCACTTCCGTATATAAACCTAGTAGGACTTGA
ACCTACATTAAAAACTTAGAAGGTTTTTATCTTTTCCAAATTAAATGATA
GGTTTAATATGGATGGGTAGTGTTAGAATCGAACCAACAACTTTATACTC
GTAAGGTATATACTCTACCATTGAGTTAACTACCCTATTATTATAATAGG
GGAGGCCAATAGCTCAGTTGGAAGAGCATGTGGCTACGGACCACAAGAGC
GTGGGTTCAAATCCCTCTTGGCTTTTACAAAATAAAACGGAGTAGAGCAG
TTTGGTAGCTCGTCGGGCTCATGATCCGAAGGTCAACGGTTCAAATCCGT
TCTCCGTTTTTAATTTAAGTATTTATAGTTTAAATATAAATTAATATATT
TATATAAGATAAAAAAGAATACCTTGATACTTGAAGACGAAGAAAGACGT
TTATTACGAAAATACTTTAAATAGCAGCAATGCAATAAATTAAAGATTTC
TGAATGGGAGTACCTTATATTTTTCTAAAAAAAAGAAAACTTGGAGAACT
GAACCATCTTAGTATCCAAAGGAAAAAAATTAACAAAAATTCCCAAAGTA
GTGGCGAGCGAAAAGGGAGTATAAACATATATATGTTTATTTATTATTAG
TAAATTAGAATATAATTCTGATTGAAGTTAACAAGAACCTCCTTGAAAAA
TAAAATACTTCAAAGTAATCAATAGTGAACTAGTACCGTAAGGGAAAGGT
GAAAAGATCCCCGTAAGGGAAGTGAAAAGAACATGAAATTTTTTATCTTA
CAATCTATAGAAGGATTAAAGAATCTAACTATATGCCTGTTGAAGAAGGA
GCTGACGAGTCTTAATTATTTTAAGCATTTGGTTAAATTTAATTAATTGA
AGCCAGAGTTAACGCGAGTTATTATTAAATAATAACAATTGTTTATAATT
AAGAACCCGAACCCGAATGAATTAATCTTGTCCAGAATGAAATATAGAGA
AGTCTATATAGAGGTTCGAACTGGTTGATATTGCAAAATCATCAGATGAG
ATGAGATTAGAGGTGAAATGCTTATCGAATTCGGAGCTAGCTGGTTCTCC
TCGAAATGCGTTGAGGCGCAGCTATTACTATTATATAATTAAGGTGGTAA
AGCACTATATATAATACATATTATATATAATATACATTATATATAAACTA
ATAATACCTATTATAGTTTAAAGTAATAAGTGAGACTATTGGGGAAAATC
TCAATAGTCTAAAGGGAAACAACCCACACCATAAGTTAAAGTTTTTAAAA
AGTATTTAAAACAAAAGGTACTTTAATTTCAGTTATATTTAAGAGGTTAG
CTTAGAAGCAGCTATCCTTTAAAAAGTGCGTAATAGCTTGTTAAATTAGA
AATTATGCACTAAAAATGAAAGAAAAAAAATACTTTACTGAAGCTATGGG
ATTTATTTTTAAATCGATAGAGGAGCGTTCTATATTTTAGAAGCAAAAAT
GTAAATTTTTGTGGAGATAATAGAAGTGAGAATGTCAGCTTAAGTAGCAT
AAATATTAGTAAAAAATCTAATACTCCGAAAGCTAAAGGTTTTCTACGAA
AGGATATACCACGTAGATAAAGTCAGGGCCTAAAATTAGATTTAATATGT
ACTTGATGGGTAAAAGGTTAAAATTCCTTTACCATAATATATATATACAA
ATAGTGACCTATTATATATAATATATATTTTAAGAAATAGTTACTTAATA
TATGTTTATTATATAGCTAGAAAAATGTATCTGTTTTATATATATTATGC
CTGTACTAAAACTGACACAAGTAAGCAAGTATATATATACTAAGGAGTAC
GAAATAACTTTTTCTAAGGAACTCGGCAAAATAATCCTGTAACTTCGGGA
GAAAGGATGCCCAAAGGGCTGCAATAAAAAGATCCAAGCGACTGTTTATC
AAAAACACAGGTCTCCGCTAAGTTTAATCACAATGTAAGGGGGCTGACAC
CTGCCCAGTGCTGGTAAGTTAAAAAAAATATTTTTTATCCAAGTATTTTT
ATAAGCTCCAGTAAACGGCGGCTGTAACTATAACGGTCCAAAGGTAGCGA
AATTCCTTGTCGGGTAAGTTCCGACCTGCACGAAAGGTGTAACGACTTGG
ATGCTGTCTTAGAAAAAGATTCGGTGAAATAGGAATGTCTGTGAAGATAC
GGACTATCTACATCTGGACAGAAAGACCCTATGAAGCTTTACTATATTTT
GAAATTAAAAATAAAATATATTTGTGTAGAATAAGTGGGAAATTAATTAA
TTTATCTTGAAATACCACTCTTTTATATTTTATTTTTTTATTAAAATATT
GTTAACCAATTTTAAAAAAATTTTAAAAAGGTAGTTTGACTGGGGCGGTA
ACCTCCTAAAAAGCAACGGAGGTGTACAAAGGTCTTTTTTTAATTTAAAT
TTTTTTTTAAATTAAAACTATAAAGGGTATAAGGCTTGATTGTAAGAGTT
ACCACTCGAACAAGGACGAAAGTCGGTCTTAATGATCCGACAGTTCTTTG
TGGAAAGGCTGTCGCTTAACGAATAAAAGTTACTCTAGGGATAACAGGCT
GATCTCCCCCGAAAGTTCCTATCGACGGGGAGGGTTGGCACCTCGATGTC
GGCTCGTCGCATCCTGAGGCTGAAGTAGGTCTCAAGGGTTGGTCTGTTCG
CCCATTAAAGCGGCACGTGAGCTGGGTTCAGAACGTCGTGAGACAGTTCG
GTCCATATCCGATGTAGACATAAGAACATTGAAAAGTTTTTCTTTTAGTA
CGAGAGGACCAAAGAAATTAAACCTATGGTGTATTAGTTATTTTACTAAA
AGTAGTCGCTAAGTAGCCAAGTTTAATATATTTTAATCACTGAAACCATA
TAAGTGAGAAAATTACTTTAAGATAAATGTTCTTTTCTAATTAGAGTAAG
ACAACAAATAGATAATTTGATAAAAAGAAAAAATGTATACAATTAGTAAT
AATTTTAGCATTTTTTTACTAAAACTTCGAGAATATATTTTTGCTGATAT
AGCTCAAAGGTAGAGCCACTGACTTGTAATCAGAAGGTTGGGGGTTCGAT
TCCCTTTATCAGTTTATTTTGAAAATTAAAATATTTATATTATATTTATT
TTATAAAAAAATGTTACGTTATTTAGGCCCTAAGTTAAAAAAATTAAAAC
AATTTAATATACATATGCATCCAGGTTTTTCAACTAAATATTCTATTTTA
AATAAAAATTTTATAAAAAATAATAAAGCAATTATATCTTTTTATTTATT
AGAATTACTTGAAAAGCAAAAATTAAAATTTACTTTCTCATTAACTGAAA
AATTAATTAAAAAATATATCTTATTTATACATAAATATAATTATAAAAAA
TTTAATATATCTACTATTATTGAGGCACGTTTAGATAAAATACTTTTTAA
TATAGGATATTCTATTACTATAGCACAGGCAAGACAATTAATAGTACATG
GATATTTTTTTGTTAATTTTAAATTAATTACAAATCCTAGCTTTTTAATT
AAAATTGGTGATATAATTAGTTTATCTTCTAAATCTAGTTTTATATTTAA
ATTATGTAAAAAAAATTTATATATAAAATATATTAAAACTATTAAATGTA
ATTTAAATGTATATATATGTAAAAAAACATGTTTAAGTATTTTTTATTCA
CAAATAAATAATTATACTTTTAATAGTTATAATAATTTATTAATAATACA
ATATTATTTACATTAAAATTATATATATATAATTTTTAATTAATAAAAAA
GGTAAATGAAGTCAAATGGTAAAGACAATAAATTGTGAATTTATTTAAAG
CGGGTTCAATTCCCGTCATTTACCCCATTGATAGTATAGCTTAAAGGTAT
AGCAAAAGATTGCAAATCTTTTTATCTCAGTTCAACTCTGAGTACTATCT
ACTACTAATTATTGAGGATGTGGTGAAATTTGGTAAACACAACGGACTTA
AAATCCGTAAGTTTTAAAAAACTTTAAGGGTTCAAGTCCCTTCATCCTTA
CCTTAATTTTTTTATATAAAATAAGTACCTGTGGCTGAGTGGTAAAAGCG
GTGGGCTCATAATCCATTTTTCAAAAGTTCAATTCTTTTCAGGTATATTA
TAAAAAGAATTGATGCCTGAGCGGTCTATAGGAGCGGACTGTAACTCCGT
CGATAATTTTATCTCCATCAGTTCAAATCTGATTCAATTCATTTTTTTTT
AAATAAAAAAAGGAGAGGTGACTGAGTGGTTTAAAGTATCAAATTGCTAA
TTTGACATATATATTATATACAAGGGTTCAAATCCCTTTCTCTCCTAGAT
ATAGGAAATATAGTTTTAATTAGGATAAAATAACACCCTGTCGCGGTGAT
GATGCGAGTTCAAGTCTCGTTATTTCCGTAATTATATATATGGGTTGTCT
GGGAATTGAACCCAGAACCTTTCGGTTAAAAGCCGAGTACTCTACCATTA
AGCTAACAACCCTATTCTATTTATATAGAGAATATTTTAAAAGCCCTTAT
CGTCTAGTGGTCTAGGACATCTTTTTTTCAGGAAGAAAACGAGGATTCAA
ATTCCTTTGAGGGTACTATTATATAGTTATATACGGAATATAGCGTAGTC
AGGTAGCGCCTCTATTTTGGGAATAGAAAGTCATAGGTTCAAATCCTATT
ATTCCGAAAATTTAATATAGTATTATTATACATTAATATATATATTATGA
ATAATTTTTTTATATCACATAAATTAAATTTTATATATCCTTTAAATTTA
TTTAATCTTGAATATTTATTTTATAAAAATAAATATTTTAATATAAAATA
TATTTATTTTAATAAGTATAATATTTCTTTTTTTAATTTTATTAAATATT
TAAATAATACTTATTATATTTTAATAAACATAATACATCGTATTAAAAAA
AATAATATTATAACTAGAAATAAATTATCTAAATCTACTAAAAAACCTTG
GCAACAAAAAGGATTAGGAAGAGCACGTGCAGGTTCATTTAAATCTCCTT
TATGGAGAGGAGGTAGTAAATTATTTGGACCAATAAATAAAATAATAGAT
ATTAAGTTACAAACTAAAAAAAAAAAAATAACTTTTTTTTATCTACTTTT
AAATAAACGAACTTATATTTCTTTTATATTTATTTCACCTATATTATATA
CTTTTGAAAATATTAATGAATATTTAAATAAACAAAAAAGAATAAAAGGA
TTATTTTATAATAAATTAATATATATTTTATGTAATAATATAACATATAT
AAAAAAAAATTATAATTTAATAGATATTAAATTATTAAATTTTTTTACTT
TTATTAATTTTAATTATATAATATTTTTAATTTAATAAAAATTATTTATA
AAATGTATATATATTGTAAACGAAATAAATATATTTTAACTAGAGTTTAC
GGAAGAAATAATAAAGGACATATTACTATAAGAAATAAACAAGGATTATT
TATTAAAAATATTCAATTAAAAAATATAAATTATAATTATATTTTTAAAA
AAAATATATTAAATTTTAATAATAAAATACTTAAAGTACAAATTATTAAA
AAAGTAATAGATATTAAATTACAAAGATATATTTATAAAGTAATATGTTT
AAATAGTATTTTACAAACTCAATATAAATATTTTCCAATTACAAAAAATA
CAAAAGAAGGAGATATTATATATATAGGATATACAATTCCTTTAAAATTT
GGTAATATTATGCCTATAAAAAATATACTTTGCGGCAGTTGAATTCATAA
TATTGAGCATTTACCTACTAAAGGAGCAATTTTTGTTAAAAATTCTAAAA
TTAGTGCCTTTTTAATTTATATAGGAAAAAAGTATGCTACAATTAAATTA
CCTTCAGGTGAAATTAGATTATTAGATAAAAATGTTTTTTGTATTTTAGG
GGAACTTAATTTAATATTACTTAATTTAAAAAAAATTAAGGCTGGAGATT
CTAGAAATTTAGGAAAACGTCCTAAAGTTCGTGGAGTTGCTATGAATGCA
TGCGATCATCCTCATGGAGGAGGAGAAGGAAAAAATTCTATAGGTCGTTG
TTCTGCATATTCACCTTGGGGAGTTATTTCACGAGGTGTTAAAACTAGAA
AAAATAATAAATATAGTATGAAATTAATTTTAAAAAAATAGAAATATGAT
AAAAATATATTATAAACGAATATATATTTCAAAAGATGTATTACGTATAT
CTAAATTAAATAGTAAACATTTTAAAACTAATTATAATTTAACTATAATA
ATACCTTTATTTCTATGGAAAATAATAGAAGTATATAATGGAAAAAAGTA
TATACCTATTAATATTAATAAAAAAAAAATAGGATTTAGATTAAAAAAAT
TTATTTTTAAAAAGAAAAATAAATTTTCTTATTCAGAATTTAATATTAAA
TTAAATACTTTAATAAAAAATTAAATAATATTATGGGACAAATAGTAAAT
GCTTTAATTTTTCGTTCAAAAAATTTTCCATATTATAATAATATATGAAA
TAATTATAGATACATTTATAAAAATATAAATTATTTTTTAAATTTAAAAA
GATTTATTAAATTTAAAAAGCAATTAAATATTTTATATATAAATAATAAT
TATTCTTATACTAATTATTGCATATATAATATAATATTATTTTCTAAATT
AAATTATATAAATAATAAATATTATATTCAATTATATTTTTTAAATTTTT
TAAAAAAGAATTATACTAAACATATTAAAATTGGATTTAATTTTGTATGT
TTAAAATATCCATTATTATCTACTAATTTTATTTTAAAATATTTAACTAA
TAAAATTCTATTTACTAAAATTTCTTTACGAAAAATTATTCCACAACTTA
TATTATTAATAAATAATATACATAAAATAAAAGGGTTTAAATGTATAATT
TCAGGTAGAATAAATGGAGCTCAAATGGCAAAATTAGAAACATTTAAATT
TAATGAAAGTTCTTTACAAAATAAAAATTTATATATAAAATATAATTGTA
TTAGTATTCCTACTAAATACGGATTATTAGGTGTTAAAATATGATTATTT
TTAAATTAAATTAAATGAAAAAATTTATATTTACTAAAAATATAAAATAT
AAAGGAATAAATTTTCATAAATGTATATATGGAATTTGAGCAATTCAAAA
TATTAAATATGGAACTTTATCTAATAAACATATTAATTTTATAAAACAAT
ATTTACAAAAAAATATTAAAAAAATTAAATGCTATAAATTAAATATTACT
ATTAATAGAATACAAACTAAAAAACCTTTAGATACTAGAATGGGCGGAGG
AAAAGGTTCTATATACGATACACAATATTTTTTAAAACCAGGTTTTATTT
TTTTAGAGTTTTATAATATTCCAGTAAATATAATATTTTCTATTTTTAAA
ATATTTAATACTAAATTACCTATAAAAATAAGATTAATTAATATTAATTA
AAAAATGAATAAATTAGGGTTTATTTTAAAATCTAATACTTATTATGCTA
TTTTAATAATACCATATCATATTACTCATATTAAATATAAAAAAATACAA
ATAAAATTAAAAAAATATTATATATTAAATTATAGACAAGAATATAATAA
AGGAGATATTATTTTTTTTAATTTAAAGAAAAATAAAATATATATTATAA
ATAAAATTTAAATATATGACTAAAATAAATACTTATTTTAATATTACAGA
TAATAGTGGAGTAAAAAAAATATTATGTATACAAAATTTAACTAAAAAAA
CTAAATTAATAAACGTAGGAGATTTAATTGTAGGAGTTATTAAAAAAATT
AATACAACAAGTAAATTAATACATTCTACTATAGTATATGGTATTGTTAT
TAGGTTAAAAAAAAATATATCTATTAATAAAAAATATAATATATCTTTTA
ATGATAATGCTGTAGTTTTAGTAGATAAAAATTTAAATCCTATTGGATCT
CGTATATTTGGATCTGTACCTAAATATTTAAAACAAAAAAATTGTTTAAA
ATTACATTCATTAACAATAGATTTAATTTAATAGTATGAATATTATACAA
AATATAAATAGCTTAATTAATAATATAAAAATATATAAAACATATTTTAT
TATACCTTATACAAAAATAACATATTTAATTCTTTTATTATTAAAAAATT
ATTGTATTAAATCTATATATATACTTAATAATTGAATTTTAATATATATA
TATTATAAAAAAAAAAATTTAAAATTTAAATTTTTTAATTTAAAAAATAA
AAAAAATAATATTACATACATGCAATTACAAAAATTAAAAATAAAAGATG
CAATTATTTTCACATCTAAAGGTATCTTTTCTAGATACCAAGCACTTAAA
TTAAAACAAGGAGGTATTTTATTTTGTTTAATCTATTATTCTAATTAAAA
AAATGACAATTTATAAACGATTAATTATATTTAATAAATTAATTAAATTT
TTTTCAATATTTGATAAAAAAACACAATTAATATATATAAATATATTATA
TAATACAAAATATAAAGTATTATTTTTATCAAAAAAAATAATAAATTTTC
CTTTATTTTTTTCTTTATATTTATTTTCTAAAGAAAAAAACATTTTAAAT
ACTTTATATAAAATATTAAATTATAAATTATATTTATTTTATACTACATA
TAAATTATCTATCGAATTTAGAGGAATAGGATATAAATTTTTATTTATAA
ATAAAAATTTATATTTTATTTTAGGTTATAGTCATTTAATTAAACTTAAA
CTTCCTAAGACATGTAGTATATATATTGATGAAAAAAATAAATTATTAAT
TTTAATATATTCAAATAAATATATGTTAGGTAATATATTTTATATTATTA
AATCTTGTAAAAAATTAAATGTATATAAAGGAAAAGGAATAAAAAATATT
TTTGATCAAATAAAATTAAAATTAAGTAAAACAAAAAATATTAAAAAATA
ATAAATGATTTTTTTGAATAAAAAATTTAAAATTAAATTATTTAAGCAAC
CAAATTTATTATATTCTATAAAATTATATAATGATTTTATTTTTTTTTCT
TATTTAATTAAAGAATATATAAAAATTTACACTAATTTTTCAATATATAT
AATTAAAAATTTTATTTATTTATTAAATATACTTGCAGTTAAATATATAA
TATATTATAGTAATAATAAATATATATTTAATAATATATATCATACTATA
TATATATTAGAATTAATATCATGAAAAAAAGAATTGATTTTTAAATTTAA
TAAAAAATATAATTATAGTATAGAACAAAAAATATTATTAATTAAAAAAA
TATCTAAAACTAGAGCAAAAGGAAGAATAAATAAATATAAAGTAATATTA
ATATTAGGAAATAAAACAGGATGATTTGGTATAGGATATAGTAAACATTT
TTATTTACAAGAAGCTATTTCAAATGCTCGTTTACATGCATTTAAAAATA
TTTATCATTTTCCATTATTTTATTCAAATAAAATTACAAATAATATATAT
ATAGAAAAAAAAATTAAAAAATTATATTTATTTTCTTCTATTCGTAAAAT
ACATATGTCTAGACATTATGTAATTAGAGTATTATTTAATTTTATTGGAT
ATGATATTATTTATTCTAAACTTATTAAATTAAATAATATATATAATATA
TTATCTTTAATTTTAAATTTATAATATGAAAATAAAAAGTGCTCCAAAAC
ATTTATGTACATATTGTATATCTATTAAAAGACATAAAAAAATATATATT
TATTGTTCTAAAAATTTTAAACATAAACAAAGACAAAAATAACACAATTA
ATATTTTTTAAATTAAAATGAATGTAAAAAAACAAACTTCAAATATACTT
ACTTTTTATATAAAAAATACAATGCATAATACATTTATTTCGATATGTAA
AGAGACAATTTTAAATAAAAATAATAAAATTATACCTACCCAACAAGTAT
TAAAAATATTTTCTTGCGGTCTTTTTGGGTTTAAAAATAGAAAAAAAGAA
ACTCCATTTGCTTCTAGTATTTTAGCAAATAAAAGTGCATTATATGCATT
ACAAAATGATATAAAATATATACATATAATTTTTAAAGGAATGAATTTTT
TTAAAAAACTTATATTAAATACTATTATGAAGACAAAATATAATAATAGA
CAATTACATATATTATCAATTACAGATATAACACAATATCCTCATAATGG
ATGTAGACAAAAAAAAATAAAAAAACGTTAAAATTATATAATTTAATTAT
TTTAATATAAATTTATTTATGTTAACTTTAAATCAATTAATAAAAAATTC
AAGAAAAAAAAAAAATAGAATTAAAAAATCAATTTTAAAAAATTATCCAC
AGAGAAAAGGAATTTGTTTAAAAGTATTTACTAGATCACCTAAAAAACCT
AATTCTGCACTACGAAAAGTAGTAAAAATTAGATTATCTAATAATAAAGA
AATTATAGCATATATACCGGGAGAAGGATATGCTGTACAAGAACATAATT
ATGTTCTTATTAGAGGAGGAAAAGTACAAGATTTACCTGGAGTTAGATAT
AAAATTATTAGAGGTGCTTTAGATGTTTGTGGTGTTAAAAATAGAAAAAA
TAGTAGATCGAAATATGGTACTAAATCTAATTAAAATATATTAATTTTAA
TATATATACTAAATGTATTCTTTAAATTCTTTAATTTATTTTTTATTAAT
AAAAAAACTTATAAAATCAGGGATACAACAAAAATCTATTATGATAAAGA
AACAATTATTATTATTAACAAAAAATAATAATATATTATTATATGCTATT
TTAAAATTAATTATACCTATTACTTTTAAAATAAAAAAAATAGGTAATAT
TATATATCAAATTCCTGTTATAGCTCATTATTATAAGTCAATTAATTTAG
CAATAATATGACTTATAAAAGCTGCTAAATTAAAGAGTTTTAATAAAATG
TCTTTTATAAAAGCATTATATCTAGAATGTTATGATGTATTAAAAAAACA
AGGAGTAGCATATAATTATAAACAACAATATATTAAAAAAGCATTAACTA
ATAGAATTTTTATATATTTAATTTCTTTAAAAAAATAAAATATTTTAATA
ATTAAATAAAGAAAATAAATTATGGCAAAAAAAATTTTTAAAAAAACTAA
AACACATTTAAATATAGGAACTATCGGACATGTAGATCATGGAAAAACTA
CATTAACTGCAGCAATTACATCTTATTTATCTAAAATAAATAATACAAAA
GCAAAAAGTTATTCAGAAATTGACTCTGCTCCTGAAGAAAAAGCTAGGGG
AATTACAATTAATACTTCTCATGTAGAATATGAAACTTCTTTACGTCATT
TTGCTCATATTGATTGTCCAGGTCATGCAGATTATATTAAAAATATGATT
ACAGGTGCCGCACAAATGGACGGTGCTATTTTAGTTGTATCTGCTACAGA
CGGACCTATGCCTCAAACTCGTGAACATTTATTATTAGCTAAACAAGTAG
GAGTGCCTAGTATAATTGTATTTTTAAATAAAGTAGATATGGTAGAAGAT
AATGAATTATTAGAATTAGTTGAATTAGAAATAAGAGAATTATTAGATAC
TTATGAATTTAATGGAAATTCTGTTAAAATTATACAAGGATCTGCTTTAA
AAGCTTTAGAAGCTATAAATAAAAATAATTTAAATGATAAATGGGTAAAT
AATTTAAAAGAATTAATAGATGCTTTAGATATATCAATTATAGAGCCTAC
ACGAGACCTAAATAAACCATTTTTATTACCTATAGAAGATATTTTTTCAA
TTACAGGACGAGGTACTGTAGTTACAGGTAAAATAGAACGAGGAAGTATA
AAAATTAATGATACTGTAAATATATTAGGATTTAATGTATCAAAGATAGC
TACTGTAATTGGAATAGAAATGTTTCAAAAAACATTAACTATAGCAGAGG
CAGGAGATAATGTAGGTATTTTATTAAGAGGTATTCAAAAAGAAGAAGTA
AGACGTGGGATGGTATTAGCTCTCCCCTCAAGTATTTTAACTTATTGTAA
CTTTGAAGCAGATATATATATACTTTCTGCGTCAGAAGGAGGTAGAAAAA
CACCATTTTTTGAAGGATATAAACCACAATTTTATTTTTATACAACAGAT
GTTACTGGAACAATTAAATTTATAGAAAGTCCTAATAAAGAAAAACCAGC
TATGATTTTACCGGGAGATAAAATTAAATTAAAAGTAACTTTAATGTATT
CAATTGCATTAGAAAAAGGAATGAGATTTGCTATAAGAGAAGGTGGGAAA
ACTATAGGAGCAGGTATTATTACTAATTTAATAAATTAATTATAATAATA
TAATGAAAAAAAATTTAAAATTTAAAAAAAATAAACGTCTATATAGAATA
TATAATTATTTTAAATATAATATAATATTATTAGATACTATAAAAATATA
TTTATATATACTTTATTATATATTACTTTCTTCTAACTAAATTTATTTTT
ATGTTGAGAACCAGAATTGAACTGGTGACACAAGGATCTTCAGTCCTTTG
CTCTACCTACTGAGCTATCTCAACTTATTATAATATTATAAAGAGTAGCC
AAGTGGTACGGCAACGGATTTTGATTTCGTTATACATAGGTTCGATTCCT
ATCTCTTTAAAATAATAAATACGTTTTTAGTTTAAGGGTAAAATAAAGGT
CTCCAAAACCTAAGATGAAAGTTCAATTCTTTCAAAACGTGAGTATTTTA
TTTTAATTTTATTATTTAATATATTATATATGAAGAAATTAATTAAACTT
AAATTAAATTTAATTGCTGGAAAAGCTACTCCTAATCCTCCTATAGGGCC
TATTTTAGGACAATATGGTATAAATATTAATGCTTTTTGTAAAGAATATA
ATAATAGAACACAAAAATATCTAGGATTAAAAATACCAGTATCAATTATA
TTTTCTGATCCTAAAAAATTAACTATAAATTTACATATACCTTCTTTATC
TTTTTTAATTTTATTTTTTTCTAATAAAAATTTTATTACTATTAATAATT
TAAAAAAAATTTTATATTTAAAAAAAAAAGAATTTTATCCAATTTCAACT
AAAAAATGTATTTATATGATAAAAGGAACTTTAAAATCTATGAATATTAA
TATAAAATAAAATATGAGTAAACAAAATTATTTTAATTTTTTATCAAATT
TAAATAAATTAAAATTAATTAATAAATTTTCTAATTTTATTATACATAAA
AATAATAAAAAATATAAATATTATATTAAGTTAATAAAACAATATCGTTA
TTTAAATATATTTTCTTTTAAAACTATTAAATTTATTACAATTAAATAAA
TTTTATATAAAAAATAATGTTAATTTTAAAAAAAAAATTATATAATAATC
TTTTTTATCGATCAAAATATAATTATAGTTTATATACATATAATAGAAAT
ATATCTTTTAATAAGTCATATTATAATTTAAAAAAACAAACATTATGTAC
AATATATATAATATCACAAGATAAAAATAAATATTTTATTAAAGAATTAT
CAGGAATTTTGATAAAAAAAAATAAAATGCAAAATCTAACTAGTTTACAT
TTACTTTGCTTAAAAAGATATAATAATATTTATTTATCTTTTTTTAAAGA
ACAACCAAATATTTTATTAAAATATAAATTTTAATATATAAATTAAAATT
AAATGAATACTTTTATTAATAATTATCAATTTTTAAATTGTACTCAAGAA
GTTATTAATTGTTTAAAAGAAGCAAAAAAAATAACTTTATTAACTACTTC
TATCACTTCTTCTAATTATACTTTAAGACCTATTCACTTATGTTTAAGTT
TAATATTTAATTCTAAATTAATACAAAAAATTTTAAATATAAATCCTAAT
ATATTATTAAATAAAAAAAATATATTAAATGTAATTTATAATTATAAATT
ATATAATTATAATTTTTCATTAAATAAAAATTTTAAAATAGATACTAATA
TTTTATATATACTTAATATTTTAAATACATTACCTTATCCTTTCAATACA
TTACTTTTATTTTATTTTTTATGAAAACAAAATAAAACTATATATTCTTT
TATTTTTTATATATTAAATATACAAAATTATAATTTAAATATAATAAAAA
ATTATACTAAATATTTTTTTCCTAAAATAATTATACCTACTAATTTAAAA
GATATTTTAAATATACTTGACTTAAATATTAATTTAATAGGAAGAGAAAA
AGAATTAAAAAACATAAATGAAATTTTAATACGAGATTTAAATAGAAATA
TTATATTATTAGGAGAAACTGGAATTGGAAAATCTATAATAATTAAAAAA
ATAGCATCTTTAATTCCTACTAAAATTTTTTTAGAATTAAATATTCCAAA
TTTAATTACATACTCTACTGATATAGAATTAATAAAAACTTTTTTTAAAT
TTTTAAATAAATATAATAATATAATTTTATATTGTAAAGATTTTCATTTA
TTAATTGATAATTCTACTGTAGATATAACTTATTTAAAAAATACAATATA
TAAAATGTTATATTTAAATAAACTTCAAATTATAGGAACTAGCGTAGATA
ATATATATAATAAAATATTATATACTGAGAATAATTTAAAATTTTTATTT
TCAAAAATAAATATTAAAGAACCAACAAAATATATAACTTTATTAATAAT
GAAACAATATCTTAAAACTAATAATATTTATTGGATAAATGATACTATTT
TAGAAAATATTATTGATTTAAGTAAAAAATTTATTAATTCTTATGTTTCC
CCAAAAAAAGAATTATTAATTTTAGATGCTATTATACATAAATATAAAAA
TAATAAATATGTTTCTAAAAAAGAAATTTTAACAATTATTTCACAATATA
GTGAATTACCTACTTCATTAATTTTAAAAGAAACTAATATATTTAATATT
AGTAATATAGAATTAAATTTAAAAAAATATGTTTTTGGTCAAGATATTGC
AGTTACTAAAATTGCTACTTCTTTAAAGCGTACTTATACAGGATTAAAAG
ATAAAAATAAACCTATAGGAAGTTGATTATTATGTGGGCCTAGTGGTACA
GGTAAAACTGAATTAGTAAAATCATTAGCTTATTTATTATTTGGATCTGA
GAAAGAATTAATTAGATTTGATATGAGTGAATTTATGGAAAAACATTCTA
TTTCAAAATTAATAGGATCCCCACCTGGATATGTAGGATGTGATGAAGGA
GGTTTATTAACTGAGGCAGTAAAAAAAAAACCATATTCAGTTATTTTATT
TGATGAAATAGAAAAAGCACATAAAGATATTAATAATATTATGTTACAAT
TATTAGATGAGGGTAATTTAACAGATTCTAAAGGAATGAAAGTAGATTTT
ACTAATACATTAATTATATATACTAGTAATTTAGGATGTCCTACATCAGT
AGTACAATTTAAATCATTTCAAGATGGACTAGAATTATCCGAAGAAGAAT
ATAAATTTTTATCTAAAAATGTAGATAATGCAGTAAAAAAATTTTTTAGA
CCTGAATTTTTAAATAGATTAGATTCTGTAGTTGTTTTTAAGCCACTTAG
TGTGGTATGTTTAACAAATATTATAGATAAATTTATTAATAATTTATTAC
AAAAATTAAAAGAAAATAATATTTTATTACAAATAGAAATTACACAAGAA
ATAAAAATAATTTTAGCTAAATTAGCATATCATCCTTTATATGGAGCTAG
ACCTTTAAAAAGAATAATTGAACAATTTATAGAAAAACCTATTTCAGAAC
TTATAATTAATTTTAAATTTAAAACACCACATTTATTTTCAATATTTAAA
GATAAACAAAAAGAAACTATTAATTATTTATTAAAAAAAATTTAACTTTT
ATGTATATAACGCAGACATAGTTTAATGGTAAAACAATAGCCTTCCAAGT
TAAAAATACGAGTTCAATTCTCGCTGTCTGCTTTTTTATTTATAATATAT
ATATTAATTAATTTTAGTATGGCAAAATTAAAATTTTTAAAAGTTAAAAA
AAAACATAAACAAATATTTTTTTTAAAATTAACAAAAAAAAAAAAAACTA
CTAAATTTAATAATTCTTTATTTTTAGGTAATTATATTTCAAATATAAAT
ATATATATATTTTTATATTTAAGAATAATTTTTTATTCTAAATTAGGAGT
AAATAATTCAAAGCAATTTACATTAATATCTTTATTTTATTTAAAAAACT
TTTTAAATAAAAATATTAAAAAATAGGAGAAATGGCAGAGTGGTTTAATG
CATCTGACTTGAAATCAGAAAAATTTAAAATTTCGTGGGTTCAAATCCCA
TTTTCTCCTTTATCTTATATTTTAAATAAAATAATATTAATTTAATGATA
AAATATGAATAAATTTTATACAAATAATAAAAAATATAAAAAACAACAAA
TTTTAAAAGCATTAAAATTATCTTATACTATTAGAAAAAAAAAATTAAAT
TCTACATTTATTTTTTCTAAATTAAATAATATTATATTATATACTAATAT
AGGTATAAAATCTAAAATACCTAATATATTTCATAATATTAATTTTAATT
GGTTATTAAAAAAATAAGGTATTAATTTATAAGTAAAAAATTAATATAAC
ATACCATGAATTATAGCAGTATTTATTATTGTTATTATAAAAAATATAGT
ATTAAAATTAATATTAGTATTTAAATTAATTATATTATTAGATATATATT
TATTATTTTTAATATTATTAATTAATATTATATTTTTTTTAAATTTTAAA
ATTTTTTTTATATTTTTATAATTATTTTTAATAGCTAAATTTGTTAAGAA
AAAATATTTTAACCATTTATATATAATTAATTTTTTTTTTAAAAAAATTC
AATTAGAAAATATTTCAGAATATGTAGTATTGTATATATGATAATTAGAA
GATATAGTTGCTATTGATTTTAATAAATACATATATTGATCATAATTAGT
TGTAAATAAAATTTTTTGTTTTAAAGAAATATATTTATATAAAAATAAAT
ATACAATACTTAATGAATTTAATAAATTAAGTATTTCAAATATATTTTTA
TTTAAATTTAAATAAAAATATTTATTATTATAATTTAAATTTATACTATA
TTTAATAGGTATTATTTGATTTTTTATTAAATGTAATATATTTAAAGTTA
ACATTTATTTTAATAATATTTATATGATTATATTTTAATAAAATGTCTTT
GCCAACCAGATCCTGTTTTAATTATATCTGTTGTAATTATATTAGATTTA
AGATCACTAAGCCAATCTGTTGAAACTTCTATACTTAATTTTATTAAATA
TTTTATTATTTCTTGAAAACTAATAGATAAAAAAAATCCAGAACAAGCTA
AAATACTTTTAGTAATTCCTAAAATAATAGGAATATATAAAATTTGTTTA
TATCCTAATGTAAATAAAGTATAATTAAGAATTTTTAATTTAGTATACTC
AAATATATCATTTTCTAATAAAGAACTATCTCCAATATAATTTATTTTTA
CAAAAGAAGTCATTTTTTTTGCTATTAATTCAAATTGAATGCTTGGTATA
TTTATTCCATTTTTAAAATATTGTTTTAATAAAGATTCAATTATTAAATT
AAATATAAAAATATGTGACATTGTAATAGAATGATCCTGTTTATAAAAAT
TTAAATTATATGAAAATAATTTTAATAATAAAATATTTATAGAATAATTT
CCAGAAGTAATAATATTATTTGGTAATAATATAGCTGTATTATGTTCATA
TATTTTATTTAAAGATATTGTATTTATTTCTGTAAAAAATAATAAATTTT
TATTAGAAAATGTATATAAATTATATTTTCATAAATAATTTAATGTAGTT
TCTTCATATGAAATAAATAAATTATTTAATATAGATAATTTAGATGGAAT
TAAATATATATTAGGAAGTGCTTTTGCTTCAAAAATAATTTCTATAGAAA
TTAATCCAGATGTAATATCTTTTATAGACTCATTAAAGTTAGAGATATTT
TTTTTATATAAATATATTCCTTTTAAAAAGTTAAATATATATTTATAAGA
AAATAAATTTTTTCAATAAGTATAATATGTTGTGATATATATATAATTTA
TATATAAAGAATATATTTTTACAGAATTTTTTATTAAAGATTTATTATTT
AATAAAAAAGTAATGTAATTATTTATAAATTGTTTATGAATAAGTTGAGT
TATTAAATTTTTAGGAAGTAATATATTTTTTATGAATAAATAATTTAATT
TTGAAAAATTATATTTAATACATATAATTTTATAAAATATATTATCTATT
AAATTTTATTGAAAAAAATAAATTTAATATATATATATTATGTAAATAAG
AATATATACTTTTAAGTTTTCTATTTGAATATAAAAAACTTTTATATTTA
ATTAAAAAATATTTAATAGTTCTTTGATTTATAGATTTAATAAAAATAAT
TTTTTCTTTAGTTATATTATCTATAGTTAAATAATATTTATTTAATAATA
AAGATGTATTTAAATTTAAAATTATTCATTTATAATATTTATTTTTAATA
ATTAATATGGAAAAAATTTATATTTTTATAATGTTTACGTTGAAAAATAT
TATTAATAGTTAAATATGTTAAAATTAGTGTGCTTAAATATATATTATTT
TTAGAATATAATAATTTATTATTAATAGATATAATTTGATTAAATTTATA
TTTTTTTAATATATATACTAAATAAAATGAATTTAAACTAAAATAATATT
TTTTAAGATAAATAAAAGAAAAAATTGTTTTATTAGTTTTATTAAATAAT
TTATAATATGTACTGCATAATTTATATTTAATATTTTTAAATAAATATTT
ACTAATTAGTAAATATTTATTTTTTATATATATATTAGATTTTAAAATAG
TAGATGCTCCCCCCGTATGAAAAGTTCTTAATGTTAATTGAGTTCCTGGC
TCACCTATAACTTGACTAGATAAAATTCCTATACTTTTACCTAAATTATT
TGTATTAAAAGTTGTATGACCAAAACATTTAGAACAAATTGTTCTACCTG
AAATACATGTTTTTATAGAAAAAGTATTTATTTTAAGTAAAGAATTAAAT
TTAATATATAAATTATTTATTAAATTATCTGAGATATAATTATTTTTAAA
TTCTATAATTTTTTTTGTAGTAGGTTCAATTAAATTTTTTTGTAATACTT
TACCAGAAAGTAATAAAAAAAAAGGTAATATTAAAGTACCTTTACTATTT
ATTTGAAATTCATATTCTAATGAATTTTTAGATCCACAATTATATTCTTT
AATATTTAATTCTTGTATAGATTCAACTAATCTACGTGTTAAATATCCTG
CATCTGCAGTTTTTAATGCAGTATCTAATACTCCCTTTCGTGCACCGTAA
CAAGATATAAAATATTCAAAAAAATTTAATCCTTTATTAAAACTATTTAA
TACTGGTATTTTAAAAAATTCTCCAGTAGCATTTGCTAAATAACCCCTAA
CTCCAATTAATTGACATATTTGTGCTCAATTTGCTTTAGCCCCTGTATTT
GCCATAAGATGTAATGAACTAGAAAATGCATTAATATTATTAAAAGAATT
TATTAAATTTAAAAAAGGTATATAAGAATTTATATTTTTTTGTATAGAAT
AAGATATATTATATTCTTTTATATTATAATTTAATTTTAAAAGTTCATTA
TATCGTAATAATGGAGATGTAAAAAAAAAACCTTTGGTACTTTCTAAAGT
TAAAATTAAAGGAAAATAAAATGAATATTCAAATCCTAAAAACATAAGTT
CTTTAATATAATTAGTTATATTAAAATATAATAATTTTTGTACTAAACGT
TGTTCAAAATTAAAAAATTTAGGTCCTAAATTAAAACAAGTAATATTTAA
CATTATTATTTTTTATAATTAATTATATTAATTTTTGTAATAAAAGTCTA
CCTAAAGAGGTTATAATATATTTTTTATAAATATTTTTATTAAAATAAAA
ATGAAAATTTATTCTAACTAAAAAAATTGTATTTATTTTTATTAAAGAAT
GGTTATATGCATTTAATATATCTTCAATATTACTAAAAATTAAATTTTTA
TAATTATATCCTTTAAAAGATACTAATGTATTAATACCTAAAATAATATT
TTGAGAATATTTAAAAATATTTTTTTTAGAAGAAGGTGCGAATAAATTTT
TATCAAAAATTATATTTTTTTTTGCTTCTTTTTTTGCTGCATCAGATAAA
ATTAAAAAAATACCCATTTGATCCCCATCAAAATCCGCATTAAATCCAGA
ACAAGCAATAGGAAATAACTTTATTATTTCATTTTCTATTAAAAAAGGTT
TAAATGTTTGTATATTCATTCTATGTAATGTAGGGGCTCTATTAAACATA
ATAATTTCTTTTAAAAATATATATTTTAAAAGTCTTTTTAAAATTAAAGG
ACTATATTCAATATAATAAGATGCACGTAATAAAGTATTAATATATTTAT
TTTTTTTTAAAATATTTAATAAGATAGGTTTAAAAAGCTCAATACTTAAA
TTAGTTGAAATTCCTATTTTATTAAAAATTAATGAAGGACCAGAAACTAT
AACAGACCTTCCAGAAAAATCAATTCTTTTTCCTAATATATATTGTCTAA
AATAATTAAATTTCCCTTGTAAATGCGAAGATAATGAATTAATATTTTTT
TTTGAATTATTTTTTTCTATTAACATATCTATAGTTTGTTGTAAATTACG
TTTTTCTATTATTTCAAAAGAAATAGGAAATTTACGACGTAACATTTGCC
ATCGTTTAAGTTTATTATTTATAATAATAATAGTCCTATAAATTTCATTT
AAAGGAGATGAAACAAAATTAATAGTATTTAAATATATTAAAGGTCGTAA
TCCTGCGGGTAATACTGGGATTACATCTAACATAATTCATTGTGGATGTA
TATTATTTAATAAACATAAATTTAATAAATTTATAGTTTTTATAATATAT
TTTTTTTTTAATAGATTATTAGTATTATATAATAATGATTTTATTTTTAA
AAGTTTATTTAAAATATTAAAATGTTGTAATAAATATTGAATATAATTAG
ATGCAAAAATAAATTGAGTTATTGTTATTTTTTTTAAAAAATTTATTTTT
TTATTATGTTCTAAAAAAAAAGTATAATATAATAAATATTCTAACATATT
AACTGGTAAATTTAATATATAAGGTAATAATTCATATAAATATCATATAT
GTACTACAGGAGTATATAAATATATATATCCCATTCTATATCTTCTTACT
TGAGAATTTGTATTTTCATACCCACATATAGGACATATATAAGTATATTT
TATTGGATCTATATTTTTAAATATTCCACATTTACATTGCCAAGAAATTA
AAGGACCAAATATTTTTTCACAAAATAATCCATTTAATTTAGGGGTTCCT
GTTTTAAAATCAATAGTATAAGGTTCAGATATTTGACCTAATATTATTAT
ATTATTAATTTTTCTCCAAGATCATTTAATAATATTTAAAGGTGAGGCTA
TAGAAATTTTAAATCCTATATTAGACTTTAAATTATTTAAAGAATTATAA
TTATTCATATATTTTATAAATAATAAAATTTTTATTCTAAAAATTTATAT
TAACAGATAATGTTTGTCCTTCTAATTGATCTATACTAGTAAAAGCTTCA
ATATTTAAATTCATACTATGAATTTCTCTAATAAGAGTACGAAAAGATTC
AGGTATAGTAATATTTTCTAAGTTAGTATTATTAGTTATATTAGATAATA
ATGAAGATCTAGCACAAATATCATCTGATTTATAATTTAAAATTTCTCTT
AAATTATATGAACTGCCATAAGCTTCCATAGCTCATATTTCCATCTCTCC
AAATCTTTGTCCTCCTATTTTTTTTCTACCTTTAACAGGTTGTTGCATTA
ATTCAGTATAAGGACCTACAGTTCTATAATGTATTTTATCTTTTACCATA
TGTATTAATTTAGAATATTTAGAAACTCCTAAAAAAGACGATTCTAATAA
TTTATATCCTGTTCTTCCATCTCTTAATAATATTTGTCCTGGAATATATG
AATTATATAAAAATAAATTACCAGTTTTTTCTTTTAATTTATTTAAATAA
TTATACAATAATGTTTTTATATAAAATTTAGGTAAATTAAATGTATTACT
AATATACATTCGTGTATTTGTAAAAAAGCATCCTAATCCAAATAAATTTT
CAAAAACTTGACCAATATTCATTCTTGAAGGAATTCCTAAAGCATCAGTT
ATAATATCTGGAATTAATCCAGTAGTATATGGTAAATTATTTGTAGCTGA
AATATATGCTACTACTCCTTTATTTCCATGACGACCACATAATTTATCAC
CTACTGATAATATTCTTTGATTACATATATATATTCTACATTTTAAATAA
AATCCTGTATAAGAATTAAAATTAGATGGAGAAGAAAATATTTCAGTTTT
AATAACTCTGCCTGAATTTCCAAAAGAAACTATTGTTGATTTATTTTTAA
TATTTCTTAAATGTTGTCCAAATAAAATAGAAATTAAATTAAATAAAGGT
AAATTATATATATTTATATTACGTATAAGTAATTTAGATACTAAAATATC
ATTATTTAATACTTTTGATCCTTCTTTTATAATTCCAAAAAAATCTAAAT
TTCTTTTACTAAAAAAACTTTTTTTAGGTATATTAATACTAGAAATTTCA
AATGTTTCTCTATCTATACAAGTAAACATAACTTCATATATTTTAAAATG
AAGAGAAGTAAATAATTGTGAATATACTATTTTTTTATTTATAACTATAG
CATCTTCAAAATTATATCCAAAAAAATTTCCATAAGAAACTAATAAATTA
TTTCCAGCTGTAAATTCAGAATATAATATATCTTGTGTAGAACTAAGAGG
TTGGCCACAAAAAACTCTTTCTCCTTGCCATACATGTGGCTTAGAATGTA
ATATAGTAAAATAATTACTACGTTTATATTTATCTAAATAATATATAATT
TTTCTATTGTATATATCTCTAATAATTATTTTATATGAAGAAACATAAAT
AACAATTCCTTCTTGATATGCTTTTATACTTAAAGTATTATAATTTAATA
GATTTTTTTCAAATCCAGTAATTATAATTGATTTTTTATGTTTTAATGTA
GGTACAATTTGTGATTGCATTTTTGCACCCATTAATCCTCTTGCAGGATC
ATTATAAAATAAAAAAGGAATTAAATTTTCAGCATATGAAAAAAGATCCA
TAGGTTTTATATATATAATATTTTTTATAAAAATATTTTTAATTTTAAAT
GAATTTTTACTAAGTCCTAAATAAAATAAATTAAAAATTTTATTTTTTCT
TAAATAATAATTATTAAATAAAACAATATATGTTTGGCGATTAAATGAAT
TTATAAACGTAATAAAATTTTTTGTTTTTATATTATTTATAGATTGATAT
GGAAATTGAATATTATTTTTTTTTTCAAGCTTAATATTTTTAGTAAAACT
TATAACTAATCCACAATTTATCCCCTCTGTAGTATCTATTAGACATAAAG
AACCTATTTGATTTAAATTAATATTTCTTACTTGTAAATTTTGTTGTAAT
TTAGAATTATAATTAGTAACTCTATTTTTATGTATAATTTCAGAAAAACT
ATTAATTTGTTCTAAATATTGTATTAATGGATTAATTGTTAAATATTCTT
TTAAATTAAAGTATATATTAGATTTAAAATAATTAGTAGTATTATTTCTA
TTTAAATTAGTATGTATATATTTATATATATCATTACGTAATAATTTTGA
AAATTTATTTAAAAAATAAGAATATTGAGTTGAAAAATAATTACCTAAAG
TAGAAATTGAACGAAATTCTACTTTATCTATTTCTGATAAAGTTTTTTTA
TTATATTTAATATCTAATAATATATCTAATATAGAAATAAAATCTAATAC
TATAAAATTTTTTATATTAGAAAAAAAATTATTTATCTGTATATAATTTT
TATTTAAAATATTTCCAAAAATAGAATATGTATTTAATTTAAAAGATATA
TTAAAAAAAAAGGAAATAAAAGAATATAATTCTGAGTTAATAATATTTGT
ATCTATCTGAGAATTTAACAATAATTTTTTTAAATAGAAAGATTTATTAT
AACGTGAATAGATAAGAATATCTTGTATAGAAATACCTAATAAATATAAA
AAAGAAATTAAATTAATTTTATAATTATTAATAATACAAAAACATTGATC
TTTTTCTAATACTAAGTTAATAATAAATATTTTATTAAATATTATTTTTG
CATATATAATAAAATTAGAATTTTTAATGAAACTATTAAAAAATATACCA
ATATAATTAAACATTAATTTAGAAATAAATGTTTTTTTTAATCCATTTAT
AATTAAATTTTTTTCAGCAGTATATTTTGGTACCTCACCTATTAAATAAT
AAATAAGTTTATACTTATTTCTATTTAAATTATATATTTTTAAAGGTAAA
AATATTAAAATTTTAGAATTAAAATTTTGTATAATATCTATATTTTGACT
AGTTAAATTAGTTGTTTTAAAAAATAATAAATCATTTAAAATATAAATAT
TATATTTACATTTATTAAAATAAATATAAAATTCATCTCCTAAATAATTT
TTAATAGAAGATATTAAATAATATATTAAAGTTTTATAATATTCTAAATA
AAAAGTTTTTAATGTTTTTAATGTAATAAAATTTTTTAATAAAAAAATCA
TATAAAATAATAAAATATTATTAATTAATAATTATTTTTAATTTATATAA
ATTAAAAATTAGACTGAGTACGCATTAAAATTAATAAAGGTACTTCTAAT
TCTAATTCTAAAGGTAATTTAGAACAAATATTTTGACAAAAACCATAAAT
TAATAAAGTTAATGCTATTTTAAGATTAATTCCTCTTTGTAATAAAAAGA
AAATAAAATCTGATTCTAATTTAGAAATACTAGCTTCTTGATTTATAAAA
GTAGAATAATTATTTACAATTGTATAAGGTATAGTTATTGTAAATGTATT
ATCTCCTAATAATAATGAATTACATTCTGTATAATTATATGTATATTTAG
CATTTTTAAAAATTTTTACTAATCCTCTATATGCATAACTTGAATTATTT
AATGAAATACTTTTTGAATAAACACGACTTTTAGTATAAGATCCAATATG
TAACATTTTATTTCCTGTATCTGCTATTTGCATTTCAGAAATTAAAGATA
AAGAAAAAAAATTACTTGAAGAAAAATCTCCTATTAAATATGTAGAAGGA
TATTTTCATGTAATAGCAGATCCCATTTCTATTTGAACCCAATCTAAAAT
AGCTTTTTTAAAACACCAACCACGTTTTGTTGTAAAATTATATAAACCAC
CTTCTCCGGATTGATCTCCATGGTACCAATTTTGTACAGTAGAATAATTT
AGTATTCCTTTTTCTTTTACTAAAAGTTCAACTAATGCAACATGTAATTG
AGATTCTAAAAAAATAGGAGCAGAGCAACCTTCTGTATATATTACTGTAG
CAAAAGCATTTACTATTAATAATGTTCTTTCAAATTGAGCAAAATCTTCA
GATTGAGTTCTAAAATAAGTAGATAAATTAATATTACATTTAATATTTTT
TGCTATAAAACAAAAAGAACCACCACTAAATATTGTAGAATTTAAAGTAG
CAAAAAAATTATCTTCTAAAGATACAATGGTACCTATATATATAAATACT
AAAGAAGGAAAGTATTTTATAGCTTCGAAAAAAGGCATAAAAATTATACC
AATTTTAAGTAAAAAATTAGTAATTGTATCTACTATAGATACACTATCTA
ATACTACATCAACGGCTAACTTAGAAATAATTTTATTTTCTTGATTATTT
AATCCTATTTTATCTAAAATTGAATTAAACATATTTGTAATTATTTTATT
TGAATTATAATTAGAAGGAATAGAATAATAAGAAATATCATCATATGAAA
TATCAGGAATTTCAAAAAAACACCAATCTGGTTGTTTAAATTGTTTTAAA
ATTATATATGCTCTATATCTAAATATATATAAAAATAAAAAATCTTTAAA
TTTAATATTAAATTTAGTTAATGTATTTAAATTTAATCCACCTATTAAAC
GATATGTATCTATAGTACCTGGATGCATATGTATATTAAATTGTTTTAAT
TTTTTTAACTTAGGGCCTAAATAACGTAACATTTTTTTATAAAATAAATA
TAATATAAATATTTTAATTTTCAAAATAAACTGATAAAGGGAATCGAACC
CCCAACCTTCTGATTACAAGTCAGTGGCTCTACCTTTGAGCTATATCAGC
AAAAATATATTCTCGAAGTTTTAGTAAAAAAATGCTAAAATTATTACTAA
TTGTATACATTTTTTCTTTTTATCAAATTATCTATTTGTTGTCTTACTCT
AATTAGAAAAGAACATTTATCTTAAAGTAATTTTCTCACTTATATGGTTT
CAGTGATTAAAATATATTAAACTTGGCTACTTAGCGACTACTTTTAGTAA
AATAACTAATACACCATAGGTTTAATTTCTTTGGTCCTCTCGTACTAAAA
GAAAAACTTTTCAATGTTCTTATGTCTACATCGGATATGGACCGAACTGT
CTCACGACGTTCTGAACCCAGCTCCGTGCCGCTTTAATGGGCGAACAGCC
AACCCTTGGACCTACTTCAGCCCAGGATGCGACGAGCCGACATCGAGGTG
CCAACCTCCCCGTCGATAGAACTTGGGGGAGATCAGCCTGTTATCCCTAG
AGTAACTTTTATCGTTAGCGACGCCTTTCCACAAAGAACTGTCGGATCAT
TAAGACCGACTTTCGTCCTTGTTCGAGTGGTAACTCTTACAATCAAGCCT
TATACCCTTTATAGTTTTAATTTAAAAAAAAATTTAAATTAAAAAAAGAC
CTTTGTACACCTCCGTTGCTTTTTAGGAGGTTACCGCCCCAGTCAAACTA
CCTTTTTAAAATTTTTTTAAAATTGGTTAACAATATTTTAATAAAAAAAT
AAAATATAAAAGAGTGGTATTTCAAGATAAATTAATTAATTTCCCACTTA
TTCTACACAAATATATTTTATTTTTAATTTCAAAATATAGTAAAGCTTCA
TAGGGTCTTTCTGTCCAGATGTAGATAGTCCGTATCTTCACAGACATTCC
TATTTCACCGAATCTTTTTCTAAGACAGCATCCAAGTCGTTACACCTTTC
GTGCAGGTCGGAACTTACCCGACAAGGAATTTCGCTACCTTTGGACCGTT
ATAGTTACAGCCGCCGTTTACTGGAGCTTATAAAAATACTTGGATAAAAA
ATATTTTTTTTAACTTACCAGCACTGGGCAGGTGTCAGCCCCCTTACATT
GTGATTAAACTTAGCGGAGACCTGTGTTTTTGATAAACAGTCGCTTGGAT
CTTTTTATTGCAGCCCTTTGGGCATCCTTTCTCCCGAAGTTACAGGATTA
TTTTGCCGAGTTCCTTAGAAAAAGTTATTTCGTACTCCTTAGTATATATA
TACTTGCTTACTTGTGTCAGTTTTAGTACAGGCATAATATATATAAAACA
GATACATTTTTCTAGCTATATAATAAACATATATTAAGTAACTATTTCTT
AAAATATATATTATATATAATAGGTCACTATTTGTATATATATATTATGG
TAAAGGAATTTTAACCTTTTACCCATCAAGTACATATTAAATCTAATTTT
AGGCCCTGACTTTATCTACGTGGTATATCCTTTCGTAGAAAACCTTTAGC
TTTCGGAGTATTAGATTTTTTACTAATATTTATGCTACTTAAGCTGACAT
TCTCACTTCTATTATCTCCACAAAAATTTACATTTTTGCTTCTAAAATAT
AGAACGCTCCTCTATCGATTTAAAAATAAATCCCATAGCTTCAGTAAAGT
ATTTTTTTTCTTTCATTTTTAGTGCATAATTTCTAATTTAACAAGCTATT
ACGCACTTTTTAAAGGATAGCTGCTTCTAAGCTAACCTCTTAAATATAAC
TGAAATTAAAGTACCTTTTGTTTTAAATACTTTTTAAAAACTTTAACTTA
TGGTGTGGGTTGTTTCCCTTTAGACTATTGAGATTTTCCCCAATAGTCTC
ACTTATTACTTTAAACTATAATAGGTATTATTAGTTTATATATAATGTAT
ATTATATATAATATGTATTATATATAGTGCTTTACCACCTTAATTATATA
ATAGTAATAGCTGCGCCTCAACGCATTTCGAGGAGAACCAGCTAGCTCCG
AATTCGATAAGCATTTCACCTCTAATCTCATCTCATCTGATGATTTTGCA
ATATCAACCAGTTCGAACCTCTATATAGACTTCTCTATATTTCATTCTGG
ACAAGATTAATTCATTCGGGTTCGGGTTCTTAATTATAAACAATTGTTAT
TATTTAATAATAACTCGCGTTAACTCTGGCTTCAATTAATTAAATTTAAC
CAAATGCTTAAAATAATTAAGACTCGTCAGCTCCTTCTTCAACAGGCATA
TAGTTAGATTCTTTAATCCTTCTATAGATTGTAAGATAAAAAATTTCATG
TTCTTTTCACTTCCCTTACGGGGATCTTTTCACCTTTCCCTTACGGTACT
AGTTCACTATTGATTACTTTGAAGTATTTTATTTTTCAAGGAGGTTCTTG
TTAACTTCAATCAGAATTATATTCTAATTTACTAATAATAAATAAACATA
TATATGTTTATACTCCCTTTTCGCTCGCCACTACTTTGGGAATTTTTGTT
AATTTTTTTCCTTTGGATACTAAGATGGTTCAGTTCTCCAAGTTTTCTTT
TTTTTAGAAAAATATAAGGTACTCCCATTCAGAAATCTTTAATTTATTGC
ATTGCTGCTATTTAAAGTATTTTCGTAATAAACGTCTTTCTTCGTCTTCA
AGTATCAAGGTATTCTTTTTTATCTTATATAAATATATTAATTTATATTT
AAACTATAAATACTTAAATTAAAAACGGAGAACGGATTTGAACCGTTGAC
CTTCGGATCATGAGCCCGACGAGCTACCAAACTGCTCTACTCCGTTTTAT
TTTGTAAAAGCCAAGAGGGATTTGAACCCACGCTCTTGTGGTCCGTAGCC
ACATGCTCTTCCAACTGAGCTATTGGCCTCCCCTATTATAATAATAGGGT
AGTTAACTCAATGGTAGAGTATATACCTTACGAGTATAAAGTTGTTGGTT
CGATTCTAACACTACCCATCCATATTAAACCTATCATTTAATTTGGAAAA
GATAAAAACCTTCTAAGTTTTTAATGTAGGTTCAAGTCCTACTAGGTTTA
TATACGGAAGTGGCGAAAGGGTATACGCGTTAGATTTAGGATCTAATAGA
AATTTCTATGAGAGTTCAAATCTCTCCTTCCGTAAAAACTCCACAGGCTG
GGATCGAACCAGCGACTTTTCGGTTAACAGCCGAAAGCTCTGACCACTGA
GCTACTGAGGAAGTATTTATACATATATAGATATAGAGGGGGAATATAAT
TCAAGGGTAGAATAGTTCTTTTGCAAAGAAAAAGTTAGCAGTTCGAGTCT
GCTTATTTCCAATTAAAAAATATTCCTTAAATGTATATTATATATATAAT
TTTTGTACTAAATGAGTTTGATCCTGGCTCAGGAAAAACGCAAGAGACGT
GCCTAACACATGCAAATTTAATAGTTACTATATAAAACTATAGTGAATTG
GTGAGTAATATATGAAAATTTAAGTTTAGATTAGAAGTATCCCTAATAAC
TTAGGGTTAATCTCTGATATGCGCATTTGTGCTTTAAAAAGTTAATACTG
TCTAAAAAAAAGTTCATATCTGATTAGCTAGTTAGTAAAATAATAATTTA
CTAAGGCGAAGATCGGTAGCTGCCCTGAGAGGGGGATCAGTCACATTGGA
ATTGAAATACAGTCCAAACTCCTACGGGAGGCTGCAGTGGGGAATATTCT
GCAATGAGCGCAAGCTTGACAGAGCGTCGTCACGTGGAGGAAGACAGCTT
AATACAGTTGTAAACTTCTTTTATTTCAAAGTGAATATTGACACTTAAAT
AAATAAAGTATCGGCAAACTCCGTGCCAGCAGCCGCGGTAAAACGGGGGA
TACAAGCGTTATCCGGAATTACTGGGCGTAAAGCGTATGTAGGTGGTTTT
AATATATTTTTATTTAAAAAAAACTATATATTTGTTTTTTATTAAAAAAA
TTATTAAACTAGAGTCTGTTAGGGGTAAAAGGAATTTTTTGAGTAGTAGT
GAAATGCAAAGATACAAAAAAGAAGACCAAAAGCGAAGGCATTTTACTGG
AGCAGCACTGACGCTGAGATACGAAAGTTAAGGTAGCGAATGGGATTAGA
TACCCCAGTAGTCTTAACTGTAAACTATGGATACTCGGAATTAAATATAA
TTAATATTTAGTTCCTTAGCTAACGCGTTAAGTATCCCGCCTGAGTAGTA
CGCTCGCAAGAGTGAAACTCAAAGGAATTGACGGGGGCCCGCACAAGCGG
TGGAGCATGTGGTTTAATTCGATGTAACGCGAAGAACCTTACCAGAACTT
GATATATATGTTTTTAAAAATTTAATAAATTTTTATAAGTACATCTACAG
GAGGTGCATGGCTGTCGTCAGCTCGTGTCGTGAGATGTTGGGTTAAGTCC
CGCAACGAGCGTAGCCCTTATTTAAAGTTAACTATCTTTAAAAACTGCCT
ATATTTGTCTATATAAAAATAAGGAGGAAGGAATGGAAAACGTCAAGTCC
TCATGCCCTTTATGTTCTGGGCTATACACGTGCTACAATGGATGGTACAA
TAAATTGAATATAAAAAATTTAAAAAAATTTTTTATTTTTATTTGAGAAA
ATAGATTTAATTATATTAATAAAACCATTCGTAGTTCGGAACATAAATTG
AAAGTTATTTATGTGAAGCTGGAATCGCTAGTAATCGCCGGTCAGCCTTA
CGGCGGTGAATAAGTCATCGGGCCTTGTACACACCGCCCGTCACACCATG
GGAATTAATTATTATTGAAACTTCTGTTTAAGAAAATAAATAAGAATTAG
TAACTGGGGTGAAGTCGTAACAAGGTAGCTGTACTGGAAGGTGCGGCTGG
ATAATATACTAATAAATAGTACACACACTACTGGCCGCTAGTATAAACTT
TGACCCACTTTTTTAGTATAAAAATTGTGAAAAAAGTTAAAGGCAACAAT
ACTTTTAAGTAAAATTACTGGGAAGATAGCTAAGCGCTAGTTAGTAAAGT
AAGTAAACAAAAGGGCTGTTAGCTCAGCGGTAGAGCACGCCCCTGATAAG
GGCGAGGTGCCTGGTTCAACCCCAGGGCGGCCTAGACTATATTTTATT
>Guatamela-1
CAAATATTTTTATATATTTATTATTTTATATATAATAAAATATAGTCTAG
GCCGCCCTGGGGTTGAACCAGGCACCTCGCCCTTATCAGGGGCGTGCTCT
ACCGCTGAGCTAACAGCCCTTTTGTTTACTTACTTTACTAACTAGCGCTT
AGCTATCTTCCCAGTAATTTTACTTAAAAGTATTGTTGCCTTTAACTTTT
TTCACAATTTTTATACTAAAAAAGTGGGTCAAAGTTTATACTAGCGGCCA
GTAGTGTGTGTACTATTTATTAGTATATTATCCAGCCGCACCTTCCAGTA
CAGCTACCTTGTTACGACTTCACCCCAGTTACTAATTCTTATTTATTTTC
TTAAACAGAAGTTTCAATAATAATTAATTCCCATGGTGTGACGGGCGGTG
TGTACAAGGCCCGATGACTTATTCACCGCCGTAAGGCTGACCGGCGATTA
CTAGCGATTCCAGCTTCACATAAATAACTTTCAATTTATGTTCCGAACTA
CGAATGGTTTTATTAATATAATTAAATCTATTTTCTCAAATAAAAATAAA
AAATTTTTTTAAATTTTTTATATTCAATTTATTGTACCATCCATTGTAGC
ACGTGTATAGCCCAGAACATAAAGGGCATGAGGACTTGACGTTTTCCATT
CCTTCCTCCTTATTTTTATATAGACAAATATAGGCAGTTTTTAAAGATAG
TTAACTTTAAATAAGGGCTACGCTCGTTGCGGGACTTAACCCAACATCTC
ACGACACGAGCTGACGACAGCCATGCACCTCCTGTAGATGTACTTATAAA
AATTTATTAAATTTTTAAAAACATATATATCAAGTTCTGGTAAGGTTCTT
CGCGTTACATCGAATTAAACCACATGCTCCACCGCTTGTGCGGGCCCCCG
TCAATTCCTTTGAGTTTCACTCTTGCGAGCGTACTACTCAGGCGGGATAC
TTAACGCGTTAGCTAAGGAACTAAATATTAATTATATTTAATTCCGAGTA
TCCATAGTTTACAGTTAAGACTACTGGGGTATCTAATCCCATTCGCTACC
TTAACTTTCGTATCTCAGCGTCAGTGCTGCTCCAGTAAAATGCCTTCGCT
TTTGGTCTTCTTTTTTGTATCTTTGCATTTCACTACTACTCAAAAAATTC
CTTTTACCCCTAACAGACTCTAGTTTAATAATTTTTTTAATAAAAAACAA
ATATATAGTTTTTTTTAAATAAAAATATATTAAAACCACCTACATACGCT
TTACGCCCAGTAATTCCGGATAACGCTTGTATCCCCCGTTTTACCGCGGC
TGCTGGCACGGAGTTTGCCGATACTTTATTTATTTAAGTGTCAATATTCA
CTTTGAAATAAAAGAAGTTTACAACTGTATTAAGCTGTCTTCCTCCACGT
GACGACGCTCTGTCAAGCTTGCGCTCATTGCAGAATATTCCCCACTGCAG
CCTCCCGTAGGAGTTTGGACTGTATTTCAATTCCAATGTGACTGATCCCC
CTCTCAGGGCAGCTACCGATCTTCGCCTTAGTAAATTATTATTTTACTAA
CTAGCTAATCAGATATGAACTTTTTTTTAGACAGTATTAACTTTTTAAAG
CACAAATGCGCATATCAGAGATTAACCCTAAGTTATTAGGGATACTTCTA
ATCTAAACTTAAATTTTCATATATTACTCACCAATTCACTATAGTTTTAT
ATAGTAACTATTAAATTTGCATGTGTTAGGCACGTCTCTTGCGTTTTTCC
TGAGCCAGGATCAAACTCATTTAGTACAAAAATTATATATATAATATACA
TTTAAGGAATATTTTTTAATTGGAAATAAGCAGACTCGAACTGCTAACTT
TTTCTTTGCAAAAGAACTATTCTACCCTTGAATTATATTCCCCCTCTATA
TCTATATATGTATAAATACTTCCTCAGTAGCTCAGTGGTCAGAGCTTTCG
GCTGTTAACCGAAAAGTCGCTGGTTCGATCCCAGCCTGTGGAGTTTTTAC
GGAAGGAGAGATTTGAACTCTCATAGAAATTTCTATTAGATCCTAAATCT
AACGCGTATACCCTTTCGCCACTTCCGTATATAAACCTAGTAGGACTTGA
ACCTACATTAAAAACTTAGAAGGTTTTTATCTTTTCCAAATTAAATGATA
GGTTTAATATGGATGGGTAGTGTTAGAATCGAACCAACAACTTTATACTC
GTAAGGTATATACTCTACCATTGAGTTAACTACCCTATTATTATAATAGG
GGAGGCCAATAGCTCAGTTGGAAGAGCATGTGGCTACGGACCACAAGAGC
GTGGGTTCAAATCCCTCTTGGCTTTTACAAAATAAAACGGAGTAGAGCAG
TTTGGTAGCTCGTCGGGCTCATGATCCGAAGGTCAACGGTTCAAATCCGT
TCTCCGTTTTTAATTTAAGTATTTATAGTTTAAATATAAATTAATATATT
TATATAAGATAAAAAAGAATACCTTGATACTTGAAGACGAAGAAAGACGT
TTATTACGAAAATACTTTAAATAGCAGCAATGCAATAAATTAAAGATTTC
TGAATGGGAGTACCTTATATTTTTCTAAAAAAAAGAAAACTTGGAGAACT
GAACCATCTTAGTATCCAAAGGAAAAAAATTAACAAAAATTCCCAAAGTA
GTGGCGAGCGAAAAGGGAGTATAAACATATATATGTTTATTTATTATTAG
TAAATTAGAATATAATTCTGATTGAAGTTAACAAGAACCTCCTTGAAAAA
TAAAATACTTCAAAGTAATCAATAGTGAACTAGTACCGTAAGGGAAAGGT
GAAAAGATCCCCGTAAGGGAAGTGAAAAGAACATGAAATTTTTTATCTTA
CAATCTATAGAAGGATTAAAGAATCTAACTATATGCCTGTTGAAGAAGGA
GCTGACGAGTCTTAATTATTTTAAGCATTTGGTTAAATTTAATTAATTGA
AGCCAGAGTTAACGCGAGTTATTATTAAATAATAACAATTGTTTATAATT
AAGAACCCGAACCCGAATGAATTAATCTTGTCCAGAATGAAATATAGAGA
AGTCTATATAGAGGTTCGAACTGGTTGATATTGCAAAATCATCAGATGAG
ATGAGATTAGAGGTGAAATGCTTATCGAATTCGGAGCTAGCTGGTTCTCC
TCGAAATGCGTTGAGGCGCAGCTATTACTATTATATAATTAAGGTGGTAA
AGCACTATATATAATACATATTATATATAATATACATTATATATAAACTA
ATAATACCTATTATAGTTTAAAGTAATAAGTGAGACTATTGGGGAAAATC
TCAATAGTCTAAAGGGAAACAACCCACACCATAAGTTAAAGTTTTTAAAA
AGTATTTAAAACAAAAGGTACTTTAATTTCAGTTATATTTAAGAGGTTAG
CTTAGAAGCAGCTATCCTTTAAAAAGTGCGTAATAGCTTGTTAAATTAGA
AATTATGCACTAAAAATGAAAGAAAAAAAATACTTTACTGAAGCTATGGG
ATTTATTTTTAAATCGATAGAGGAGCGTTCTATATTTTAGAAGCAAAAAT
GTAAATTTTTGTGGAGATAATAGAAGTGAGAATGTCAGCTTAAGTAGCAT
AAATATTAGTAAAAAATCTAATACTCCGAAAGCTAAAGGTTTTCTACGAA
AGGATATACCACGTAGATAAAGTCAGGGCCTAAAATTAGATTTAATATGT
ACTTGATGGGTAAAAGGTTAAAATTCCTTTACCATAATATATATATACAA
ATAGTGACCTATTATATATAATATATATTTTAAGAAATAGTTACTTAATA
TATGTTTATTATATAGCTAGAAAAATGTATCTGTTTTATATATATTATGC
CTGTACTAAAACTGACACAAGTAAGCAAGTATATATATACTAAGGAGTAC
GAAATAACTTTTTCTAAGGAACTCGGCAAAATAATCCTGTAACTTCGGGA
GAAAGGATGCCCAAAGGGCTGCAATAAAAAGATCCAAGCGACTGTTTATC
AAAAACACAGGTCTCCGCTAAGTTTAATCACAATGTAAGGGGGCTGACAC
CTGCCCAGTGCTGGTAAGTTAAAAAAAATATTTTTTATCCAAGTATTTTT
ATAAGCTCCAGTAAACGGCGGCTGTAACTATAACGGTCCAAAGGTAGCGA
AATTCCTTGTCGGGTAAGTTCCGACCTGCACGAAAGGTGTAACGACTTGG
ATGCTGTCTTAGAAAAAGATTCGGTGAAATAGGAATGTCTGTGAAGATAC
GGACTATCTACATCTGGACAGAAAGACCCTATGAAGCTTTACTATATTTT
GAAATTAAAAATAAAATATATTTGTGTAGAATAAGTGGGAAATTAATTAA
TTTATCTTGAAATACCACTCTTTTATATTTTATTTTTTTATTAAAATATT
GTTAACCAATTTTAAAAAAATTTTAAAAAGGTAGTTTGACTGGGGCGGTA
ACCTCCTAAAAAGCAACGGAGGTGTACAAAGGTCTTTTTTTAATTTAAAT
TTTTTTTTAAATTAAAACTATAAAGGGTATAAGGCTTGATTGTAAGAGTT
ACCACTCGAACAAGGACGAAAGTCGGTCTTAATGATCCGACAGTTCTTTG
TGGAAAGGCTGTCGCTTAACGAATAAAAGTTACTCTAGGGATAACAGGCT
GATCTCCCCCGAAAGTTCCTATCGACGGGGAGGGTTGGCACCTCGATGTC
GGCTCGTCGCATCCTGAGGCTGAAGTAGGTCTCAAGGGTTGGTCTGTTCG
CCCATTAAAGCGGCACGTGAGCTGGGTTCAGAACGTCGTGAGACAGTTCG
GTCCATATCCGATGTAGACATAAGAACATTGAAAAGTTTTTCTTTTAGTA
CGAGAGGACCAAAGAAATTAAACCTATGGTGTATTAGTTATTTTACTAAA
AGTAGTCGCTAAGTAGCCAAGTTTAATATATTTTAATCACTGAAACCATA
TAAGTGAGAAAATTACTTTAAGATAAATGTTCTTTTCTAATTAGAGTAAG
ACAACAAATAGATAATTTGATAAAAAGAAAAAATGTATACAATTAGTAAT
AATTTTAGCATTTTTTTACTAAAACTTCGAGAATATATTTTTGCTGATAT
AGCTCAAAGGTAGAGCCACTGACTTGTAATCAGAAGGTTGGGGGTTCGAT
TCCCTTTATCAGTTTATTTTGAAAATTAAAATATTTATATTATATTTATT
TTATAAAAAAATGTTACGTTATTTAGGCCCTAAGTTAAAAAAATTAAAAC
AATTTAATATACATATGCATCCAGGTTTTTCAACTAAATATTCTATTTTA
AATAAAAATTTTATAAAAAATAATAAAGCAATTATATCTTTTTATTTATT
AGAATTACTTGAAAAGCAAAAATTAAAATTTACTTTCTCATTAACTGAAA
AATTAATTAAAAAATATATCTTATTTATACATAAATATAATTATAAAAAA
TTTAATATATCTACTATTATTGAGGCACGTTTAGATAAAATACTTTTTAA
TATAGGATATTCTATTACTATAGCACAGGCAAGACAATTAATAGTACATG
GATATTTTTTTGTTAATTTTAAATTAATTACAAATCCTAGCTTTTTAATT
AAAATTGGTGATATAATTAGTTTATCTTCTAAATCTAGTTTTATATTTAA
ATTATGTAAAAAAAATTTATATATAAAATATATTAAAACTATTAAATGTA
ATTTAAATGTATATATATGTAAAAAAACATGTTTAAGTATTTTTTATTCA
CAAATAAATAATTATACTTTTAATAGTTATAATAATTTATTAATAATACA
ATATTATTTACATTAAAATTATATATATATAATTTTTAATTAATAAAAAA
GGTAAATGAAGTCAAATGGTAAAGACAATAAATTGTGAATTTATTTAAAG
CGGGTTCAATTCCCGTCATTTACCCCATTGATAGTATAGCTTAAAGGTAT
AGCAAAAGATTGCAAATCTTTTTATCTCAGTTCAACTCTGAGTACTATCT
ACTACTAATTATTGAGGATGTGGTGAAATTTGGTAAACACAACGGACTTA
AAATCCGTAAGTTTTAAAAAACTTTAAGGGTTCAAGTCCCTTCATCCTTA
CCTTAATTTTTTTATATAAAATAAGTACCTGTGGCTGAGTGGTAAAAGCG
GTGGGCTCATAATCCATTTTTCAAAAGTTCAATTCTTTTCAGGTATATTA
TAAAAAGAATTGATGCCTGAGCGGTCTATAGGAGCGGACTGTAACTCCGT
CGATAATTTTATCTCCATCAGTTCAAATCTGATTCAATTCATTTTTTTTT
AAATAAAAAAAGGAGAGGTGACTGAGTGGTTTAAAGTATCAAATTGCTAA
TTTGACATATATATTATATACAAGGGTTCAAATCCCTTTCTCTCCTAGAT
ATAGGAAATATAGTTTTAATTAGGATAAAATAACACCCTGTCGCGGTGAT
GATGCGAGTTCAAGTCTCGTTATTTCCGTAATTATATATATGGGTTGTCT
GGGAATTGAACCCAGAACCTTTCGGTTAAAAGCCGAGTACTCTACCATTA
AGCTAACAACCCTATTCTATTTATATAGAGAATATTTTAAAAGCCCTTAT
CGTCTAGTGGTCTAGGACATCTTTTTTTCAGGAAGAAAACGAGGATTCAA
ATTCCTTTGAGGGTACTATTATATAGTTATATACGGAATATAGCGTAGTC
AGGTAGCGCCTCTATTTTGGGAATAGAAAGTCATAGGTTCAAATCCTATT
ATTCCGAAAATTTAATATAGTATTATTATACATTAATATATATATTATGA
ATAATTTTTTTATATCACATAAATTAAATTTTATATATCCTTTAAATTTA
TTTAATCTTGAATATTTATTTTATAAAAATAAATATTTTAATATAAAATA
TATTTATTTTAATAAGTATAATATTTCTTTTTTTAATTTTATTAAATATT
TAAATAATACTTATTATATTTTAATAAACATAATACATCGTATTAAAAAA
AATAATATTATAACTAGAAATAAATTATCTAAATCTACTAAAAAACCTTG
GCAACAAAAAGGATTAGGAAGAGCACGTGCAGGTTCATTTAAATCTCCTT
TATGGAGAGGAGGTAGTAAATTATTTGGACCAATAAATAAAATAATAGAT
ATTAAGTTACAAACTAAAAAAAAAAAAATAACTTTTTTTTATCTACTTTT
AAATAAACGAACTTATATTTCTTTTATATTTATTTCACCTATATTATATA
CTTTTGAAAATATTAATGAATATTTAAATAAACAAAAAAGAATAAAAGGA
TTATTTTATAATAAATTAATATATATTTTATGTAATAATATAACATATAT
AAAAAAAAATTATAATTTAATAGATATTAAATTATTAAATTTTTTTACTT
TTATTAATTTTAATTATATAATATTTTTAATTTAATAAAAATTATTTATA
AAATGTATATATATTGTAAACGAAATAAATATATTTTAACTAGAGTTTAC
GGAAGAAATAATAAAGGACATATTACTATAAGAAATAAACAAGGATTATT
TATTAAAAATATTCAATTAAAAAATATAAATTATAATTATATTTTTAAAA
AAAATATATTAAATTTTAATAATAAAATACTTAAAGTACAAATTATTAAA
AAAGTAATAGATATTAAATTACAAAGATATATTTATAAAGTAATATGTTT
AAATAGTATTTTACAAACTCAATATAAATATTTTCCAATTACAAAAAATA
CAAAAGAAGGAGATATTATATATATAGGATATACAATTCCTTTAAAATTT
GGTAATATTATGCCTATAAAAAATATACTTTGCGGCAGTTGAATTCATAA
TATTGAGCATTTACCTACTAAAGGAGCAATTTTTGTTAAAAATTCTAAAA
TTAGTGCCTTTTTAATTTATATAGGAAAAAAGTATGCTACAATTAAATTA
CCTTCAGGTGAAATTAGATTATTAGATAAAAATGTTTTTTGTATTTTAGG
GGAACTTAATTTAATATTACTTAATTTAAAAAAAATTAAGGCTGGAGATT
CTAGAAATTTAGGAAAACGTCCTAAAGTTCGTGGAGTTGCTATGAATGCA
TGCGATCATCCTCATGGAGGAGGAGAAGGAAAAAATTCTATAGGTCGTTG
TTCTGCATATTCACCTTGGGGAGTTATTTCACGAGGTGTTAAAACTAGAA
AAAATAATAAATATAGTATGAAATTAATTTTAAAAAAATAGAAATATGAT
AAAAATATATTATAAACGAATATATATTTCAAAAGATGTATTACGTATAT
CTAAATTAAATAGTAAACATTTTAAAACTAATTATAATTTAACTATAATA
ATACCTTTATTTCTATGGAAAATAATAGAAGTATATAATGGAAAAAAGTA
TATACCTATTAATATTAATAAAAAAAAAATAGGATTTAGATTAAAAAAAT
TTATTTTTAAAAAGAAAAATAAATTTTCTTATTCAGAATTTAATATTAAA
TTAAATACTTTAATAAAAAATTAAATAATATTATGGGACAAATAGTAAAT
GCTTTAATTTTTCGTTCAAAAAATTTTCCATATTATAATAATATATGAAA
TAATTATAGATACATTTATAAAAATATAAATTATTTTTTAAATTTAAAAA
GATTTATTAAATTTAAAAAGCAATTAAATATTTTATATATAAATAATAAT
TATTCTTATACTAATTATTGCATATATAATATAATATTATTTTCTAAATT
AAATTATATAAATAATAAATATTATATTCAATTATATTTTTTAAATTTTT
TAAAAAAGAATTATACTAAACATATTAAAATTGGATTTAATTTTGTATGT
TTAAAATATCCATTATTATCTACTAATTTTATTTTAAAATATTTAACTAA
TAAAATTCTATTTACTAAAATTTCTTTACGAAAAATTATTCCACAACTTA
TATTATTAATAAATAATATACATAAAATAAAAGGGTTTAAATGTATAATT
TCAGGTAGAATAAATGGAGCTCAAATGGCAAAATTAGAAACATTTAAATT
TAATGAAAGTTCTTTACAAAATAAAAATTTATATATAAAATATAATTGTA
TTAGTATTCCTACTAAATACGGATTATTAGGTGTTAAAATATGATTATTT
TTAAATTAAATTAAATGAAAAAATTTATATTTACTAAAAATATAAAATAT
AAAGGAATAAATTTTCATAAATGTATATATGGAATTTGAGCAATTCAAAA
TATTAAATATGGAACTTTATCTAATAAACATATTAATTTTATAAAACAAT
ATTTACAAAAAAATATTAAAAAAATTAAATGCTATAAATTAAATATTACT
ATTAATAGAATACAAACTAAAAAACCTTTAGATACTAGAATGGGCGGAGG
AAAAGGTTCTATATACGATACACAATATTTTTTAAAACCAGGTTTTATTT
TTTTAGAGTTTTATAATATTCCAGTAAATATAATATTTTCTATTTTTAAA
ATATTTAATACTAAATTACCTATAAAAATAAGATTAATTAATATTAATTA
AAAAATGAATAAATTAGGGTTTATTTTAAAATCTAATACTTATTATGCTA
TTTTAATAATACCATATCATATTACTCATATTAAATATAAAAAAATACAA
ATAAAATTAAAAAAATATTATATATTAAATTATAGACAAGAATATAATAA
AGGAGATATTATTTTTTTTAATTTAAAGAAAAATAAAATATATATTATAA
ATAAAATTTAAATATATGACTAAAATAAATACTTATTTTAATATTACAGA
TAATAGTGGAGTAAAAAAAATATTATGTATACAAAATTTAACTAAAAAAA
CTAAATTAATAAACGTAGGAGATTTAATTGTAGGAGTTATTAAAAAAATT
AATACAACAAGTAAATTAATACATTCTACTATAGTATATGGTATTGTTAT
TAGGTTAAAAAAAAATATATCTATTAATAAAAAATATAATATATCTTTTA
ATGATAATGCTGTAGTTTTAGTAGATAAAAATTTAAATCCTATTGGATCT
CGTATATTTGGATCTGTACCTAAATATTTAAAACAAAAAAATTGTTTAAA
ATTACATTCATTAACAATAGATTTAATTTAATAGTATGAATATTATACAA
AATATAAATAGCTTAATTAATAATATAAAAATATATAAAACATATTTTAT
TATACCTTATACAAAAATAACATATTTAATTCTTTTATTATTAAAAAATT
ATTGTATTAAATCTATATATATACTTAATAATTGAATTTTAATATATATA
TATTATAAAAAAAAAAATTTAAAATTTAAATTTTTTAATTTAAAAAATAA
AAAAAATAATATTACATACATGCAATTACAAAAATTAAAAATAAAAGATG
CAATTATTTTCACATCTAAAGGTATCTTTTCTAGATACCAAGCACTTAAA
TTAAAACAAGGAGGTATTTTATTTTGTTTAATCTATTATTCTAATTAAAA
AAATGACAATTTATAAACGATTAATTATATTTAATAAATTAATTAAATTT
TTTTCAATATTTGATAAAAAAACACAATTAATATATATAAATATATTATA
TAATACAAAATATAAAGTATTATTTTTATCAAAAAAAATAATAAATTTTC
CTTTATTTTTTTCTTTATATTTATTTTCTAAAGAAAAAAACATTTTAAAT
ACTTTATATAAAATATTAAATTATAAATTATATTTATTTTATACTACATA
TAAATTATCTATCGAATTTAGAGGAATAGGATATAAATTTTTATTTATAA
ATAAAAATTTATATTTTATTTTAGGTTATAGTCATTTAATTAAACTTAAA
CTTCCTAAGACATGTAGTATATATATTGATGAAAAAAATAAATTATTAAT
TTTAATATATTCAAATAAATATATGTTAGGTAATATATTTTATATTATTA
AATCTTGTAAAAAATTAAATGTATATAAAGGAAAAGGAATAAAAAATATT
TTTGATCAAATAAAATTAAAATTAAGTAAAACAAAAAATATTAAAAAATA
ATAAATGATTTTTTTGAATAAAAAATTTAAAATTAAATTATTTAAGCAAC
CAAATTTATTATATTCTATAAAATTATATAATGATTTTATTTTTTTTTCT
TATTTAATTAAAGAATATATAAAAATTTACACTAATTTTTCAATATATAT
AATTAAAAATTTTATTTATTTATTAAATATACTTGCAGTTAAATATATAA
TATATTATAGTAATAATAAATATATATTTAATAATATATATCATACTATA
TATATATTAGAATTAATATCATGAAAAAAAGAATTGATTTTTAAATTTAA
TAAAAAATATAATTATAGTATAGAACAAAAAATATTATTAATTAAAAAAA
TATCTAAAACTAGAGCAAAAGGAAGAATAAATAAATATAAAGTAATATTA
ATATTAGGAAATAAAACAGGATGATTTGGTATAGGATATAGTAAACATTT
TTATTTACAAGAAGCTATTTCAAATGCTCGTTTACATGCATTTAAAAATA
TTTATCATTTTCCATTATTTTATTCAAATAAAATTACAAATAATATATAT
ATAGAAAAAAAAATTAAAAAATTATATTTATTTTCTTCTATTCGTAAAAT
ACATATGTCTAGACATTATGTAATTAGAGTATTATTTAATTTTATTGGAT
ATGATATTATTTATTCTAAACTTATTAAATTAAATAATATATATAATATA
TTATCTTTAATTTTAAATTTATAATATGAAAATAAAAAGTGCTCCAAAAC
ATTTATGTACATATTGTATATCTATTAAAAGACATAAAAAAATATATATT
TATTGTTCTAAAAATTTTAAACATAAACAAAGACAAAAATAACACAATTA
ATATTTTTTAAATTAAAATGAATGTAAAAAAACAAACTTCAAATATACTT
ACTTTTTATATAAAAAATACAATGCATAATACATTTATTTCGATATGTAA
AGAGACAATTTTAAATAAAAATAATAAAATTATACCTACCCAACAAGTAT
TAAAAATATTTTCTTGCGGTCTTTTTGGGTTTAAAAATAGAAAAAAAGAA
ACTCCATTTGCTTCTAGTATTTTAGCAAATAAAAGTGCATTATATGCATT
ACAAAATGATATAAAATATATACATATAATTTTTAAAGGAATGAATTTTT
TTAAAAAACTTATATTAAATACTATTATGAAGACAAAATATAATAATAGA
CAATTACATATATTATCAATTACAGATATAACACAATATCCTCATAATGG
ATGTAGACAAAAAAAAATAAAAAAACGTTAAAATTATATAATTTAATTAT
TTTAATATAAATTTATTTATGTTAACTTTAAATCAATTAATAAAAAATTC
AAGAAAAAAAAAAAATAGAATTAAAAAATCAATTTTAAAAAATTATCCAC
AGAGAAAAGGAATTTGTTTAAAAGTATTTACTAGATCACCTAAAAAACCT
AATTCTGCACTACGAAAAGTAGTAAAAATTAGATTATCTAATAATAAAGA
AATTATAGCATATATACCGGGAGAAGGATATGCTGTACAAGAACATAATT
ATGTTCTTATTAGAGGAGGAAAAGTACAAGATTTACCTGGAGTTAGATAT
AAAATTATTAGAGGTGCTTTAGATGTTTGTGGTGTTAAAAATAGAAAAAA
TAGTAGATCGAAATATGGTACTAAATCTAATTAAAATATATTAATTTTAA
TATATATACTAAATGTATTCTTTAAATTCTTTAATTTATTTTTTATTAAT
AAAAAAACTTATAAAATCAGGGATACAACAAAAATCTATTATGATAAAGA
AACAATTATTATTATTAACAAAAAATAATAATATATTATTATATGCTATT
TTAAAATTAATTATACCTATTACTTTTAAAATAAAAAAAATAGGTAATAT
TATATATCAAATTCCTGTTATAGCTCATTATTATAAGTCAATTAATTTAG
CAATAATATGACTTATAAAAGCTGCTAAATTAAAGAGTTTTAATAAAATG
TCTTTTATAAAAGCATTATATCTAGAATGTTATGATGTATTAAAAAAACA
AGGAGTAGCATATAATTATAAACAACAATATATTAAAAAAGCATTAACTA
ATAGAATTTTTATATATTTAATTTCTTTAAAAAAATAAAATATTTTAATA
ATTAAATAAAGAAAATAAATTATGGCAAAAAAAATTTTTAAAAAAACTAA
AACACATTTAAATATAGGAACTATCGGACATGTAGATCATGGAAAAACTA
CATTAACTGCAGCAATTACATCTTATTTATCTAAAATAAATAATACAAAA
GCAAAAAGTTATTCAGAAATTGACTCTGCTCCTGAAGAAAAAGCTAGGGG
AATTACAATTAATACTTCTCATGTAGAATATGAAACTTCTTTACGTCATT
TTGCTCATATTGATTGTCCAGGTCATGCAGATTATATTAAAAATATGATT
ACAGGTGCCGCACAAATGGACGGTGCTATTTTAGTTGTATCTGCTACAGA
CGGACCTATGCCTCAAACTCGTGAACATTTATTATTAGCTAAACAAGTAG
GAGTGCCTAGTATAATTGTATTTTTAAATAAAGTAGATATGGTAGAAGAT
AATGAATTATTAGAATTAGTTGAATTAGAAATAAGAGAATTATTAGATAC
TTATGAATTTAATGGAAATTCTGTTAAAATTATACAAGGATCTGCTTTAA
AAGCTTTAGAAGCTATAAATAAAAATAATTTAAATGATAAATGGGTAAAT
AATTTAAAAGAATTAATAGATGCTTTAGATATATCAATTATAGAGCCTAC
ACGAGACCTAAATAAACCATTTTTATTACCTATAGAAGATATTTTTTCAA
TTACAGGACGAGGTACTGTAGTTACAGGTAAAATAGAACGAGGAAGTATA
AAAATTAATGATACTGTAAATATATTAGGATTTAATGTATCAAAGATAGC
TACTGTAATTGGAATAGAAATGTTTCAAAAAACATTAACTATAGCAGAGG
CAGGAGATAATGTAGGTATTTTATTAAGAGGTATTCAAAAAGAAGAAGTA
AGACGTGGGATGGTATTAGCTCTCCCCTCAAGTATTTTAACTTATTGTAA
CTTTGAAGCAGATATATATATACTTTCTGCGTCAGAAGGAGGTAGAAAAA
CACCATTTTTTGAAGGATATAAACCACAATTTTATTTTTATACAACAGAT
GTTACTGGAACAATTAAATTTATAGAAAGTCCTAATAAAGAAAAACCAGC
TATGATTTTACCGGGAGATAAAATTAAATTAAAAGTAACTTTAATGTATT
CAATTGCATTAGAAAAAGGAATGAGATTTGCTATAAGAGAAGGTGGGAAA
ACTATAGGAGCAGGTATTATTACTAATTTAATAAATTAATTATAATAATA
TAATGAAAAAAAATTTAAAATTTAAAAAAAATAAACGTCTATATAGAATA
TATAATTATTTTAAATATAATATAATATTATTAGATACTATAAAAATATA
TTTATATATACTTTATTATATATTACTTTCTTCTAACTAAATTTATTTTT
ATGTTGAGAACCAGAATTGAACTGGTGACACAAGGATCTTCAGTCCTTTG
CTCTACCTACTGAGCTATCTCAACTTATTATAATATTATAAAGAGTAGCC
AAGTGGTACGGCAACGGATTTTGATTTCGTTATACATAGGTTCGATTCCT
ATCTCTTTAAAATAATAAATACGTTTTTAGTTTAAGGGTAAAATAAAGGT
CTCCAAAACCTAAGATGAAAGTTCAATTCTTTCAAAACGTGAGTATTTTA
TTTTAATTTTATTATTTAATATATTATATATGAAGAAATTAATTAAACTT
AAATTAAATTTAATTGCTGGAAAAGCTACTCCTAATCCTCCTATAGGGCC
TATTTTAGGACAATATGGTATAAATATTAATGCTTTTTGTAAAGAATATA
ATAATAGAACACAAAAATATCTAGGATTAAAAATACCAGTATCAATTATA
TTTTCTGATCCTAAAAAATTAACTATAAATTTACATATACCTTCTTTATC
TTTTTTAATTTTATTTTTTTCTAATAAAAATTTTATTACTATTAATAATT
TAAAAAAAATTTTATATTTAAAAAAAAAAGAATTTTATCCAATTTCAACT
AAAAAATGTATTTATATGATAAAAGGAACTTTAAAATCTATGAATATTAA
TATAAAATAAAATATGAGTAAACAAAATTATTTTAATTTTTTATCAAATT
TAAATAAATTAAAATTAATTAATAAATTTTCTAATTTTATTATACATAAA
AATAATAAAAAATATAAATATTATATTAAGTTAATAAAACAATATCGTTA
TTTAAATATATTTTCTTTTAAAACTATTAAATTTATTACAATTAAATAAA
TTTTATATAAAAAATAATGTTAATTTTAAAAAAAAAATTATATAATAATC
TTTTTTATCGATCAAAATATAATTATAGTTTATATACATATAATAGAAAT
ATATCTTTTAATAAGTCATATTATAATTTAAAAAAACAAACATTATGTAC
AATATATATAATATCACAAGATAAAAATAAATATTTTATTAAAGAATTAT
CAGGAATTTTGATAAAAAAAAATAAAATGCAAAATCTAACTAGTTTACAT
TTACTTTGCTTAAAAAGATATAATAATATTTATTTATCTTTTTTTAAAGA
ACAACCAAATATTTTATTAAAATATAAATTTTAATATATAAATTAAAATT
AAATGAATACTTTTATTAATAATTATCAATTTTTAAATTGTACTCAAGAA
GTTATTAATTGTTTAAAAGAAGCAAAAAAAATAACTTTATTAACTACTTC
TATCACTTCTTCTAATTATACTTTAAGACCTATTCACTTATGTTTAAGTT
TAATATTTAATTCTAAATTAATACAAAAAATTTTAAATATAAATCCTAAT
ATATTATTAAATAAAAAAAATATATTAAATGTAATTTATAATTATAAATT
ATATAATTATAATTTTTCATTAAATAAAAATTTTAAAATAGATACTAATA
TTTTATATATACTTAATATTTTAAATACATTACCTTATCCTTTCAATACA
TTACTTTTATTTTATTTTTTATGAAAACAAAATAAAACTATATATTCTTT
TATTTTTTATATATTAAATATACAAAATTATAATTTAAATATAATAAAAA
ATTATACTAAATATTTTTTTCCTAAAATAATTATACCTACTAATTTAAAA
GATATTTTAAATATACTTGACTTAAATATTAATTTAATAGGAAGAGAAAA
AGAATTAAAAAACATAAATGAAATTTTAATACGAGATTTAAATAGAAATA
TTATATTATTAGGAGAAACTGGAATTGGAAAATCTATAATAATTAAAAAA
ATAGCATCTTTAATTCCTACTAAAATTTTTTTAGAATTAAATATTCCAAA
TTTAATTACATACTCTACTGATATAGAATTAATAAAAACTTTTTTTAAAT
TTTTAAATAAATATAATAATATAATTTTATATTGTAAAGATTTTCATTTA
TTAATTGATAATTCTACTGTAGATATAACTTATTTAAAAAATACAATATA
TAAAATGTTATATTTAAATAAACTTCAAATTATAGGAACTAGCGTAGATA
ATATATATAATAAAATATTATATACTGAGAATAATTTAAAATTTTTATTT
TCAAAAATAAATATTAAAGAACCAACAAAATATATAACTTTATTAATAAT
GAAACAATATCTTAAAACTAATAATATTTATTGGATAAATGATACTATTT
TAGAAAATATTATTGATTTAAGTAAAAAATTTATTAATTCTTATGTTTCC
CCAAAAAAAGAATTATTAATTTTAGATGCTATTATACATAAATATAAAAA
TAATAAATATGTTTCTAAAAAAGAAATTTTAACAATTATTTCACAATATA
GTGAATTACCTACTTCATTAATTTTAAAAGAAACTAATATATTTAATATT
AGTAATATAGAATTAAATTTAAAAAAATATGTTTTTGGTCAAGATATTGC
AGTTACTAAAATTGCTACTTCTTTAAAGCGTACTTATACAGGATTAAAAG
ATAAAAATAAACCTATAGGAAGTTGATTATTATGTGGGCCTAGTGGTACA
GGTAAAACTGAATTAGTAAAATCATTAGCTTATTTATTATTTGGATCTGA
GAAAGAATTAATTAGATTTGATATGAGTGAATTTATGGAAAAACATTCTA
TTTCAAAATTAATAGGATCCCCACCTGGATATGTAGGATGTGATGAAGGA
GGTTTATTAACTGAGGCAGTAAAAAAAAAACCATATTCAGTTATTTTATT
TGATGAAATAGAAAAAGCACATAAAGATATTAATAATATTATGTTACAAT
TATTAGATGAGGGTAATTTAACAGATTCTAAAGGAATGAAAGTAGATTTT
ACTAATACATTAATTATATATACTAGTAATTTAGGATGTCCTACATCAGT
AGTACAATTTAAATCATTTCAAGATGGACTAGAATTATCCGAAGAAGAAT
ATAAATTTTTATCTAAAAATGTAGATAATGCAGTAAAAAAATTTTTTAGA
CCTGAATTTTTAAATAGATTAGATTCTGTAGTTGTTTTTAAGCCACTTAG
TGTGGTATGTTTAACAAATATTATAGATAAATTTATTAATAATTTATTAC
AAAAATTAAAAGAAAATAATATTTTATTACAAATAGAAATTACACAAGAA
ATAAAAATAATTTTAGCTAAATTAGCATATCATCCTTTATATGGAGCTAG
ACCTTTAAAAAGAATAATTGAACAATTTATAGAAAAACCTATTTCAGAAC
TTATAATTAATTTTAAATTTAAAACACCACATTTATTTTCAATATTTAAA
GATAAACAAAAAGAAACTATTAATTATTTATTAAAAAAAATTTAACTTTT
ATGTATATAACGCAGACATAGTTTAATGGTAAAACAATAGCCTTCCAAGT
TAAAAATACGAGTTCAATTCTCGCTGTCTGCTTTTTTATTTATAATATAT
ATATTAATTAATTTTAGTATGGCAAAATTAAAATTTTTAAAAGTTAAAAA
AAAACATAAACAAATATTTTTTTTAAAATTAACAAAAAAAAAAAAAACTA
CTAAATTTAATAATTCTTTATTTTTAGGTAATTATATTTCAAATATAAAT
ATATATATATTTTTATATTTAAGAATAATTTTTTATTCTAAATTAGGAGT
AAATAATTCAAAGCAATTTACATTAATATCTTTATTTTATTTAAAAAACT
TTTTAAATAAAAATATTAAAAAATAGGAGAAATGGCAGAGTGGTTTAATG
CATCTGACTTGAAATCAGAAAAATTTAAAATTTCGTGGGTTCAAATCCCA
TTTTCTCCTTTATCTTATATTTTAAATAAAATAATATTAATTTAATGATA
AAATATGAATAAATTTTATACAAATAATAAAAAATATAAAAAACAACAAA
TTTTAAAAGCATTAAAATTATCTTATACTATTAGAAAAAAAAAATTAAAT
TCTACATTTATTTTTTCTAAATTAAATAATATTATATTATATACTAATAT
AGGTATAAAATCTAAAATACCTAATATATTTCATAATATTAATTTTAATT
GGTTATTAAAAAAATAAGGTATTAATTTATAAGTAAAAAATTAATATAAC
ATACCATGAATTATAGCAGTATTTATTATTGTTATTATAAAAAATATAGT
ATTAAAATTAATATTAGTATTTAAATTAATTATATTATTAGATATATATT
TATTATTTTTAATATTATTAATTAATATTATATTTTTTTTAAATTTTAAA
ATTTTTTTTATATTTTTATAATTATTTTTAATAGCTAAATTTGTTAAGAA
AAAATATTTTAACCATTTATATATAATTAATTTTTTTTTTAAAAAAATTC
AATTAGAAAATATTTCAGAATATGTAGTATTGTATATATGATAATTAGAA
GATATAGTTGCTATTGATTTTAATAAATACATATATTGATCATAATTAGT
TGTAAATAAAATTTTTTGTTTTAAAGAAATATATTTATATAAAAATAAAT
ATACAATACTTAATGAATTTAATAAATTAAGTATTTCAAATATATTTTTA
TTTAAATTTAAATAAAAATATTTATTATTATAATTTAAATTTATACTATA
TTTAATAGGTATTATTTGATTTTTTATTAAATGTAATATATTTAAAGTTA
ACATTTATTTTAATAATATTTATATGATTATATTTTAATAAAATGTCTTT
GCCAACCAGATCCTGTTTTAATTATATCTGTTGTAATTATATTAGATTTA
AGATCACTAAGCCAATCTGTTGAAACTTCTATACTTAATTTTATTAAATA
TTTTATTATTTCTTGAAAACTAATAGATAAAAAAAATCCAGAACAAGCTA
AAATACTTTTAGTAATTCCTAAAATAATAGGAATATATAAAATTTGTTTA
TATCCTAATGTAAATAAAGTATAATTAAGAATTTTTAATTTAGTATACTC
AAATATATCATTTTCTAATAAAGAACTATCTCCAATATAATTTATTTTTA
CAAAAGAAGTCATTTTTTTTGCTATTAATTCAAATTGAATGCTTGGTATA
TTTATTCCATTTTTAAAATATTGTTTTAATAAAGATTCAATTATTAAATT
AAATATAAAAATATGTGACATTGTAATAGAATGATCCTGTTTATAAAAAT
TTAAATTATATGAAAATAATTTTAATAATAAAATATTTATAGAATAATTT
CCAGAAGTAATAATATTATTTGGTAATAATATAGCTGTATTATGTTCATA
TATTTTATTTAAAGATATTGTATTTATTTCTGTAAAAAATAATAAATTTT
TATTAGAAAATGTATATAAATTATATTTTCATAAATAATTTAATGTAGTT
TCTTCATATGAAATAAATAAATTATTTAATATAGATAATTTAGATGGAAT
TAAATATATATTAGGAAGTGCTTTTGCTTCAAAAATAATTTCTATAGAAA
TTAATCCAGATGTAATATCTTTTATAGACTCATTAAAGTTAGAGATATTT
TTTTTATATAAATATATTCCTTTTAAAAAGTTAAATATATATTTATAAGA
AAATAAATTTTTTCAATAAGTATAATATGTTGTGATATATATATAATTTA
TATATAAAGAATATATTTTTACAGAATTTTTTATTAAAGATTTATTATTT
AATAAAAAAGTAATGTAATTATTTATAAATTGTTTATGAATAAGTTGAGT
TATTAAATTTTTAGGAAGTAATATATTTTTTATGAATAAATAATTTAATT
TTGAAAAATTATATTTAATACATATAATTTTATAAAATATATTATCTATT
AAATTTTATTGAAAAAAATAAATTTAATATATATATATTATGTAAATAAG
AATATATACTTTTAAGTTTTCTATTTGAATATAAAAAACTTTTATATTTA
ATTAAAAAATATTTAATAGTTCTTTGATTTATAGATTTAATAAAAATAAT
TTTTTCTTTAGTTATATTATCTATAGTTAAATAATATTTATTTAATAATA
AAGATGTATTTAAATTTAAAATTATTCATTTATAATATTTATTTTTAATA
ATTAATATGGAAAAAATTTATATTTTTATAATGTTTACGTTGAAAAATAT
TATTAATAGTTAAATATGTTAAAATTAGTGTGCTTAAATATATATTATTT
TTAGAATATAATAATTTATTATTAATAGATATAATTTGATTAAATTTATA
TTTTTTTAATATATATACTAAATAAAATGAATTTAAACTAAAATAATATT
TTTTAAGATAAATAAAAGAAAAAATTGTTTTATTAGTTTTATTAAATAAT
TTATAATATGTACTGCATAATTTATATTTAATATTTTTAAATAAATATTT
ACTAATTAGTAAATATTTATTTTTTATATATATATTAGATTTTAAAATAG
TAGATGCTCCCCCCGTATGAAAAGTTCTTAATGTTAATTGAGTTCCTGGC
TCACCTATAACTTGACTAGATAAAATTCCTATACTTTTACCTAAATTATT
TGTATTAAAAGTTGTATGACCAAAACATTTAGAACAAATTGTTCTACCTG
AAATACATGTTTTTATAGAAAAAGTATTTATTTTAAGTAAAGAATTAAAT
TTAATATATAAATTATTTATTAAATTATCTGAGATATAATTATTTTTAAA
TTCTATAATTTTTTTTGTAGTAGGTTCAATTAAATTTTTTTGTAATACTT
TACCAGAAAGTAATAAAAAAAAAGGTAATATTAAAGTACCTTTACTATTT
ATTTGAAATTCATATTCTAATGAATTTTTAGATCCACAATTATATTCTTT
AATATTTAATTCTTGTATAGATTCAACTAATCTACGTGTTAAATATCCTG
CATCTGCAGTTTTTAATGCAGTATCTAATACTCCCTTTCGTGCACCGTAA
CAAGATATAAAATATTCAAAAAAATTTAATCCTTTATTAAAACTATTTAA
TACTGGTATTTTAAAAAATTCTCCAGTAGCATTTGCTAAATAACCCCTAA
CTCCAATTAATTGACATATTTGTGCTCAATTTGCTTTAGCCCCTGTATTT
GCCATAAGATGTAATGAACTAGAAAATGCATTAATATTATTAAAAGAATT
TATTAAATTTAAAAAAGGTATATAAGAATTTATATTTTTTTGTATAGAAT
AAGATATATTATATTCTTTTATATTATAATTTAATTTTAAAAGTTCATTA
TATCGTAATAATGGAGATGTAAAAAAAAAACCTTTGGTACTTTCTAAAGT
TAAAATTAAAGGAAAATAAAATGAATATTCAAATCCTAAAAACATAAGTT
CTTTAATATAATTAGTTATATTAAAATATAATAATTTTTGTACTAAACGT
TGTTCAAAATTAAAAAATTTAGGTCCTAAATTAAAACAAGTAATATTTAA
CATTATTATTTTTTATAATTAATTATATTAATTTTTGTAATAAAAGTCTA
CCTAAAGAGGTTATAATATATTTTTTATAAATATTTTTATTAAAATAAAA
ATGAAAATTTATTCTAACTAAAAAAATTGTATTTATTTTTATTAAAGAAT
GGTTATATGCATTTAATATATCTTCAATATTACTAAAAATTAAATTTTTA
TAATTATATCCTTTAAAAGATACTAATGTATTAATACCTAAAATAATATT
TTGAGAATATTTAAAAATATTTTTTTTAGAAGAAGGTGCGAATAAATTTT
TATCAAAAATTATATTTTTTTTTGCTTCTTTTTTTGCTGCATCAGATAAA
ATTAAAAAAATACCCATTTGATCCCCATCAAAATCCGCATTAAATCCAGA
ACAAGCAATAGGAAATAACTTTATTATTTCATTTTCTATTAAAAAAGGTT
TAAATGTTTGTATATTCATTCTATGTAATGTAGGGGCTCTATTAAACATA
ATAATTTCTTTTAAAAATATATATTTTAAAAGTCTTTTTAAAATTAAAGG
ACTATATTCAATATAATAAGATGCACGTAATAAAGTATTAATATATTTAT
TTTTTTTTAAAATATTTAATAAGATAGGTTTAAAAAGCTCAATACTTAAA
TTAGTTGAAATTCCTATTTTATTAAAAATTAATGAAGGACCAGAAACTAT
AACAGACCTTCCAGAAAAATCAATTCTTTTTCCTAATATATATTGTCTAA
AATAATTAAATTTCCCTTGTAAATGCGAAGATAATGAATTAATATTTTTT
TTTGAATTATTTTTTTCTATTAACATATCTATAGTTTGTTGTAAATTACG
TTTTTCTATTATTTCAAAAGAAATAGGAAATTTACGACGTAACATTTGCC
ATCGTTTAAGTTTATTATTTATAATAATAATAGTCCTATAAATTTCATTT
AAAGGAGATGAAACAAAATTAATAGTATTTAAATATATTAAAGGTCGTAA
TCCTGCGGGTAATACTGGGATTACATCTAACATAATTCATTGTGGATGTA
TATTATTTAATAAACATAAATTTAATAAATTTATAGTTTTTATAATATAT
TTTTTTTTTAATAGATTATTAGTATTATATAATAATGATTTTATTTTTAA
AAGTTTATTTAAAATATTAAAATGTTGTAATAAATATTGAATATAATTAG
ATGCAAAAATAAATTGAGTTATTGTTATTTTTTTTAAAAAATTTATTTTT
TTATTATGTTCTAAAAAAAAAGTATAATATAATAAATATTCTAACATATT
AACTGGTAAATTTAATATATAAGGTAATAATTCATATAAATATCATATAT
GTACTACAGGAGTATATAAATATATATATCCCATTCTATATCTTCTTACT
TGAGAATTTGTATTTTCATACCCACATATAGGACATATATAAGTATATTT
TATTGGATCTATATTTTTAAATATTCCACATTTACATTGCCAAGAAATTA
AAGGACCAAATATTTTTTCACAAAATAATCCATTTAATTTAGGGGTTCCT
GTTTTAAAATCAATAGTATAAGGTTCAGATATTTGACCTAATATTATTAT
ATTATTAATTTTTCTCCAAGATCATTTAATAATATTTAAAGGTGAGGCTA
TAGAAATTTTAAATCCTATATTAGACTTTAAATTATTTAAAGAATTATAA
TTATTCATATATTTTATAAATAATAAAATTTTTATTCTAAAAATTTATAT
TAACAGATAATGTTTGTCCTTCTAATTGATCTATACTAGTAAAAGCTTCA
ATATTTAAATTCATACTATGAATTTCTCTAATAAGAGTACGAAAAGATTC
AGGTATAGTAATATTTTCTAAGTTAGTATTATTAGTTATATTAGATAATA
ATGAAGATCTAGCACAAATATCATCTGATTTATAATTTAAAATTTCTCTT
AAATTATATGAACTGCCATAAGCTTCCATAGCTCATATTTCCATCTCTCC
AAATCTTTGTCCTCCTATTTTTTTTCTACCTTTAACAGGTTGTTGCATTA
ATTCAGTATAAGGACCTACAGTTCTATAATGTATTTTATCTTTTACCATA
TGTATTAATTTAGAATATTTAGAAACTCCTAAAAAAGACGATTCTAATAA
TTTATATCCTGTTCTTCCATCTCTTAATAATATTTGTCCTGGAATATATG
AATTATATAAAAATAAATTACCAGTTTTTTCTTTTAATTTATTTAAATAA
TTATACAATAATGTTTTTATATAAAATTTAGGTAAATTAAATGTATTACT
AATATACATTCGTGTATTTGTAAAAAAGCATCCTAATCCAAATAAATTTT
CAAAAACTTGACCAATATTCATTCTTGAAGGAATTCCTAAAGCATCAGTT
ATAATATCTGGAATTAATCCAGTAGTATATGGTAAATTATTTGTAGCTGA
AATATATGCTACTACTCCTTTATTTCCATGACGACCACATAATTTATCAC
CTACTGATAATATTCTTTGATTACATATATATATTCTACATTTTAAATAA
AATCCTGTATAAGAATTAAAATTAGATGGAGAAGAAAATATTTCAGTTTT
AATAACTCTGCCTGAATTTCCAAAAGAAACTATTGTTGATTTATTTTTAA
TATTTCTTAAATGTTGTCCAAATAAAATAGAAATTAAATTAAATAAAGGT
AAATTATATATATTTATATTACGTATAAGTAATTTAGATACTAAAATATC
ATTATTTAATACTTTTGATCCTTCTTTTATAATTCCAAAAAAATCTAAAT
TTCTTTTACTAAAAAAACTTTTTTTAGGTATATTAATACTAGAAATTTCA
AATGTTTCTCTATCTATACAAGTAAACATAACTTCATATATTTTAAAATG
AAGAGAAGTAAATAATTGTGAATATACTATTTTTTTATTTATAACTATAG
CATCTTCAAAATTATATCCAAAAAAATTTCCATAAGAAACTAATAAATTA
TTTCCAGCTGTAAATTCAGAATATAATATATCTTGTGTAGAACTAAGAGG
TTGGCCACAAAAAACTCTTTCTCCTTGCCATACATGTGGCTTAGAATGTA
ATATAGTAAAATAATTACTACGTTTATATTTATCTAAATAATATATAATT
TTTCTATTGTATATATCTCTAATAATTATTTTATATGAAGAAACATAAAT
AACAATTCCTTCTTGATATGCTTTTATACTTAAAGTATTATAATTTAATA
GATTTTTTTCAAATCCAGTAATTATAATTGATTTTTTATGTTTTAATGTA
GGTACAATTTGTGATTGCATTTTTGCACCCATTAATCCTCTTGCAGGATC
ATTATAAAATAAAAAAGGAATTAAATTTTCAGCATATGAAAAAAGATCCA
TAGGTTTTATATATATAATATTTTTTATAAAAATATTTTTAATTTTAAAT
GAATTTTTACTAAGTCCTAAATAAAATAAATTAAAAATTTTATTTTTTCT
TAAATAATAATTATTAAATAAAACAATATATGTTTGGCGATTAAATGAAT
TTATAAACGTAATAAAATTTTTTGTTTTTATATTATTTATAGATTGATAT
GGAAATTGAATATTATTTTTTTTTTCAAGCTTAATATTTTTAGTAAAACT
TATAACTAATCCACAATTTATCCCCTCTGTAGTATCTATTAGACATAAAG
AACCTATTTGATTTAAATTAATATTTCTTACTTGTAAATTTTGTTGTAAT
TTAGAATTATAATTAGTAACTCTATTTTTATGTATAATTTCAGAAAAACT
ATTAATTTGTTCTAAATATTGTATTAATGGATTAATTGTTAAATATTCTT
TTAAATTAAAGTATATATTAGATTTAAAATAATTAGTAGTATTATTTCTA
TTTAAATTAGTATGTATATATTTATATATATCATTACGTAATAATTTTGA
AAATTTATTTAAAAAATAAGAATATTGAGTTGAAAAATAATTACCTAAAG
TAGAAATTGAACGAAATTCTACTTTATCTATTTCTGATAAAGTTTTTTTA
TTATATTTAATATCTAATAATATATCTAATATAGAAATAAAATCTAATAC
TATAAAATTTTTTATATTAGAAAAAAAATTATTTATCTGTATATAATTTT
TATTTAAAATATTTCCAAAAATAGAATATGTATTTAATTTAAAAGATATA
TTAAAAAAAAAGGAAATAAAAGAATATAATTCTGAGTTAATAATATTTGT
ATCTATCTGAGAATTTAACAATAATTTTTTTAAATAGAAAGATTTATTAT
AACGTGAATAGATAAGAATATCTTGTATAGAAATACCTAATAAATATAAA
AAAGAAATTAAATTAATTTTATAATTATTAATAATACAAAAACATTGATC
TTTTTCTAATACTAAGTTAATAATAAATATTTTATTAAATATTATTTTTG
CATATATAATAAAATTAGAATTTTTAATGAAACTATTAAAAAATATACCA
ATATAATTAAACATTAATTTAGAAATAAATGTTTTTTTTAATCCATTTAT
AATTAAATTTTTTTCAGCAGTATATTTTGGTACCTCACCTATTAAATAAT
AAATAAGTTTATACTTATTTCTATTTAAATTATATATTTTTAAAGGTAAA
AATATTAAAATTTTAGAATTAAAATTTTGTATAATATCTATATTTTGACT
AGTTAAATTAGTTGTTTTAAAAAATAATAAATCATTTAAAATATAAATAT
TATATTTACATTTATTAAAATAAATATAAAATTCATCTCCTAAATAATTT
TTAATAGAAGATATTAAATAATATATTAAAGTTTTATAATATTCTAAATA
AAAAGTTTTTAATGTTTTTAATGTAATAAAATTTTTTAATAAAAAAATCA
TATAAAATAATAAAATATTATTAATTAATAATTATTTTTAATTTATATAA
ATTAAAAATTAGACTGAGTACGCATTAAAATTAATAAAGGTACTTCTAAT
TCTAATTCTAAAGGTAATTTAGAACAAATATTTTGACAAAAACCATAAAT
TAATAAAGTTAATGCTATTTTAAGATTAATTCCTCTTTGTAATAAAAAGA
AAATAAAATCTGATTCTAATTTAGAAATACTAGCTTCTTGATTTATAAAA
GTAGAATAATTATTTACAATTGTATAAGGTATAGTTATTGTAAATGTATT
ATCTCCTAATAATAATGAATTACATTCTGTATAATTATATGTATATTTAG
CATTTTTAAAAATTTTTACTAATCCTCTATATGCATAACTTGAATTATTT
AATGAAATACTTTTTGAATAAACACGACTTTTAGTATAAGATCCAATATG
TAACATTTTATTTCCTGTATCTGCTATTTGCATTTCAGAAATTAAAGATA
AAGAAAAAAAATTACTTGAAGAAAAATCTCCTATTAAATATGTAGAAGGA
TATTTTCATGTAATAGCAGATCCCATTTCTATTTGAACCCAATCTAAAAT
AGCTTTTTTAAAACACCAACCACGTTTTGTTGTAAAATTATATAAACCAC
CTTCTCCGGATTGATCTCCATGGTACCAATTTTGTACAGTAGAATAATTT
AGTATTCCTTTTTCTTTTACTAAAAGTTCAACTAATGCAACATGTAATTG
AGATTCTAAAAAAATAGGAGCAGAGCAACCTTCTGTATATATTACTGTAG
CAAAAGCATTTACTATTAATAATGTTCTTTCAAATTGAGCAAAATCTTCA
GATTGAGTTCTAAAATAAGTAGATAAATTAATATTACATTTAATATTTTT
TGCTATAAAACAAAAAGAACCACCACTAAATATTGTAGAATTTAAAGTAG
CAAAAAAATTATCTTCTAAAGATACAATGGTACCTATATATATAAATACT
AAAGAAGGAAAGTATTTTATAGCTTCGAAAAAAGGCATAAAAATTATACC
AATTTTAAGTAAAAAATTAGTAATTGTATCTACTATAGATACACTATCTA
ATACTACATCAACGGCTAACTTAGAAATAATTTTATTTTCTTGATTATTT
AATCCTATTTTATCTAAAATTGAATTAAACATATTTGTAATTATTTTATT
TGAATTATAATTAGAAGGAATAGAATAATAAGAAATATCATCATATGAAA
TATCAGGAATTTCAAAAAAACACCAATCTGGTTGTTTAAATTGTTTTAAA
ATTATATATGCTCTATATCTAAATATATATAAAAATAAAAAATCTTTAAA
TTTAATATTAAATTTAGTTAATGTATTTAAATTTAATCCACCTATTAAAC
GATATGTATCTATAGTACCTGGATGCATATGTATATTAAATTGTTTTAAT
TTTTTTAACTTAGGGCCTAAATAACGTAACATTTTTTTATAAAATAAATA
TAATATAAATATTTTAATTTTCAAAATAAACTGATAAAGGGAATCGAACC
CCCAACCTTCTGATTACAAGTCAGTGGCTCTACCTTTGAGCTATATCAGC
AAAAATATATTCTCGAAGTTTTAGTAAAAAAATGCTAAAATTATTACTAA
TTGTATACATTTTTTCTTTTTATCAAATTATCTATTTGTTGTCTTACTCT
AATTAGAAAAGAACATTTATCTTAAAGTAATTTTCTCACTTATATGGTTT
CAGTGATTAAAATATATTAAACTTGGCTACTTAGCGACTACTTTTAGTAA
AATAACTAATACACCATAGGTTTAATTTCTTTGGTCCTCTCGTACTAAAA
GAAAAACTTTTCAATGTTCTTATGTCTACATCGGATATGGACCGAACTGT
CTCACGACGTTCTGAACCCAGCTCCGTGCCGCTTTAATGGGCGAACAGCC
AACCCTTGGACCTACTTCAGCCCAGGATGCGACGAGCCGACATCGAGGTG
CCAACCTCCCCGTCGATAGAACTTGGGGGAGATCAGCCTGTTATCCCTAG
AGTAACTTTTATCGTTAGCGACGCCTTTCCACAAAGAACTGTCGGATCAT
TAAGACCGACTTTCGTCCTTGTTCGAGTGGTAACTCTTACAATCAAGCCT
TATACCCTTTATAGTTTTAATTTAAAAAAAAATTTAAATTAAAAAAAGAC
CTTTGTACACCTCCGTTGCTTTTTAGGAGGTTACCGCCCCAGTCAAACTA
CCTTTTTAAAATTTTTTTAAAATTGGTTAACAATATTTTAATAAAAAAAT
AAAATATAAAAGAGTGGTATTTCAAGATAAATTAATTAATTTCCCACTTA
TTCTACACAAATATATTTTATTTTTAATTTCAAAATATAGTAAAGCTTCA
TAGGGTCTTTCTGTCCAGATGTAGATAGTCCGTATCTTCACAGACATTCC
TATTTCACCGAATCTTTTTCTAAGACAGCATCCAAGTCGTTACACCTTTC
GTGCAGGTCGGAACTTACCCGACAAGGAATTTCGCTACCTTTGGACCGTT
ATAGTTACAGCCGCCGTTTACTGGAGCTTATAAAAATACTTGGATAAAAA
ATATTTTTTTTAACTTACCAGCACTGGGCAGGTGTCAGCCCCCTTACATT
GTGATTAAACTTAGCGGAGACCTGTGTTTTTGATAAACAGTCGCTTGGAT
CTTTTTATTGCAGCCCTTTGGGCATCCTTTCTCCCGAAGTTACAGGATTA
TTTTGCCGAGTTCCTTAGAAAAAGTTATTTCGTACTCCTTAGTATATATA
TACTTGCTTACTTGTGTCAGTTTTAGTACAGGCATAATATATATAAAACA
GATACATTTTTCTAGCTATATAATAAACATATATTAAGTAACTATTTCTT
AAAATATATATTATATATAATAGGTCACTATTTGTATATATATATTATGG
TAAAGGAATTTTAACCTTTTACCCATCAAGTACATATTAAATCTAATTTT
AGGCCCTGACTTTATCTACGTGGTATATCCTTTCGTAGAAAACCTTTAGC
TTTCGGAGTATTAGATTTTTTACTAATATTTATGCTACTTAAGCTGACAT
TCTCACTTCTATTATCTCCACAAAAATTTACATTTTTGCTTCTAAAATAT
AGAACGCTCCTCTATCGATTTAAAAATAAATCCCATAGCTTCAGTAAAGT
ATTTTTTTTCTTTCATTTTTAGTGCATAATTTCTAATTTAACAAGCTATT
ACGCACTTTTTAAAGGATAGCTGCTTCTAAGCTAACCTCTTAAATATAAC
TGAAATTAAAGTACCTTTTGTTTTAAATACTTTTTAAAAACTTTAACTTA
TGGTGTGGGTTGTTTCCCTTTAGACTATTGAGATTTTCCCCAATAGTCTC
ACTTATTACTTTAAACTATAATAGGTATTATTAGTTTATATATAATGTAT
ATTATATATAATATGTATTATATATAGTGCTTTACCACCTTAATTATATA
ATAGTAATAGCTGCGCCTCAACGCATTTCGAGGAGAACCAGCTAGCTCCG
AATTCGATAAGCATTTCACCTCTAATCTCATCTCATCTGATGATTTTGCA
ATATCAACCAGTTCGAACCTCTATATAGACTTCTCTATATTTCATTCTGG
ACAAGATTAATTCATTCGGGTTCGGGTTCTTAATTATAAACAATTGTTAT
TATTTAATAATAACTCGCGTTAACTCTGGCTTCAATTAATTAAATTTAAC
CAAATGCTTAAAATAATTAAGACTCGTCAGCTCCTTCTTCAACAGGCATA
TAGTTAGATTCTTTAATCCTTCTATAGATTGTAAGATAAAAAATTTCATG
TTCTTTTCACTTCCCTTACGGGGATCTTTTCACCTTTCCCTTACGGTACT
AGTTCACTATTGATTACTTTGAAGTATTTTATTTTTCAAGGAGGTTCTTG
TTAACTTCAATCAGAATTATATTCTAATTTACTAATAATAAATAAACATA
TATATGTTTATACTCCCTTTTCGCTCGCCACTACTTTGGGAATTTTTGTT
AATTTTTTTCCTTTGGATACTAAGATGGTTCAGTTCTCCAAGTTTTCTTT
TTTTTAGAAAAATATAAGGTACTCCCATTCAGAAATCTTTAATTTATTGC
ATTGCTGCTATTTAAAGTATTTTCGTAATAAACGTCTTTCTTCGTCTTCA
AGTATCAAGGTATTCTTTTTTATCTTATATAAATATATTAATTTATATTT
AAACTATAAATACTTAAATTAAAAACGGAGAACGGATTTGAACCGTTGAC
CTTCGGATCATGAGCCCGACGAGCTACCAAACTGCTCTACTCCGTTTTAT
TTTGTAAAAGCCAAGAGGGATTTGAACCCACGCTCTTGTGGTCCGTAGCC
ACATGCTCTTCCAACTGAGCTATTGGCCTCCCCTATTATAATAATAGGGT
AGTTAACTCAATGGTAGAGTATATACCTTACGAGTATAAAGTTGTTGGTT
CGATTCTAACACTACCCATCCATATTAAACCTATCATTTAATTTGGAAAA
GATAAAAACCTTCTAAGTTTTTAATGTAGGTTCAAGTCCTACTAGGTTTA
TATACGGAAGTGGCGAAAGGGTATACGCGTTAGATTTAGGATCTAATAGA
AATTTCTATGAGAGTTCAAATCTCTCCTTCCGTAAAAACTCCACAGGCTG
GGATCGAACCAGCGACTTTTCGGTTAACAGCCGAAAGCTCTGACCACTGA
GCTACTGAGGAAGTATTTATACATATATAGATATAGAGGGGGAATATAAT
TCAAGGGTAGAATAGTTCTTTTGCAAAGAAAAAGTTAGCAGTTCGAGTCT
GCTTATTTCCAATTAAAAAATATTCCTTAAATGTATATTATATATATAAT
TTTTGTACTAAATGAGTTTGATCCTGGCTCAGGAAAAACGCAAGAGACGT
GCCTAACACATGCAAATTTAATAGTTACTATATAAAACTATAGTGAATTG
GTGAGTAATATATGAAAATTTAAGTTTAGATTAGAAGTATCCCTAATAAC
TTAGGGTTAATCTCTGATATGCGCATTTGTGCTTTAAAAAGTTAATACTG
TCTAAAAAAAAGTTCATATCTGATTAGCTAGTTAGTAAAATAATAATTTA
CTAAGGCGAAGATCGGTAGCTGCCCTGAGAGGGGGATCAGTCACATTGGA
ATTGAAATACAGTCCAAACTCCTACGGGAGGCTGCAGTGGGGAATATTCT
GCAATGAGCGCAAGCTTGACAGAGCGTCGTCACGTGGAGGAAGACAGCTT
AATACAGTTGTAAACTTCTTTTATTTCAAAGTGAATATTGACACTTAAAT
AAATAAAGTATCGGCAAACTCCGTGCCAGCAGCCGCGGTAAAACGGGGGA
TACAAGCGTTATCCGGAATTACTGGGCGTAAAGCGTATGTAGGTGGTTTT
AATATATTTTTATTTAAAAAAAACTATATATTTGTTTTTTATTAAAAAAA
TTATTAAACTAGAGTCTGTTAGGGGTAAAAGGAATTTTTTGAGTAGTAGT
GAAATGCAAAGATACAAAAAAGAAGACCAAAAGCGAAGGCATTTTACTGG
AGCAGCACTGACGCTGAGATACGAAAGTTAAGGTAGCGAATGGGATTAGA
TACCCCAGTAGTCTTAACTGTAAACTATGGATACTCGGAATTAAATATAA
TTAATATTTAGTTCCTTAGCTAACGCGTTAAGTATCCCGCCTGAGTAGTA
CGCTCGCAAGAGTGAAACTCAAAGGAATTGACGGGGGCCCGCACAAGCGG
TGGAGCATGTGGTTTAATTCGATGTAACGCGAAGAACCTTACCAGAACTT
GATATATATGTTTTTAAAAATTTAATAAATTTTTATAAGTACATCTACAG
GAGGTGCATGGCTGTCGTCAGCTCGTGTCGTGAGATGTTGGGTTAAGTCC
CGCAACGAGCGTAGCCCTTATTTAAAGTTAACTATCTTTAAAAACTGCCT
ATATTTGTCTATATAAAAATAAGGAGGAAGGAATGGAAAACGTCAAGTCC
TCATGCCCTTTATGTTCTGGGCTATACACGTGCTACAATGGATGGTACAA
TAAATTGAATATAAAAAATTTAAAAAAATTTTTTATTTTTATTTGAGAAA
ATAGATTTAATTATATTAATAAAACCATTCGTAGTTCGGAACATAAATTG
AAAGTTATTTATGTGAAGCTGGAATCGCTAGTAATCGCCGGTCAGCCTTA
CGGCGGTGAATAAGTCATCGGGCCTTGTACACACCGCCCGTCACACCATG
GGAATTAATTATTATTGAAACTTCTGTTTAAGAAAATAAATAAGAATTAG
TAACTGGGGTGAAGTCGTAACAAGGTAGCTGTACTGGAAGGTGCGGCTGG
ATAATATACTAATAAATAGTACACACACTACTGGCCGCTAGTATAAACTT
TGACCCACTTTTTTAGTATAAAAATTGTGAAAAAAGTTAAAGGCAACAAT
ACTTTTAAGTAAAATTACTGGGAAGATAGCTAAGCGCTAGTTAGTAAAGT
AAGTAAACAAAAGGGCTGTTAGCTCAGCGGTAGAGCACGCCCCTGATAAG
GGCGAGGTGCCTGGTTCAACCCCAGGGCGGCCTAGACTATATTTTATT
>RhodeIsland-1
TAAATATTTTTATATATTTATTATTTTATATATAATAAAATATAGTCTAG
GCCGCCCTGGGGTTGAACCAGGCACCTCGCCCTTATCAGGGGCGTGCTCT
ACCGCTGAGCTAACAGCCCTTTTGTTTACTTACTTTACTAACTAGCGCTT
AGCTATCTTCCCAGTAATTTTACTTAAAAGTATTGTTGCCTTTAACTTTT
TTCACAATTTTTATACTAAAAAAGTGGGTCAAAGTTTATACTAGCGGCCA
GTAGTGTGTGTACTATTTATTAGTATATTATCCAGCCGCACCTTCCAGTA
CAGCTACCTTGTTACGACTTCACCCCAGTTACTAATTCTTATTTATTTTC
TTAAACAGAAGTTTCAATAATAATTAATTCCCATGGTGTGACGGGCGGTG
TGTACAAGGCCCGATGACTTATTCACCGCCGTAAGGCTGACCGGCGATTA
CTAGCGATTCCAGCTTCACATAAATAACTTTCAATTTATGTTCCGAACTA
CGAATGGTTTTATTAATATAATTAAATCTATTTTCTCAAATAAAAATAAA
AAATTTTTTTAAATTTTTTATATTCAATTTATTGTACCATCCATTGTAGC
ACGTGTATAGCCCAGAACATAAAGGGCATGAGGACTTGACGTTTTCCATT
CCTTCCTCCTTATTTTTATATAGACAAATATAGGCAGTTTTTAAAGATAG
TTAACTTTAAATAAGGGCTACGCTCGTTGCGGGACTTAACCCAACATCTC
ACGACACGAGCTGACGACAGCCATGCACCTCCTGTAGATGTACTTATAAA
AATTTATTAAATTTTTAAAAACATATATATCAAGTTCTGGTAAGGTTCTT
CGCGTTACATCGAATTAAACCACATGCTCCACCGCTTGTGCGGGCCCCCG
TCAATTCCTTTGAGTTTCACTCTTGCGAGCGTACTACTCAGGCGGGATAC
TTAACGCGTTAGCTAAGGAACTAAATATTAATTATATTTAATTCCGAGTA
TCCATAGTTTACAGTTAAGACTACTGGGGTATCTAATCCCATTCGCTACC
TTAACTTTCGTATCTCAGCGTCAGTGCTGCTCCAGTAAAATGCCTTCGCT
TTTGGTCTTCTTTTTTGTATCTTTGCATTTCACTACTACTCAAAAAATTC
CTTTTACCCCTAACAGACTCTAGTTTAATAATTTTTTTAATAAAAAACAA
ATATATAGTTTTTTTTAAATAAAAATATATTAAAACCACCTACATACGCT
TTACGCCCAGTAATTCCGGATAACGCTTGTATCCCCCGTTTTACCGCGGC
TGCTGGCACGGAGTTTGCCGATACTTTATTTATTTAAGTGTCAATATTCA
CTTTGAAATAAAAGAAGTTTACAACTGTATTAAGCTGTCTTCCTCCACGT
GACGACGCTCTGTCAAGCTTGCGCTCATTGCAGAATATTCCCCACTGCAG
CCTCCCGTAGGAGTTTGGACTGTATTTCAATTCCAATGTGACTGATCCCC
CTCTCAGGGCAGCTACCGATCTTCGCCTTAGTAAATTATTATTTTACTAA
CTAGCTAATCAGATATGAACTTTTTTTTAGACAGTATTAACTTTTTAAAG
CACAAATGCGCATATCAGAGATTAACCCTAAGTTATTAGGGATACTTCTA
ATCTAAACTTAAATTTTCATATATTACTCACCAATTCACTATAGTTTTAT
ATAGTAACTATTAAATTTGCATGTGTTAGGCACGTCTCTTGCGTTTTTCC
TGAGCCAGGATCAAACTCATTTAGTACAAAAATTATATATATAATATACA
TTTAAGGAATATTTTTTAATTGGAAATAAGCAGACTCGAACTGCTAACTT
TTTCTTTGCAAAAGAACTATTCTACCCTTGAATTATATTCCCCCTCTTTA
TCTATATATGTATAAATACTTCCTCAGTAGCTCAGTGGTCAGAGCTTTCG
GCTGTTAACCGAAAAGTCGCTGGTTCGATCCCAGCCTGTGGAGTTTTTAC
GGAAGGAGAGATTTGAACTCTCATAGAAATTTCTATTAGATCCTAAATCT
AACGCGTATACCCTTTCGCCACTTCCGTATATAAACCTAGTAGGACTTGA
ACCTACATTAAAAACTTAGAAGGTTTTTATCTTTTCCAAATTAAATGATA
GGTTTAATATGGATGGGTAGTGTTAGAATCGAACCAACAACTTTATACTC
GTAAGGTATATACTCTACCATTGAGTTAACTACCCTATTATTATAATAGG
GGAGGCCAATAGCTCAGTTGGAAGAGCATGTGGCTACGGACCACAAGAGC
GTGGGTTCAAATCCCTCTTGGCTTTTACAAAATAAAACGGAGTAGAGCAG
TTTGGTAGCTCGTCGGGCTCATGATCCGAAGGTCAACGGTTCAAATCCGT
TCTCCGTTTTTAATTTAAGTATTTATAGTTTAAATATAAATTAATATATT
TATATAAGATAAAAAAGAATACCTTGATACTTGAAGACGAAGAAAGACGT
TTATTACGAAAATACTTTAAATAGCAGCAATGCAATAAATTAAAGATTTC
TGAATGGGAGTACCTTATATTTTTCTAAAAAAAAGAAAACTTGGAGAACT
GAACCATCTTAGTATCCAAAGGAAAAAAATTAACAAAAATTCCCAAAGTA
GTGGCGAGCGAAAAGGGAGTATAAACATATATATGTTTATTTATTATTAG
TAAATTAGAATATAATTCTGATTGAAGTTAACAAGAACCTCCTTGAAAAA
TAAAATACTTCAAAGTAATCAATAGTGAACTAGTACCGTAAGGGAAAGGT
GAAAAGATCCCCGTAAGGGAAGTGAAAAGAACATGAAATTTTTTATCTTA
CAATCTATAGAAGGATTAAAGAATCTAACTATATGCCTGTTGAAGAAGGA
GCTGACGAGTCTTAATTATTTTAAGCATTTGGTTAAATTTAATTAATTGA
AGCCAGAGTTAACGCGAGTTATTATTAAATAATAACAATTGTTTATAATT
AAGAACCCGAACCCGAATGAATTAATCTTGTCCAGAATGAAATATAGAGA
AGTCTATATAGAGGTTCGAACTGGTTGATATTGCAAAATCATCAGATGAG
ATGAGATTAGAGGTGAAATGCTTATCGAATTCGGAGCTAGCTGGTTCTCC
TCGAAATGCGTTGAGGCGCAGCTATTACTATTATATAATTAAGGTGGTAA
AGCACTATATATAATACATATTATATATAATATACATTATATATAAACTA
ATAATACCTATTATAGTTTAAAGTAATAAGTGAGACTATTGGGGAAAATC
TCAATAGTCTAAAGGGAAACAACCCACACCATAAGTTAAAGTTTTTAAAA
AGTATTTAAAACAAAAGGTACTTTAATTTCAGTTATATTTAAGAGGTTAG
CTTAGAAGCAGCTATCCTTTAAAAAGTGCGTAATAGCTTGTTAAATTAGA
AATTATGCACTAAAAATGAAAGAAAAAAAATACTTTACTGAAGCTATGGG
ATTTATTTTTAAATCGATAGAGGAGCGTTCTATATTTTAGAAGCAAAAAT
GTAAATTTTTGTGGAGATAATAGAAGTGAGAATGTCAGCTTAAGTAGCAT
AAATATTAGTAAAAAATCTAATACTCCGAAAGCTAAAGGTTTTCTACGAA
AGGATATACCACGTAGATAAAGTCAGGGCCTAAAATTAGATTTAATATGT
ACTTGATGGGTAAAAGGTTAAAATTCCTTTACCATAATATATATATACAA
ATAGTGACCTATTATATATAATATATATTTTAAGAAATAGTTACTTAATA
TATGTTTATTATATAGCTAGAAAAATGTATCTGTTTTATATATATTATGC
CTGTACTAAAACTGACACAAGTAAGCAAGTATATATATACTAAGGAGTAC
GAAATAACTTTTTCTAAGGAACTCGGCAAAATAATCCTGTAACTTCGGGA
GAAAGGATGCCCAAAGGGCTGCAATAAAAAGATCCAAGCGACTGTTTATC
AAAAACACAGGTCTCCGCTAAGTTTAATCACAATGTAAGGGGGCTGACAC
CTGCCCAGTGCTGGTAAGTTAAAAAAAATATTTTTTATCCAAGTATTTTT
ATAAGCTCCAGTAAACGGCGGCTGTAACTATAACGGTCCAAAGGTAGCGA
AATTCCTTGTCGGGTAAGTTCCGACCTGCACGAAAGGTGTAACGACTTGG
ATGCTGTCTTAGAAAAAGATTCGGTGAAATAGGAATGTCTGTGAAGATAC
GGACTATCTACATCTGGACAGAAAGACCCTATGAAGCTTTACTATATTTT
GAAATTAAAAATAAAATATATTTGTGTAGAATAAGTGGGAAATTAATTAA
TTTATCTTGAAATACCACTCTTTTATATTTTATTTTTTTATTAAAATATT
GTTAACCAATTTTAAAAAAATTTTAAAAAGGTAGTTTGACTGGGGCGGTA
ACCTCCTAAAAAGCAACGGAGGTGTACAAAGGTCTTTTTTTAATTTAAAT
TTTTTTTTAAATTAAAACTATAAAGGGTATAAGGCTTGATTGTAAGAGTT
ACCACTCGAACAAGGACGAAAGTCGGTCTTAATGATCCGACAGTTCTTTG
TGGAAAGGCTGTCGCTTAACGAATAAAAGTTACTCTAGGGATAACAGGCT
GATCTCCCCCGAAAGTTCCTATCGACGGGGAGGGTTGGCACCTCGATGTC
GGCTCGTCGCATCCTGAGGCTGAAGTAGGTCTCAAGGGTTGGTCTGTTCG
CCCATTAAAGCGGCACGTGAGCTGGGTTCAGAACGTCGTGAGACAGTTCG
GTCCATATCCGATGTAGACATAAGAACATTGAAAAGTTTTTCTTTTAGTA
CGAGAGGACCAAAGAAATTAAACCTATGGTGTATTAGTTATTTTACTAAA
AGTAGTCGCTAAGTAGCCAAGTTTAATATATTTTAATCACTGAAACCATA
TAAGTGAGAAAATTACTTTAAGATAAATGTTCTTTTCTAATTAGAGTAAG
ACAACAAATAGATAATTTGATAAAAAGAAAAAATGTATACAATTAGTAAT
AATTTTAGCATTTTTTTACTAAAACTTCGAGAATATATTTTTGCTGATAT
AGCTCAAAGGTAGAGCCACTGACTTGTAATCAGAAGGTTGGGGGTTCGAT
TCCCTTTATCAGTTTATTTTGAAAATTAAAATATTTATATTATATTTATT
TTATAAAAAAATGTTACGTTATTTAGGCCCTAAGTTAAAAAAATTAAAAC
AATTTAATATACATATGCATCCAGGTTTTTCAACTAAATATTCTATTTTA
AATAAAAATTTTATAAAAAATAATAAAGCAATTATATCTTTTTATTTATT
AGAATTACTTGAAAAGCAAAAATTAAAATTTACTTTCTCATTAACTGAAA
AATTAATTAAAAAATATATCTTATTTATACATAAATATAATTATAAAAAA
TTTAATATATCTACTATTATTGAGGCACGTTTAGATAAAATACTTTTTAA
TATAGGATATTCTATTACTATAGCACAGGCAAGACAATTAATAGTACATG
GATATTTTTTTGTTAATTTTAAATTAATTACAAATCCTAGCTTTTTAATT
AAAATTGGTGATATAATTAGTTTATCTTCTAAATCTAGTTTTATATTTAA
ATTATGTAAAAAAAATTTATATATAAAATATATTAAAACTATTAAATGTA
ATTTAAATGTATATATATGTAAAAAAACATGTTTAAGTATTTTTTATTCA
CAAATAAATAATTATACTTTTAATAGTTATAATAATTTATTAATAATACA
ATATTATTTACATTAAAATTATATATATATAATTTTTAATTAATAAAAAA
GGTAAATGAAGTCAAATGGTAAAGACAATAAATTGTGAATTTATTTAAAG
CGGGTTCAATTCCCGTCATTTACCCCATTGATAGTATAGCTTAAAGGTAT
AGCAAAAGATTGCAAATCTTTTTATCTCAGTTCAACTCTGAGTACTATCT
ACTACTAATTATTGAGGATGTGGTGAAATTTGGTAAACACAACGGACTTA
AAATCCGTAAGTTTTAAAAAACTTTAAGGGTTCAAGTCCCTTCATCCTTA
CCTTAATTTATTTATATAAAATAAGTACCTGTGGCTGAGTGGTAAAAGCG
GTGGGCTCATAATCCATTTTTCAAAAGTTCAATTCTTTTCAGGTATATTA
TAAAAAGAATTGATGCCTGAGCGGTCTATAGGAGCGGACTGTAACTCCGT
CGATAATTTTATCTCCATCAGTTCAAATCTGATTCAATTCATTTTTTTTT
AAATAAAAAAAGGAGAGGTGACTGAGTGGTTTAAAGTATCAAATTGCTAA
TTTGACATATATATTATATACAAGGGTTCAAATCCCTTTCTCTCCTAGAT
ATAGGAAATATAGTTTTAATTAGGATAAAATAACACCCTGTCGCGGTGAT
GATGCGAGTTCAAGTCTCGTTATTTCCGTAATTATATATATGGGTTGTCT
GGGAATTGAACCCAGAACCTTTCGGTTAAAAGCCGAGTACTCTACCATTA
AGCTAACAACCCTATTCTATTTATATAGAGAATATTTTAAAAGCCCTTAT
CGTCTAGTGGTCTAGGACATCTTTTTTTCAGGAAGAAAACGAGGATTCAA
ATTCCTTTGAGGGTACTATTATATAGTTATATACGGAATATAGCGTAGTC
AGGTAGCGCCTCTATTTTGGGAATAGAAAGTCATAGGTTCAAATCCTATT
ATTCCGAAAATTTAATATAGTATTATTATACATTAATATATATATTATGA
ATAATTTTTTTATATCACATAAATTAAATTTTATATATCCTTTAAATTTA
TTTAATCTTGAATATTTATTTTATAAAAATAAATATTTTAATATAAAATA
TATTTATTTTAATAAGTATAATATTTCTTTTTTTAATTTTATTAAATATT
TAAATAATACTTATTATATTTTAATAAACATAATACATCGTATTAAAAAA
AATAATATTATAACTAGAAATAAATTATCTAAATCTACTAAAAAACCTTG
GCAACAAAAAGGATTAGGAAGAGCACGTGCAGGTTCATTTAAATCTCCTT
TATGGAGAGGAGGTAGTAAATTATTTGGACCAATAAATAAAATAATAGAT
ATTAAGTTACAAACTAAAAAAAAAAAAATAACTTTTTTTTATCTACTTTT
AAATAAACGAACTTATATTTCTTTTATATTTATTTCACCTATATTATATA
CTTTTGAAAATATTAATGAATATTTAAATAAACAAAAAAGAATAAAAGGA
TTATTTTATAATAAATTAATATATATTTTATGTAATAATATAACATATAT
AAAAAAAAATTATAATTTAATATCTATTAAATTATTAAATTTTTTTACTT
TTATTAATTTTAATTATATAATATTTTTAATTTAATAAAAATTATTTATA
AAATGTATATATATTGTAAACGAAATAAATATATTTTAACTAGAGTTTAC
GGAAGAAATAATAAAGGACATATTACTATAAGAAATAAACAAGGATTATT
TATTAAAAATATTCAATTAAAAAATATAAATTATAATTATATTTTTAAAA
AAAATATATTAAATTTTAATAATAAAATACTTAAAGTACAAATTATTAAA
AAAGTAATAGATATTAAATTACAAAGATATATTTATAAAGTAATATGTTT
AAATAGTATTTTACAAACTCAATATAAATATTTTCCAATTACAAAAAATA
CAAAAGAAGGAGATATTATATATATAGGATATACAATTCCTTTAAAATTT
GGTAATATTATGCCTATAAAAAATATACTTTGCGGCAGTTGAATTCATAA
TATTGAGCATTTACCTACTAAAGGAGCAATTTTTGTTAAAAATTCTAAAA
TTAGTGCCTTTTTAATTTATATAGGAAAAAAGTATGCTACAATTAAATTA
CCTTCAGGTGAAATTAGATTATTAGATAAAAATGTTTTTTGTATTTTAGG
GGAACTTAATTTAATATTACTTAATTTAAAAAAAATTAAGGCTGGAGATT
CTAGAAATTTAGGAAAACGTCCTAAAGTTCGTGGAGTTGCTATGAATGCA
TGCGATCATCCTCATGGAGGAGGAGAAGGAAAAAATTCTATAGGTCGTTG
TTCTGCATATTCACCTTGGGGAGTTATTTCACGAGGTGTTAAAACTAGAA
AAAATAATAAATATAGTATGAAATTAATTTTAAAAAAATAGAAATATGAT
AAAAATATATTATAAACGAATATATATTTCAAAAGATGTATTACGTATAT
CTAAATTAAATAGTAAACATTTTAAAACTAATTATAATTTAACTATAATA
ATACCTTTATTTCTATGGAAAATAATAGAAGTATATAATGGAAAAAAGTA
TATACCTATTAATATTAATAAAAAAAAAATAGGATTTAGATTAAAAAAAT
TTATTTTTAAAAAGAAAAATAAATTTTCTTATTCAGAATTTAATATTAAA
TTAAATACTTTAATAAAAAATTAAATAATATTATGGGACAAATAGTAAAT
GCTTTAATTTTTCGTTCAAAAAATTTTCCATATTATAATAATATATGAAA
TAATTATAGATACATTTATAAAAATATAAATTATTTTTTAAATTTAAAAA
GATTTATTAAATTTAAAAAGCAATTAAATATTTTATATATAAATAATAAT
TATTCTTATACTAATTATTGCATATATAATATAATATTATTTTCTAAATT
AAATTATATAAATAATAAATATTATATTCAATTATATTTTTTAAATTTTT
TAAAAAAGAATTATACTAAACATATTAAAATTGGATTTAATTTTGTATGT
TTAAAATATCCATTATTATCTACTAATTTTATTTTAAAATATTTAACTAA
TAAAATTCTATTTACTAAAATTTCTTTACGAAAAATTATTCCACAACTTA
TATTATTAATAAATAATATACATAAAATAAAAGGGTTTAAATGTATAATT
TCAGGTAGAATAAATGGAGCTCAAATGGCAAAATTAGAAACATTTAAATT
TAATGAAAGTTCTTTACAAAATAAAAATTTATATATAAAATATAATTGTA
TTAGTATTCCTACTAAATACGGATTATTAGGTGTTAAAATATGATTATTT
TTAAATTAAATTAAATGAAAAAATTTATATTTACTAAAAATATAAAATAT
AAAGGAATAAATTTTCATAAATGTATATATGGAATTTGAGCAATTCAAAA
TATTAAATATGGAACTTTATCTAATAAACATATTAATTTTATAAAACAAT
ATTTACAAAAAAATATTAAAAAAATTAAATGCTATAAATTAAATATTACT
ATTAATAGAATACAAACTAAAAAACCTTTAGATACTAGAATGGGCGGAGG
AAAAGGTTCTATATACGATACACAATATTTTTTAAAACCAGGTTTTATTT
TTTTAGAGTTTTATAATATTCCAGTAAATATAATATTTTCTATTTTTAAA
ATATTTAATACTAAATTACCTATAAAAATAAGATTAATTAATATTAATTA
AAAAATGAATAAATTAGGGTTTATTTTAAAATCTAATACTTATTATGCTA
TTTTAATAATACCATATCATATTACTCATATTAAATATAAAAAAATACAA
ATAAAATTAAAAAAATATTATATATTAAATTATAGACAAGAATATAATAA
AGGAGATATTATTTTTTTTAATTTAAAGAAAAATAAAATATATATTATAA
ATAAAATTTAAATATATGACTAAAATAAATACTTATTTTAATATTACAGA
TAATAGTGGAGTAAAAAAAATATTATGTATACAAAATTTAACTAAAAAAA
CTAAATTAATAAACGTAGGAGATTTAATTGTAGGAGTTATTAAAAAAATT
AATACAACAAGTAAATTAATACATTCTACTATAGTATATGGTATTGTTAT
TAGGTTAAAAAAAAATATATCTATTAATAAAAAATATAATATATCTTTTA
ATGATAATGCTGTAGTTTTAGTAGATAAAAATTTAAATCCTATTGGATCT
CGTATATTTGGATCTGTACCTAAATATTTAAAACAAAAAAATTGTTTAAA
ATTACATTCATTAACAATAGATTTAATTTAATAGTATGAATATTATACAA
AATATAAATAGCTTAATTAATAATATAAAAATATATAAAACATATTTTAT
TATACCTTATACAAAAATAACATATTTAATTCTTTTATTATTAAAAAATT
ATTGTATTAAATATATATATATACTTAATAATTGAATTTTAATATATATA
TATTATAAAAAAAAAAATTTAAAATTTAAATTTTTTAATTTAAAAAATAA
AAAAAATAATATTACATACATGCAATTACAAAAATTAAAAATAAAAGATG
CAATTATTTTCACATCTAAAGGTATCTTTTCTAGATACCAAGCACTTAAA
TTAAAACAAGGAGGTATTTTATTTTGTTTAATCTATTATTCTAATTAAAA
AAATGACAATTTATAAACGATTAATTATATTTAATAAATTAATTAAATTT
TTTTCAATATTTGATAAAAAAACACAATTAATATATATAAATATATTATA
TAATACAAAATATAAAGTATTATTTTTATCAAAAAAAATAATAAATTTTC
CTTTATTTTTTTCTTTATATTTATTTTCTAAAGAAAAAAACATTTTAAAT
ACTTTATATAAAATATTAAATTATAAATTATATTTATTTTATACTACATA
TAAATTATCTATCGAATTTAGAGGAATAGGATATAAATTTTTATTTATAA
ATAAAAATTTATATTTTATTTTAGGTTATAGTCATTTAATTAAACTTAAA
CTTCCTAAGACATGTAGTATATATATTGATGAAAAAAATAAATTATTAAT
TTTAATATATTCAAATAAATATATGTTAGGTAATATATTTTATATTATTA
AATCTTGTAAAAAATTAAATGTATATAAAGGAAAAGGAATAAAAAATATT
TTTGATCAAATAAAATTAAAATTAAGTAAAACAAAAAATATTAAAAAATA
ATAAATGATTTTTTTGAATAAAAAATTTAAAATTAAATTATTTAAGCAAC
CAAATTTATTATATTCTATAAAATTATATAATGATTTTATTTTTTTTTCT
TATTTAATTAAAGAATATATAAAAATTTACACTAATTTTTCAATATATAT
AATTAAAAATTTTATTTATTTATTAAATATACTTGCAGTTAAATATATAA
TATATTATAGTAATAATAAATATATATTTAATAATATATATCATACTATA
TATATATTAGAATTAATATCATGAAAAAAAGAATTGATTTTTAAATTTAA
TAAAAAATATAATTATAGTATAGAACAAAAAATATTATTAATTAAAAAAA
TATCTAAAACTAGAGCAAAAGGAAGAATAAATAAATATAAAGTAATATTA
ATATTAGGAAATAAAACAGGATGATTTGGTATAGGATATAGTAAACATTT
TTATTTACAAGAAGCTATTTCAAATGCTCGTTTACATGCATTTAAAAATA
TTTATCATTTTCCATTATTTTATTCAAATAAAATTACAAATAATATATAT
ATAGAAAAAAAAATTAAAAAATTATATTTATTTTCTTCTATTCGTAAAAT
ACATATGTCTAGACATTATGTAATTAGAGTATTATTTAATTTTATTGGAT
ATGATATTATTTATTCTAAACTTATTAAATTAAATAATATATATAATATA
TTATCTTTAATTTTAAATTTATAATATGAAAATAAAAAGTGCTCCAAAAC
ATTTATGTACATATTGTATATCTATTAAAAGACATAAAAAAATATATATT
TATTGTTCTAAAAATTTTAAACATAAACAAAGACAAAAATAACACAATTA
ATATTTTTTAAATTAAAATGAATGTAAAAAAACAAACTTCAAATATACTT
ACTTTTTATATAAAAAATACAATGCATAATACATTTATTTCGATATGTAA
AGAGACAATTTTAAATAAAAATAATAAAATTATACCTACCCAACAAGTAT
TAAAAATATTTTCTTGCGGTCTTTTTGGGTTTAAAAATAGAAAAAAAGAA
ACTCCATTTGCTTCTAGTATTTTAGCAAATAAAAGTGCATTATATGCATT
ACAAAATGATATAAAATATATACATATAATTTTTAAAGGAATGAATTTTT
TTAAAAAACTTATATTAAATACTATTATGAAGACAAAATATAATAATAGA
CAATTACATATATTATCAATTACAGATATAACACAATATCCTCATAATGG
ATGTAGACAAAAAAAAATAAAAAAACGTTAAAATTATATAATTTAATTAT
TTTAATATAAATTTATTTATGTTAACTTTAAATCAATTAATAAAAAATTC
AAGAAAAAAAAAAAATAGAATTAAAAAATCAATTTTAAAAAATTATCCAC
AGAGAAAAGGAATTTGTTTAAAAGTATTTACTAGATCACCTAAAAAACCT
AATTCTGCACTACGAAAAGTAGTAAAAATTAGATTATCTAATAATAAAGA
AATTATAGCATATATACCGGGAGAAGGATATGCTGTACAAGAACATAATT
ATGTTCTTATTAGAGGAGGAAAAGTACAAGATTTACCTGGAGTTAGATAT
AAAATTATTAGAGGTGCTTTAGATGTTTGTGGTGTTAAAAATAGAAAAAA
TAGTAGATCGAAATATGGTACTAAATCTAATTAAAATATATTAATTTTAA
TATATATACTAAATGTATTCTTTAAATTCTTTAATTTATTTTTTATTAAT
AAAAAAACTTATAAAATCAGGGATACAACAAAAATCTATTATGATAAAGA
AACAATTATTATTATTAACAAAAAATAATAATATATTATTATATGCTATT
TTAAAATTAATTATACCTATTACTTTTAAAATAAAAAAAATAGGTAATAT
TATATATCAAATTCCTGTTATAGCTCATTATTATAAGTCAATTAATTTAG
CAATAATATGACTTATAAAAGCTGCTAAATTAAAGAGTTTTAATAAAATG
TCTTTTATAAAAGCATTATATCTAGAATGTTATGATGTATTAAAAAAACA
AGGAGTAGCATATAATTATAAACAACAATATATTAAAAAAGCATTAACTA
ATAGAATTTTTATATATTTAATTTCTTTAAAAAAATAAAATATTTTAATA
ATTAAATAAAGAAAATAAATTATGGCAAAAAAAATTTTTAAAAAAACTAA
AACACATTTAAATATAGGAACTATCGGACATGTAGATCATGGAAAAACTA
CATTAACTGCAGCAATTACATCTTATTTATCTAAAATAAATAATACAAAA
GCAAAAAGTTATTCAGAAATTGACTCTGCTCCTGAAGAAAAAGCTAGGGG
AATTACAATTAATACTTCTCATGTAGAATATGAAACTTCTTTACGTCATT
TTGCTCATATTGATTGTCCAGGTCATGCAGATTATATTAAAAATATGATT
ACAGGTGCCGCACAAATGGACGGTGCTATTTTAGTTGTATCTGCTACAGA
CGGACCTATGCCTCAAACTCGTGAACATTTATTATTAGCTAAACAAGTAG
GAGTGCCTAGTATAATTGTATTTTTAAATAAAGTAGATATGGTAGAAGAT
AATGAATTATTAGAATTAGTTGAATTAGAAATAAGAGAATTATTAGATAC
TTATGAATTTAATGGAAATTCTGTTAAAATTATACAAGGATCTGCTTTAA
AAGCTTTAGAAGCTATAAATAAAAATAATTTAAATGATAAATGGGTAAAT
AATTTAAAAGAATTAATAGATGCTTTAGATATATCAATTATAGAGCCTAC
ACGAGACCTAAATAAACCATTTTTATTACCTATAGAAGATATTTTTTCAA
TTACAGGACGAGGTACTGTAGTTACAGGTAAAATAGAACGAGGAAGTATA
AAAATTAATGATACTGTAAATATATTAGGATTTAATGTATCAAAGATAGC
TACTGTAATTGGAATAGAAATGTTTCAAAAAACATTAACTATAGCAGAGG
CAGGAGATAATGTAGGTATTTTATTAAGAGGTATTCAAAAAGAAGAAGTA
AGACGTGGGATGGTATTAGCTCTCCCCTCAAGTATTTTAACTTATTGTAA
CTTTGAAGCAGATATATATATACTTTCTGCGTCAGAAGGAGGTAGAAAAA
CACCATTTTTTGAAGGATATAAACCACAATTTTATTTTTATACAACAGAT
GTTACTGGAACAATTAAATTTATAGAAAGTCCTAATAAAGAAAAACCAGC
TATGATTTTACCGGGAGATAAAATTAAATTAAAAGTAACTTTAATGTATT
CAATTGCATTAGAAAAAGGAATGAGATTTGCTATAAGAGAAGGTGGGAAA
ACTATAGGAGCAGGTATTATTACTAATTTAATAAATTAATTATAATAATA
TAATGAAAAAAAATTTAAAATTTAAAAAAAATAAACGTCTATATAGAATA
TATAATTATTTTAAATATAATATAATATTATTAGATACTATAAAAATATA
TTTATATATACTTTATTATATATTACTTTCTTCTAACTAAATTTATTTTT
ATGTTGAGAACCAGAATTGAACTGGTGACACAAGGATCTTCAGTCCTTTG
CTCTACCTACTGAGCTATCTCAACTTATTATAATATTATAAAGAGTAGCC
AAGTGGTACGGCAACGGATTTTGATTTCGTTATACATAGGTTCGATTCCT
ATCTCTTTAAAATAATAAATACGTTTTTAGTTTAAGGGTAAAATAAAGGT
CTCCAAAACCTAAGATGAAAGTTCAATTCTTTCAAAACGTGAGTATTTTA
TTTTAATTTTATTATTTAATATATTATATATGAAGAAATTAATTAAACTT
AAATTAAATTTAATTGCTGGAAAAGCTACTCCTAATCCTCCTATAGGGCC
TATTTTAGGACAATATGGTATAAATATTAATGCTTTTTGTAAAGAATATA
ATAATAGAACACAAAAATATCTAGGATTAAAAATACCAGTATCAATTATA
TTTTCTGATCCTAAAAAATTAACTATAAATTTACATATACCTTCTTTATC
TTTTTTAATTTTATTTTTTTCTAATAAAAATTTTATTACTATTAATAATT
TAAAAAAAATTTTATATTTAAAAAAAAAAGAATTTTATCCAATTTCAACT
AAAAAATGTATTTATATGATAAAAGGAACTTTAAAATCTATGAATATTAA
TATAAAATAAAATATGAGTAAACAAAATTATTTTAATTTTTTATCAAATT
TAAATAAATTAAAATTAATTAATAAATTTTCTAATTTTATTATACATAAA
AATAATAAAAAATATAAATATTATATTAAGTTAATAAAACAATATCGTTA
TTTAAATATATTTTCTTTTAAAACTATTAAATTTATTACAATTAAATAAA
TTTTATATAAAAAATAATGTTAATTTTTAAAAAAAAATTATATAATAATC
TTTTTTATCGATCAAAATATAATTATAGTTTATATACATATAATAGAAAT
ATATCTTTTAATAAGTCATATTATAATTTAAAAAAACAAACATTATGTAC
AATATATATAATATCACAAGATAAAAATAAATATTTTATTAAAGAATTAT
CAGGAATTTTGATAAAAAAAAATAAAATGCAAAATCTAACTAGTTTACAT
TTACTTTGCTTAAAAAGATATAATAATATTTATTTATCTTTTTTTAAAGA
ACAACCAAATATTTTATTAAAATATAAATTTTAATATATAAATTAAAATT
AAATGAATACTTTTATTAATAATTATCAATTTTTAAATTGTACTCAAGAA
GTTATTAATTGTTTAAAAGAAGCAAAAAAAATAACTTTATTAACTACTTC
TATCACTTCTTCTAATTATACTTTAAGACCTATTCACTTATGTTTAAGTT
TAATATTTAATTCTAAATTAATACAAAAAATTTTAAATATAAATCCTAAT
ATATTATTAAATAAAAAAAATATATTAAATGTAATTTATAATTATAAATT
ATATAATTATAATTTTTCATTAAATAAAAATTTTAAAATAGATACTAATA
TTTTATATATACTTAATATTTTAAATACATTACCTTATCCTTTCAATACA
TTACTTTTATTTTATTTTTTATGAAAACAAAATAAAACTATATATTCTTT
TATTTTTTATATATTAAATATACAAAATTATAATTTAAATATAATAAAAA
ATTATACTAAATATTTTTTTCCTAAAATAATTATACCTACTAATTTAAAA
GATATTTTAAATATACTTGACTTAAATATTAATTTAATAGGAAGAGAAAA
AGAATTAAAAAACATAAATGAAATTTTAATACGAGATTTAAATAGAAATA
TTATATTATTAGGAGAAACTGGAATTGGAAAATCTATAATAATTAAAAAA
ATAGCATCTTTAATTCCTACTAAAATTTTTTTAGAATTAAATATTCCAAA
TTTAATTACATACTCTACTGATATAGAATTAATAAAAACTTTTTTTAAAT
TTTTAAATAAATATAATAATATAATTTTATATTGTAAAGATTTTCATTTA
TTAATTGATAATTCTACTGTAGATATAACTTATTTAAAAAATACAATATA
TAAAATGTTATATTTAAATAAACTTCAAATTATAGGAACTAGCGTAGATA
ATATATATAATAAAATATTATATACTGAGAATAATTTAAAATTTTTATTT
TCAAAAATAAATATTAAAGAACCAACAAAATATATAACTTTATTAATAAT
GAAACAATATCTTAAAACTAATAATATTTATTGGATAAATGATACTATTT
TAGAAAATATTATTGATTTAAGTAAAAAATTTATTAATTCTTATGTTTCC
CCAAAAAAAGAATTATTAATTTTAGATGCTATTATACATAAATATAAAAA
TAATAAATATGTTTCTAAAAAAGAAATTTTAACAATTATTTCACAATATA
GTGAATTACCTACTTCATTAATTTTAAAAGAAACTAATATATTTAATATT
AGTAATATAGAATTAAATTTAAAAAAATATGTTTTTGGTCAAGATATTGC
AGTTACTAAAATTGCTACTTCTTTAAAGCGTACTTATACAGGATTAAAAG
ATAAAAATAAACCTATAGGAAGTTGATTATTATGTGGGCCTAGTGGTACA
GGTAAAACTGAATTAGTAAAATCATTAGCTTATTTATTATTTGGATCTGA
GAAAGAATTAATTAGATTTGATATGAGTGAATTTATGGAAAAACATTCTA
TTTCAAAATTAATAGGATCCCCACCTGGATATGTAGGATGTGATGAAGGA
GGTTTATTAACTGAGGCAGTAAAAAAAAAACCATATTCAGTTATTTTATT
TGATGAAATAGAAAAAGCACATAAAGATATTAATAATATTATGTTACAAT
TATTAGATGAGGGTAATTTAACAGATTCTAAAGGAATGAAAGTAGATTTT
ACTAATACATTAATTATATATACTAGTAATTTAGGATGTCCTACATCAGT
AGTACAATTTAAATCATTTCAAGATGGACTAGAATTATCCGAAGAAGAAT
ATAAATTTTTATCTAAAAATGTAGATAATGCAGTAAAAAAATTTTTTAGA
CCTGAATTTTTAAATAGATTAGATTCTGTAGTTGTTTTTAAGCCACTTAG
TGTGGTATGTTTAACAAATATTATAGATAAATTTATTAATAATTTATTAC
AAAAATTAAAAGAAAATAATATTTTATTACAAATAGAAATTACACAAGAA
ATAAAAATAATTTTAGCTAAATTAGCATATCATCCTTTATATGGAGCTAG
ACCTTTAAAAAGAATAATTGAACAATTTATAGAAAAACCTATTTCAGAAC
TTATAATTAATTTTAAATTTAAAACACCACATTTATTTTCAATATTTAAA
GATAAACAAAAAGAAACTATTAATTATTTATTAAAAAAAATTTAACTTTT
ATGTATATAACGCAGACATAGTTTAATGGTAAAACAATAGCCTTCCAAGT
TAAAAATACGAGTTCAATTCTCGCTGTCTGCTTTTTTATTTATAATATAT
ATATTAATTAATTTTAGTATGGCAAAATTAAAATTTTTAAAAGTTAAAAA
AAAACATAAACAAATATTTTTTTTAAAATTAACAAAAAAAAAAAAAACTA
CTAAATTTAATAATTCTTTATTTTTAGGTAATTATATTTCAAATATAAAA
ATACATATATTTTTATATTTAAGAATAATTTTTTATTCTAAATTAGGAGT
AAATAATTCAAAGCAATTTACATTAATATCTTTATTTTATTTAAAAAACT
TTTTAAATAAAAATATTAAAAAATAGGAGAAATGGCAGAGTGGTTTAATG
CATCTGACTTGAAATCAGAAAAATTTAAAATTTCGTGGGTTCAAATCCCA
TTTTCTCCTTTATCTTATATTTTAAATAAAATAATATTAATTTAATGATA
AAATATGAATAAATTTTATACAAATAATAAAAAATATAAAAAACAACAAA
TTTTAAAAGCATTAAAATTATCTTATACTATTAGAAAAAAAAAATTAAAT
TCTACATTTATTTTTTCTAAATTAAATAATATTATATTATATACTAATAT
AGGTATAAAATCTAAAATACCTAATATATTTCATAATATTAATTTTAATT
GGTTATTAAAAAAATAAGGTATTAATTTATAAGTAAAAAATTAATATAAC
ATACCATGAATTATAGCAGTATTTATTATTGTTATTATAAAAAATATAGT
ATTAAAATTAATATTAGTATTTAAATTAATTATATTATTAGATATATATT
TATTATTTTTAATATTATTAATTAATATTATATTTTTTTTAAATTTTAAA
ATTTTTTTTATATTTTTATAATTATTTTTAATAGCTAAATTTGTTAAGAA
AAAATATTTTAACCATTTATATATAATTAATTTTTTTTTTAAAAAAATTC
AATTAGAAAATATTTCAGAATATGTAGTATTGTATATATGATAATTAGAA
GATATAGTTGCTATTGATTTTAATAAATACATATATTGATCATAATTAGT
TGTAAATAAAATTTTTTGTTTTAAAGAAATATATTTATATAAAAATAAAT
ATACAATACTTAATGAATTTAATAAATTAAGTATTTCAAATATATTTTTA
TTTAAATTTAAATAAAAATATTTATTATTATAATTTAAATTTATACTATA
TTTAATAGGTATTATTTGATTTTTTATTAAATGTAATATATTTAAAGTTA
ACATTTATTTTAATAATATTTATATGATTATATTTTAATAAAATGTCTTT
GCCAACCAGATCCTGTTTTAATTATATCTGTTGTAATTATATTAGATTTA
AGATCACTAAGCCAATCTGTTGAAACTTCTATACTTAATTTTATTAAATA
TTTTATTATTTCTTGAAAACTAATAGATAAAAAAAATCCAGAACAAGCTA
AAATACTTTTAGTAATTCCTAAAATAATAGGAATATATAAAATTTGTTTA
TATCCTAATGTAAATAAAGTATAATTAAGAATTTTTAATTTAGTATACTC
AAATATATCATTTTCTAATAAAGAACTATCTCCAATATAATTTATTTTTA
CAAAAGAAGTCATTTTTTTTGCTATTAATTCAAATTGAATGCTTGGTATA
TTTATTCCATTTTTAAAATATTGTTTTAATAAAGATTCAATTATTAAATT
AAATATAAAAATATGTGACATTGTAATAGAATGATCCTGTTTATAAAAAT
TTAAATTATATGAAAATAATTTTAATAATAAAATATTTATAGAATAATTT
CCAGAAGTAATAATATTATTTGGTAATAATATAGCTGTATTATGTTCATA
TATTTTATTTAAAGATATTGTATTTATTTCTGTAAAAAATAATAAATTTT
TATTAGAAAATGTATATAAATTATATTTTCATAAATAATTTAATGTAGTT
TCTTCATATGAAATAAATAAATTATTTAATATAGATAATTTAGATGGAAT
TAAATATATATTAGGAAGTGCTTTTGCTTCAAAAATAATTTCTATAGAAA
TTAATCCAGATGTAATATCTTTTATAGACTCATTAAAGTTAGAGATATTT
TTTTTATATAAATATATTCCTTTTAAAAAGTTAAATATATATTTATAAGA
AAATAAATTTTTTCAATAAGTATAATATGTTGTGATATATATATAATTTA
TATATAAAGAATATATTTTTACAGAATTTTTTATTAAAGATTTATTATTT
AATAAAAAAGTAATGTAATTATTTATAAATTGTTTATGAATAAGTTGAGT
TATTAAATTTTTAGGAAGTAATATATTTTTTATGAATAAATAATTTAATT
TTGAAAAATTATATTTAATACATATAATTTTATAAAATATATTATCTATT
AAATTTTATTGAAAAAAATAAATTTAATATATATATATTATGTAAATAAG
AATATATACTTTTAAGTTTTCTATTTGAATATAAAAAACTTTTATATTTA
ATTAAAAAATATTTAATAGTTCTTTGATTTATAGATTTAATAAAAATAAT
TTTTTCTTTAGTTATATTATCTATAGTTAAATAATATTTATTTAATAATA
AAGATGTATTTAAATTTAAAATTATTCATTTATAATATTTATTTTTAATA
ATTAATATGGAAAAAATTTATATTTTTATAATGTTTACGTTGAAAAATAT
TATTAATAGTTAAATATGTTAAAATTAGTGTGCTTAAATATATATTATTT
TTAGAATATAATAATTTATTATTAATAGATATAATTTGATTAAATTTATA
TTTTTTTAATATATATACTAAATAAAATGAATTTAAACTAAAATAATATT
TTTTAAGATAAATAAAAGAAAAAATTGTTTTATTAGTTTTATTAAATAAT
TTATAATATGTACTGCATAATTTATATTTAATATTTTTAAATAAATATTT
ACTAATTAGTAAATATTTATTTTTTATATATATATTAGATTTTAAAATAG
TAGATGCTCCCCCCGTATGAAAAGTTCTTAATGTTAATTGAGTTCCTGGC
TCACCTATAACTTGACTAGATAAAATTCCTATACTTTTACCTAAATTATT
TGTATTAAAAGTTGTATGACCAAAACATTTAGAACAAATTGTTCTACCTG
AAATACATGTTTTTATAGAAAAAGTATTTATTTTAAGTAAAGAATTAAAT
TTAATATATAAATTATTTATTAAATTATCTGAGATATAATTATTTTTAAA
TTCTATAATTTTTTTTGTAGTAGGTTCAATTAAATTTTTTTGTAATACTT
TACCAGAAAGTAATAAAAAAAAAGGTAATATTAAAGTACCTTTACTATTT
ATTTGAAATTCATATTCTAATGAATTTTTAGATCCACAATTATATTCTTT
AATATTTAATTCTTGTATAGATTCAACTAATCTACGTGTTAAATATCCTG
CATCTGCAGTTTTTAATGCAGTATCTAATACTCCCTTTCGTGCACCGTAA
CAAGATATAAAATATTCAAAAAAATTTAATCCTTTATTAAAACTATTTAA
TACTGGTATTTTAAAAAATTCTCCAGTAGCATTTGCTAAATAACCCCTAA
CTCCAATTAATTGACATATTTGTGCTCAATTTGCTTTAGCCCCTGTATTT
GCCATAAGATGTAATGAACTAGAAAATGCATTAATATTATTAAAAGAATT
TATTAAATTTAAAAAAGGTATATAAGAATTTATATTTTTTTGTATAGAAT
AAGATATATTATATTCTTTTATATTATAATTTAATTTTAAAAGTTCATTA
TATCGTAATAATGGAGATGTAAAAAAAAAACCTTTGGTACTTTCTAAAGT
TAAAATTAAAGGAAAATAAAATGAATATTCAAATCCTAAAAACATAAGTT
CTTTAATATAATTAGTTATATTAAAATATAATAATTTTTGTACTAAACGT
TGTTCAAAATTAAAAAATTTAGGTCCTAAATTAAAACAAGTAATATTTAA
CATTATTATTTTTTATAATTAATTATATTAATTTTTGTAATAAAAGTCTA
CCTAAAGAGGTTATAATATATTTTTTATAAATATTTTTATTAAAATAAAA
ATGAAAATTTATTCTAACTAAAAAAATTGTATTTATTTTTATTAAAGAAT
GGTTATATGCATTTAATATATCTTCAATATTACTAAAAATTAAATTTTTA
TAATTATATCCTTTAAAAGATACTAATGTATTAATACCTAAAATAATATT
TTGAGAATATTTAAAAATATTTTTTTTAGAAGAAGGTGCGAATAAATTTT
TATCAAAAATTATATTTTTTTTTGCTTCTTTTTTTGCTGCATCAGATAAA
ATTAAAAAAATACCCATTTGATCCCCATCAAAATCCGCATTAAATCCAGA
ACAAGCAATAGGAAATAACTTTATTATTTCATTTTCTATTAAAAAAGGTT
TAAATGTTTGTATATTCATTCTATGTAATGTAGGGGCTCTATTAAACATA
ATAATTTCTTTTAAAAATATATATTTTAAAAGTCTTTTTAAAATTAAAGG
ACTATATTCAATATAATAAGATGCACGTAATAAAGTATTAATATATTTAT
TTTTTTTTAAAATATTTAATAAGATAGGTTTAAAAAGCTCAATACTTAAA
TTAGTTGAAATTCCTATTTTATTAAAAATTAATGAAGGACCAGAAACTAT
AACAGACCTTCCAGAAAAATCAATTCTTTTTCCTAATATATATTGTCTAA
AATAATTAAATTTCCCTTGTAAATGCGAAGATAATGAATTAATATTTTTT
TTTGAATTATTTTTTTCTATTAACATATCTATAGTTTGTTGTAAATTACG
TTTTTCTATTATTTCAAAAGAAATAGGAAATTTACGACGTAACATTTGCC
ATCGTTTAAGTTTATTATTTATAATAATAATAGTCCTATAAATTTCATTT
AAAGGAGATGAAACAAAATTAATAGTATTTAAATATATTAAAGGTCGTAA
TCCTGCGGGTAATACTGGGATTACATCTAACATAATTCATTGTGGATGTA
TATTATTTAATAAACATAAATTTAATAAATTTATAGTTTTTATAATATAT
TTTTTTTTTAATAGATTATTAGTATTATATAATAATGATTTTATTTTTAA
AAGTTTATTTAAAATATTAAAATGTTGTAATAAATATTGAATATAATTAG
ATGCAAAAATAAATTGAGTTATTGTTATTTTTTTTAAAAAATTTATTTTT
TTATTATGTTCTAAAAAAAAAGTATAATATAATAAATATTCTAACATATT
AACTGGTAAATTTAATATATAAGGTAATAATTCATATAAATATCATATAT
GTACTACAGGAGTATATAAATATATATATCCCATTCTATATCTTCTTACT
TGAGAATTTGTATTTTCATACCCACATATAGGACATATATAAGTATATTT
TATTGGATCTATATTTTTAAATATTCCACATTTACATTGCCAAGAAATTA
AAGGACCAAATATTTTTTCACAAAATAATCCATTTAATTTAGGGGTTCCT
GTTTTAAAATCAATAGTATAAGGTTCAGATATTTGACCTAATATTATTAT
ATTATTAATTTTTCTCCAAGATCATTTAATAATATTTAAAGGTGAGGCTA
TAGAAATTTTAAATCCTATATTAGACTTTAAATTATTTAAAGAATTATAA
TTATTCATATATTTTATAAATAATAAAATTTTTATTCTAAAAATTTATAT
TAACAGATAATGTTTGTCCTTCTAATTGATCTATACTAGTAAAAGCTTCA
ATATTTAAATTCATACTATGAATTTCTCTAATAAGAGTACGAAAAGATTC
AGGTATAGTAATATTTTCTAAGTTAGTATTATTAGTTATATTAGATAATA
ATGAAGATCTAGCACAAATATCATCTGATTTATAATTTAAAATTTCTCTT
AAATTATATGAACTGCCATAAGCTTCCATAGCTCATATTTCCATCTCTCC
AAATCTTTGTCCTCCTATTTTTTTTCTACCTTTAACAGGTTGTTGCATTA
ATTCAGTATAAGGACCTACAGTTCTATAATGTATTTTATCTTTTACCATA
TGTATTAATTTAGAATATTTAGAAACTCCTAAAAAAGACGATTCTAATAA
TTTATATCCTGTTCTTCCATCTCTTAATAATATTTGTCCTGGAATATATG
AATTATATAAAAATAAATTACCAGTTTTTTCTTTTAATTTATTTAAATAA
TTATACAATAATGTTTTTATATAAAATTTAGGTAAATTAAATGTATTACT
AATATACATTCGTGTATTTGTAAAAAAGCATCCTAATCCAAATAAATTTT
CAAAAACTTGACCAATATTCATTCTTGAAGGAATTCCTAAAGCATCAGTT
ATAATATCTGGAATTAATCCAGTAGTATATGGTAAATTATTTGTAGCTGA
AATATATGCTACTACTCCTTTATTTCCATGACGACCACATAATTTATCAC
CTACTGATAATATTCTTTGATTACATATATATATTCTACATTTTAAATAA
AATCCTGTATAAGAATTAAAATTAGATGGAGAAGAAAATATTTCAGTTTT
AATAACTCTGCCTGAATTTCCAAAAGAAACTATTGTTGATTTATTTTTAA
TATTTCTTAAATGTTGTCCAAATAAAATAGAAATTAAATTAAATAAAGGT
AAATTATATATATTTATATTACGTATAAGTAATTTAGATACTAAAATATC
ATTATTTAATACTTTTGATCCTTCTTTTATAATTCCAAAAAAATCTAAAT
TTCTTTTACTAAAAAAACTTTTTTTAGGTATATTAATACTAGAAATTTCA
AATGTTTCTCTATCTATACAAGTAAACATAACTTCATATATTTTAAAATG
AAGAGAAGTAAATAATTGTGAATATACTATTTTTTTATTTATAACTATAG
CATCTTCAAAATTATATCCAAAAAAATTTCCATAAGAAACTAATAAATTA
TTTCCAGCTGTAAATTCAGAATATAATATATCTTGTGTAGAACTAAGAGG
TTGGCCACAAAAAACTCTTTCTCCTTGCCATACATGTGGCTTAGAATGTA
ATATAGTAAAATAATTACTACGTTTATATTTATCTAAATAATATATAATT
TTTCTATTGTATATATCTCTAATAATTATTTTATATGAAGAAACATAAAT
AACAATTCCTTCTTGATATGCTTTTATACTTAAAGTATTATAATTTAATA
GATTTTTTTCAAATCCAGTAATTATAATTGATTTTTTATGTTTTAATGTA
GGTACAATTTGTGATTGCATTTTTGCACCCATTAATCCTCTTGCAGGATC
ATTATAAAATAAAAAAGGAATTAAATTTTCAGCATATGAAAAAAGATCCA
TAGGTTTTATATATATAATATTTTTTATAAAAATATTTTTAATTTTAAAT
GAATTTTTACTAAGTCCTAAATAAAATAAATTAAAAATTTTATTTTTTCT
TAAATAATAATTATTAAATAAAACAATATATGTTTGGCGATTAAATGAAT
TTATAAACGTAATAAAATTTTTTGTTTTTATATTATTTATAGATTGATAT
GGAAATTGAATATTATTTTTTTTTTCAAGCTTAATATTTTTAGTAAAACT
TATAACTAATCCACAATTTATCCCCTCTGTAGTATCTATTAGACATAAAG
AACCTATTTGATTTAAATTAATATTTCTTACTTGTAAATTTTGTTGTAAT
TTAGAATTATAATTAGTAACTCTATTTTTATGTATAATTTCAGAAAAACT
ATTAATTTGTTCTAAATATTGTATTAATGGATTAATTGTTAAATATTCTT
TTAAATTAAAGTATATATTAGATTTAAAATAATTAGTAGTATTATTTCTA
TTTAAATTAGTATGTATATATTTATATATATCATTACGTAATAATTTTGA
AAATTTATTTAAAAAATAAGAATATTGAGTTGAAAAATAATTACCTAAAG
TAGAAATTGAACGAAATTCTACTTTATCTATTTCTGATAAAGTTTTTTTA
TTATATTTAATATCTAATAATATATCTAATATAGAAATAAAATCTAATAC
TATAAAATTTTTTATATTAGAAAAAAAATTATTTATCTGTATATAATTTT
TATTTAAAATATTTCCAAAAATAGAATATGTATTTAATTTAAAAGATATA
TTAAAAAAAAAGGAAATAAAAGAATATAATTCTGAGTTAATAATATTTGT
ATCTATCTGAGAATTTAACAATAATTTTTTTAAATAGAAAGATTTATTAT
AACGTGAATAGATAAGAATATCTTGTATAGAAATACCTAATAAATATAAA
AAAGAAATTAAATTAATTTTATAATTATTAATAATACAAAAACATTGATC
TTTTTCTAATACTAAGTTAATAATAAATATTTTATTAAATATTATTTTTG
CATATATAATAAAATTAGAATTTTTAATGAAACTATTAAAAAATATACCA
ATATAATTAAACATTAATTTAGAAATAAATGTTTTTTTTAATCCATTTAT
AATTAAATTTTTTTCAGCAGTATATTTTGGTACCTCACCTATTAAATAAT
AAATAAGTTTATACTTATTTCTATTTAAATTATATATTTTTAAAGGTAAA
AATATTAAAATTTTAGAATTAAAATTTTGTATAATATCTATATTTTGACT
AGTTAAATTAGTTGTTTTAAAAAATAATAAATCATTTAAAATATAAATAT
TATATTTACATTTATTAAAATAAATATAAAATTCATCTCCTAAATAATTT
TTAATAGAAGATATTAAATAATATATTAAAGTTTTATAATATTCTAAATA
AAAAGTTTTTAATGTTTTTAATGTAATAAAATTTTTTAATAAAAAAATCA
TATAAAATAATAAAATATTATTAATTAATAATTATTTTTAATTTATATAA
ATTAAAAATTAGACTGAGTACGCATTAAAATTAATAAAGGTACTTCTAAT
TCTAATTCTAAAGGTAATTTAGAACAAATATTTTGACAAAAACCATAAAT
TAATAAAGTTAATGCTATTTTAAGATTAATTCCTCTTTGTAATAAAAAGA
AAATAAAATCTGATTCTAATTTAGAAATACTAGCTTCTTGATTTATAAAA
GTAGAATAATTATTTACAATTGTATAAGGTATAGTTATTGTAAATGTATT
ATCTCCTAATAATAATGAATTACATTCTGTATAATTATATGTATATTTAG
CATTTTTAAAAATTTTTACTAATCCTCTATATGCATAACTTGAATTATTT
AATGAAATACTTTTTGAATAAACACGACTTTTAGTATAAGATCCAATATG
TAACATTTTATTTCCTGTATCTGCTATTTGCATTTCAGAAATTAAAGATA
AAGAAAAAAAATTACTTGAAGAAAAATCTCCTATTAAATATGTAGAAGGA
TATTTTCATGTAATAGCAGATCCCATTTCTATTTGAACCCAATCTAAAAT
AGCTTTTTTAAAACACCAACCACGTTTTGTTGTAAAATTATATAAACCAC
CTTCTCCGGATTGATCTCCATGGTACCAATTTTGTACAGTAGAATAATTT
AGTATTCCTTTTTCTTTTACTAAAAGTTCAACTAATGCAACATGTAATTG
AGATTCTAAAAAAATAGGAGCAGAGCAACCTTCTGTATATATTACTGTAG
CAAAAGCATTTACTATTAATAATGTTCTTTCAAATTGAGCAAAATCTTCA
GATTGAGTTCTAAAATAAGTAGATAAATTAATATTACATTTAATATTTTT
TGCTATAAAACAAAAAGAACCACCACTAAATATTGTAGAATTTAAAGTAG
CAAAAAAATTATCTTCTAAAGATACAATGGTACCTATATATATAAATACT
AAAGAAGGAAAGTATTTTATAGCTTCGAAAAAAGGCATAAAAATTATACC
AATTTTAAGTAAAAAATTAGTAATTGTATCTACTATAGATACACTATCTA
ATACTACATCAACGGCTAACTTAGAAATAATTTTATTTTCTTGATTATTT
AATCCTATTTTATCTAAAATTGAATTAAACATATTTGTAATTATTTTATT
TGAATTATAATTAGAAGGAATAGAATAATAAGAAATATCATCATATGAAA
TATCAGGAATTTCAAAAAAACACCAATCTGGTTGTTTAAATTGTTTTAAA
ATTATATATGCTCTATATCTAAATATATATAAAAATAAAAAATCTTTAAA
TTTAATATTAAATTTAGTTAATGTATTTAAATTTAATCCACCTATTAAAC
GATATGTATCTATAGTACCTGGATGCATATGTATATTAAATTGTTTTAAT
TTTTTTAACTTAGGGCCTAAATAACGTAACATTTTTTTATAAAATAAATA
TAATATAAATATTTTAATTTTCAAAATAAACTGATAAAGGGAATCGAACC
CCCAACCTTCTGATTACAAGTCAGTGGCTCTACCTTTGAGCTATATCAGC
AAAAATATATTCTCGAAGTTTTAGTAAAAAAATGCTAAAATTATTACTAA
TTGTATACATTTTTTCTTTTTATCAAATTATCTATTTGTTGTCTTACTCT
AATTAGAAAAGAACATTTATCTTAAAGTAATTTTCTCACTTATATGGTTT
CAGTGATTAAAATATATTAAACTTGGCTACTTAGCGACTACTTTTAGTAA
AATAACTAATACACCATAGGTTTAATTTCTTTGGTCCTCTCGTACTAAAA
GAAAAACTTTTCAATGTTCTTATGTCTACATCGGATATGGACCGAACTGT
CTCACGACGTTCTGAACCCAGCTCCGTGCCGCTTTAATGGGCGAACAGCC
AACCCTTGGACCTACTTCAGCCCAGGATGCGACGAGCCGACATCGAGGTG
CCAACCTCCCCGTCGATAGAACTTGGGGGAGATCAGCCTGTTATCCCTAG
AGTAACTTTTATCGTTAGCGACGCCTTTCCACAAAGAACTGTCGGATCAT
TAAGACCGACTTTCGTCCTTGTTCGAGTGGTAACTCTTACAATCAAGCCT
TATACCCTTTATAGTTTTAATTTAAAAAAAAATTTAAATTAAAAAAAGAC
CTTTGTACACCTCCGTTGCTTTTTAGGAGGTTACCGCCCCAGTCAAACTA
CCTTTTTAAAATTTTTTTAAAATTGGTTAACAATATTTTAATAAAAAAAT
AAAATATAAAAGAGTGGTATTTCAAGATAAATTAATTAATTTCCCACTTA
TTCTACACAAATATATTTTATTTTTAATTTCAAAATATAGTAAAGCTTCA
TAGGGTCTTTCTGTCCAGATGTAGATAGTCCGTATCTTCACAGACATTCC
TATTTCACCGAATCTTTTTCTAAGACAGCATCCAAGTCGTTACACCTTTC
GTGCAGGTCGGAACTTACCCGACAAGGAATTTCGCTACCTTTGGACCGTT
ATAGTTACAGCCGCCGTTTACTGGAGCTTATAAAAATACTTGGATAAAAA
ATATTTTTTTTAACTTACCAGCACTGGGCAGGTGTCAGCCCCCTTACATT
GTGATTAAACTTAGCGGAGACCTGTGTTTTTGATAAACAGTCGCTTGGAT
CTTTTTATTGCAGCCCTTTGGGCATCCTTTCTCCCGAAGTTACAGGATTA
TTTTGCCGAGTTCCTTAGAAAAAGTTATTTCGTACTCCTTAGTATATATA
TACTTGCTTACTTGTGTCAGTTTTAGTACAGGCATAATATATATAAAACA
GATACATTTTTCTAGCTATATAATAAACATATATTAAGTAACTATTTCTT
AAAATATATATTATATATAATAGGTCACTATTTGTATATATATATTATGG
TAAAGGAATTTTAACCTTTTACCCATCAAGTACATATTAAATCTAATTTT
AGGCCCTGACTTTATCTACGTGGTATATCCTTTCGTAGAAAACCTTTAGC
TTTCGGAGTATTAGATTTTTTACTAATATTTATGCTACTTAAGCTGACAT
TCTCACTTCTATTATCTCCACAAAAATTTACATTTTTGCTTCTAAAATAT
AGAACGCTCCTCTATCGATTTAAAAATAAATCCCATAGCTTCAGTAAAGT
ATTTTTTTTCTTTCATTTTTAGTGCATAATTTCTAATTTAACAAGCTATT
ACGCACTTTTTAAAGGATAGCTGCTTCTAAGCTAACCTCTTAAATATAAC
TGAAATTAAAGTACCTTTTGTTTTAAATACTTTTTAAAAACTTTAACTTA
TGGTGTGGGTTGTTTCCCTTTAGACTATTGAGATTTTCCCCAATAGTCTC
ACTTATTACTTTAAACTATAATAGGTATTATTAGTTTATATATAATGTAT
ATTATATATAATATGTATTATATATAGTGCTTTACCACCTTAATTATATA
ATAGTAATAGCTGCGCCTCAACGCATTTCGAGGAGAACCAGCTAGCTCCG
AATTCGATAAGCATTTCACCTCTAATCTCATCTCATCTGATGATTTTGCA
ATATCAACCAGTTCGAACCTCTATATAGACTTCTCTATATTTCATTCTGG
ACAAGATTAATTCATTCGGGTTCGGGTTCTTAATTATAAACAATTGTTAT
TATTTAATAATAACTCGCGTTAACTCTGGCTTCAATTAATTAAATTTAAC
CAAATGCTTAAAATAATTAAGACTCGTCAGCTCCTTCTTCAACAGGCATA
TAGTTAGATTCTTTAATCCTTCTATAGATTGTAAGATAAAAAATTTCATG
TTCTTTTCACTTCCCTTACGGGGATCTTTTCACCTTTCCCTTACGGTACT
AGTTCACTATTGATTACTTTGAAGTATTTTATTTTTCAAGGAGGTTCTTG
TTAACTTCAATCAGAATTATATTCTAATTTACTAATAATAAATAAACATA
TATATGTTTATACTCCCTTTTCGCTCGCCACTACTTTGGGAATTTTTGTT
AATTTTTTTCCTTTGGATACTAAGATGGTTCAGTTCTCCAAGTTTTCTTT
TTTTTAGAAAAATATAAGGTACTCCCATTCAGAAATCTTTAATTTATTGC
ATTGCTGCTATTTAAAGTATTTTCGTAATAAACGTCTTTCTTCGTCTTCA
AGTATCAAGGTATTCTTTTTTATCTTATATAAATATATTAATTTATATTT
AAACTATAAATACTTAAATTAAAAACGGAGAACGGATTTGAACCGTTGAC
CTTCGGATCATGAGCCCGACGAGCTACCAAACTGCTCTACTCCGTTTTAT
TTTGTAAAAGCCAAGAGGGATTTGAACCCACGCTCTTGTGGTCCGTAGCC
ACATGCTCTTCCAACTGAGCTATTGGCCTCCCCTATTATAATAATAGGGT
AGTTAACTCAATGGTAGAGTATATACCTTACGAGTATAAAGTTGTTGGTT
CGATTCTAACACTACCCATCCATATTAAACCTATCATTTAATTTGGAAAA
GATAAAAACCTTCTAAGTTTTTAATGTAGGTTCAAGTCCTACTAGGTTTA
TATACGGAAGTGGCGAAAGGGTATACGCGTTAGATTTAGGATCTAATAGA
AATTTCTATGAGAGTTCAAATCTCTCCTTCCGTAAAAACTCCACAGGCTG
GGATCGAACCAGCGACTTTTCGGTTAACAGCCGAAAGCTCTGACCACTGA
GCTACTGAGGAAGTATTTATACATATATAGATAAAGAGGGGGAATATAAT
TCAAGGGTAGAATAGTTCTTTTGCAAAGAAAAAGTTAGCAGTTCGAGTCT
GCTTATTTCCAATTAAAAAATATTCCTTAAATGTATATTATATATATAAT
TTTTGTACTAAATGAGTTTGATCCTGGCTCAGGAAAAACGCAAGAGACGT
GCCTAACACATGCAAATTTAATAGTTACTATATAAAACTATAGTGAATTG
GTGAGTAATATATGAAAATTTAAGTTTAGATTAGAAGTATCCCTAATAAC
TTAGGGTTAATCTCTGATATGCGCATTTGTGCTTTAAAAAGTTAATACTG
TCTAAAAAAAAGTTCATATCTGATTAGCTAGTTAGTAAAATAATAATTTA
CTAAGGCGAAGATCGGTAGCTGCCCTGAGAGGGGGATCAGTCACATTGGA
ATTGAAATACAGTCCAAACTCCTACGGGAGGCTGCAGTGGGGAATATTCT
GCAATGAGCGCAAGCTTGACAGAGCGTCGTCACGTGGAGGAAGACAGCTT
AATACAGTTGTAAACTTCTTTTATTTCAAAGTGAATATTGACACTTAAAT
AAATAAAGTATCGGCAAACTCCGTGCCAGCAGCCGCGGTAAAACGGGGGA
TACAAGCGTTATCCGGAATTACTGGGCGTAAAGCGTATGTAGGTGGTTTT
AATATATTTTTATTTAAAAAAAACTATATATTTGTTTTTTATTAAAAAAA
TTATTAAACTAGAGTCTGTTAGGGGTAAAAGGAATTTTTTGAGTAGTAGT
GAAATGCAAAGATACAAAAAAGAAGACCAAAAGCGAAGGCATTTTACTGG
AGCAGCACTGACGCTGAGATACGAAAGTTAAGGTAGCGAATGGGATTAGA
TACCCCAGTAGTCTTAACTGTAAACTATGGATACTCGGAATTAAATATAA
TTAATATTTAGTTCCTTAGCTAACGCGTTAAGTATCCCGCCTGAGTAGTA
CGCTCGCAAGAGTGAAACTCAAAGGAATTGACGGGGGCCCGCACAAGCGG
TGGAGCATGTGGTTTAATTCGATGTAACGCGAAGAACCTTACCAGAACTT
GATATATATGTTTTTAAAAATTTAATAAATTTTTATAAGTACATCTACAG
GAGGTGCATGGCTGTCGTCAGCTCGTGTCGTGAGATGTTGGGTTAAGTCC
CGCAACGAGCGTAGCCCTTATTTAAAGTTAACTATCTTTAAAAACTGCCT
ATATTTGTCTATATAAAAATAAGGAGGAAGGAATGGAAAACGTCAAGTCC
TCATGCCCTTTATGTTCTGGGCTATACACGTGCTACAATGGATGGTACAA
TAAATTGAATATAAAAAATTTAAAAAAATTTTTTATTTTTATTTGAGAAA
ATAGATTTAATTATATTAATAAAACCATTCGTAGTTCGGAACATAAATTG
AAAGTTATTTATGTGAAGCTGGAATCGCTAGTAATCGCCGGTCAGCCTTA
CGGCGGTGAATAAGTCATCGGGCCTTGTACACACCGCCCGTCACACCATG
GGAATTAATTATTATTGAAACTTCTGTTTAAGAAAATAAATAAGAATTAG
TAACTGGGGTGAAGTCGTAACAAGGTAGCTGTACTGGAAGGTGCGGCTGG
ATAATATACTAATAAATAGTACACACACTACTGGCCGCTAGTATAAACTT
TGACCCACTTTTTTAGTATAAAAATTGTGAAAAAAGTTAAAGGCAACAAT
ACTTTTAAGTAAAATTACTGGGAAGATAGCTAAGCGCTAGTTAGTAAAGT
AAGTAAACAAAAGGGCTGTTAGCTCAGCGGTAGAGCACGCCCCTGATAAG
GGCGAGGTGCCTGGTTCAACCCCAGGGCGGCCTAGACTATATTTTATT
>Indonesia-1
TAAATATTTTTATATATTTATTATTTTATATATAATAAAATATAGTCTAG
GCCGCCCTGGGGTTGAACCAGGCACCTCGCCCTTATCAGGGGCGTGCTCT
ACCGCTGAGCTAACAGCCCTTTTGTTTACTTACTTTACTAACTAGCGCTT
AGCTATCTTCCCAGTAATTTTACTTAAAAGTATTGTTGCCTTTAACTTTT
TTCACAATTTTTATACTAAAAAAGTGGGTCAAAGTTTATACTAGCGGCCA
GTAGTGTGTGTACTATTTATTAGTATATTATCCAGCCGCACCTTCCAGTA
CAGCTACCTTGTTACGACTTCACCCCAGTTACTAATTCTTATTTATTTTC
TTAAACAGAAGTTTCAATAATAATTAATTCCCATGGTGTGACGGGCGGTG
TGTACAAGGCCCGATGACTTATTCACCGCCGTAAGGCTGACCGGCGATTA
CTAGCGATTCCAGCTTCACATAAATAACTTTCAATTTATGTTCCGAACTA
CGAATGGTTTTATTAATATAATTAAATCTATTTTCTCAAATAAAAATAAA
AAATTTTTTTAAATTTTTTATATTCAATTTATTGTACCATCCATTGTAGC
ACGTGTATAGCCCAGAACATAAAGGGCATGAGGACTTGACGTTTTCCATT
CCTTCCTCCTTATTTTTATATAGACAAATATAGGCAGTTTTTAAAGATAG
TTAACTTTAAATAAGGGCTACGCTCGTTGCGGGACTTAACCCAACATCTC
ACGACACGAGCTGACGACAGCCATGCACCTCCTGTAGATGTACTTATAAA
AATTTATTAAATTTTTAAAAACATATATATCAAGTTCTGGTAAGGTTCTT
CGCGTTACATCGAATTAAACCACATGCTCCACCGCTTGTGCGGGCCCCCG
TCAATTCCTTTGAGTTTCACTCTTGCGAGCGTACTACTCAGGCGGGATAC
TTAACGCGTTAGCTAAGGAACTAAATATTAATTATATTTAATTCCGAGTA
TCCATAGTTTACAGTTAAGACTACTGGGGTATCTAATCCCATTCGCTACC
TTAACTTTCGTATCTCAGCGTCAGTGCTGCTCCAGTAAAATGCCTTCGCT
TTTGGTCTTCTTTTTTGTATCTTTGCATTTCACTACTACTCAAAAAATTC
CTTTTACCCCTAACAGACTCTAGTTTAATAATTTTTTTAATAAAAAACAA
ATATATAGTTTTTTTTAAATAAAAATATATTAAAACCACCTACATACGCT
TTACGCCCAGTAATTCCGGATAACGCTTGTATCCCCCGTTTTACCGCGGC
TGCTGGCACGGAGTTTGCCGATACTTTATTTATTTAAGTGTCAATATTCA
CTTTGAAATAAAAGAAGTTTACAACTGTATTAAGCTGTCTTCCTCCACGT
GACGACGCTCTGTCAAGCTTGCGCTCATTGCAGAATATTCCCCACTGCAG
CCTCCCGTAGGAGTTTGGACTGTATTTCAATTCCAATGTGACTGATCCCC
CTCTCAGGGCAGCTACCGATCTTCGCCTTAGTAAATTATTATTTTACTAA
CTAGCTAATCAGATATGAACTTTTTTTTAGACAGTATTAACTTTTTAAAG
CACAAATGCGCATATCAGAGATTAACCCTAAGTTATTAGGGATACTTCTA
ATCTAAACTTAAATTTTCATATATTACTCACCAATTCACTATAGTTTTAT
ATAGTAACTATTAAATTTGCATGTGTTAGGCACGTCTCTTGCGTTTTTCC
TGAGCCAGGATCAAACTCATTTAGTACAAAAATTATATATATAATATACA
TTTAAGGAATATTTTTTAATTGGAAATAAGCAGACTCGAACTGCTAACTT
TTTCTTTGCAAAAGAACTATTCTACCCTTGAATTATATTCCCCCTCTTTA
TCTATATATGTATAAATACTTCCTCAGTAGCTCAGTGGTCAGAGCTTTCG
GCTGTTAACCGAAAAGTCGCTGGTTCGATCCCAGCCTGTGGAGTTTTTAC
GGAAGGAGAGATTTGAACTCTCATAGAAATTTCTATTAGATCCTAAATCT
AACGCGTATACCCTTTCGCCACTTCCGTATATAAACCTAGTAGGACTTGA
ACCTACATTAAAAACTTAGAAGGTTTTTATCTTTTCCAAATTAAATGATA
GGTTTAATATGGATGGGTAGTGTTAGAATCGAACCAACAACTTTATACTC
GTAAGGTATATACTCTACCATTGAGTTAACTACCCTATTATAATAATAGG
GGAGGCCAATAGCTCAGTTGGAAGAGCATGTGGCTACGGACCACAAGAGC
GTGGGTTCAAATCCCTCTTGGCTTTTACAAAATAAAACGGAGTAGAGCAG
TTTGGTAGCTCGTCGGGCTCATGATCCGAAGGTCAACGGTTCAAATCCGT
TCTCCGTTTTTAATTTAAGTATTTATAGTTTAAATATAAATTAATATATT
TATATAAGATAAAAAAGAATACCTTGATACTTGAAGACGAAGAAAGACGT
TTATTACGAAAATACTTTAAATAGCAGCAATGCAATAAATTAAAGATTTC
TGAATGGGAGTACCTTATATTTTTCTAAAAAAAAGAAAACTTGGAGAACT
GAACCATCTTAGTATCCAAAGGAAAAAAATTAACAAAAATTCCCAAAGTA
GTGGCGAGCGAAAAGGGAGTATAAACATATATATGTTTATTTATTATTAG
TAAATTAGAATATAATTCTGATTGAAGTTAACAAGAACCTCCTTGAAAAA
TAAAATACTTCAAAGTAATCAATAGTGAACTAGTACCGTAAGGGAAAGGT
GAAAAGATCCCCGTAAGGGAAGTGAAAAGAACATGAAATTTTTTATCTTA
CAATCTATAGAAGGATTAAAGAATCTAACTATATGCCTGTTGAAGAAGGA
GCTGACGAGTCTTAATTATTTTAAGCATTTGGTTAAATTTAATTAATTGA
AGCCAGAGTTAACGCGAGTTATTATTAAATAATAACAATTGTTTATAATT
AAGAACCCGAACCCGAATGAATTAATCTTGTCCAGAATGAAATATAGAGA
AGTCTATATAGAGGTTCGAACTGGTTGATATTGCAAAATCATCAGATGAG
ATGAGATTAGAGGTGAAATGCTTATCGAATTCGGAGCTAGCTGGTTCTCC
TCGAAATGCGTTGAGGCGCAGCTATTACTATTATATAATTAAGGTGGTAA
AGCACTATATATAATACATATTATATATAATATACATTATATATAAACTA
ATAATACCTATTATAGTTTAAAGTAATAAGTGAGACTATTGGGGAAAATC
TCAATAGTCTAAAGGGAAACAACCCACACCATAAGTTAAAGTTTTTAAAA
AGTATTTAAAACAAAAGGTACTTTAATTTCAGTTATATTTAAGAGGTTAG
CTTAGAAGCAGCTATCCTTTAAAAAGTGCGTAATAGCTTGTTAAATTAGA
AATTATGCACTAAAAATGAAAGAAAAAAAATACTTTACTGAAGCTATGGG
ATTTATTTTTAAATCGATAGAGGAGCGTTCTATATTTTAGAAGCAAAAAT
GTAAATTTTTGTGGAGATAATAGAAGTGAGAATGTCAGCTTAAGTAGCAT
AAATATTAGTAAAAAATCTAATACTCCGAAAGCTAAAGGTTTTCTACGAA
AGGATATACCACGTAGATAAAGTCAGGGCCTAAAATTAGATTTAATATGT
ACTTGATGGGTAAAAGGTTAAAATTCCTTTACCATAATATATATATACAA
ATAGTGACCTATTATATATAATATATATTTTAAGAAATAGTTACTTAATA
TATGTTTATTATATAGCTAGAAAAATGTATCTGTTTTATATATATTATGC
CTGTACTAAAACTGACACAAGTAAGCAAGTATATATATACTAAGGAGTAC
GAAATAACTTTTTCTAAGGAACTCGGCAAAATAATCCTGTAACTTCGGGA
GAAAGGATGCCCAAAGGGCTGCAATAAAAAGATCCAAGCGACTGTTTATC
AAAAACACAGGTCTCCGCTAAGTTTAATCACAATGTAAGGGGGCTGACAC
CTGCCCAGTGCTGGTAAGTTAAAAAAAATATTTTTTATCCAAGTATTTTT
ATAAGCTCCAGTAAACGGCGGCTGTAACTATAACGGTCCAAAGGTAGCGA
AATTCCTTGTCGGGTAAGTTCCGACCTGCACGAAAGGTGTAACGACTTGG
ATGCTGTCTTAGAAAAAGATTCGGTGAAATAGGAATGTCTGTGAAGATAC
GGACTATCTACATCTGGACAGAAAGACCCTATGAAGCTTTACTATATTTT
GAAATTAAAAATAAAATATATTTGTGTAGAATAAGTGGGAAATTAATTAA
TTTATCTTGAAATACCACTCTTTTATATTTTATTTTTTTATTAAAATATT
GTTAACCAATTTTAAAAAAATTTTAAAAAGGTAGTTTGACTGGGGCGGTA
ACCTCCTAAAAAGCAACGGAGGTGTACAAAGGTCTTTTTTTAATTTAAAT
TTTTTTTTAAATTAAAACTATAAAGGGTATAAGGCTTGATTGTAAGAGTT
ACCACTCGAACAAGGACGAAAGTCGGTCTTAATGATCCGACAGTTCTTTG
TGGAAAGGCTGTCGCTTAACGAATAAAAGTTACTCTAGGGATAACAGGCT
GATCTCCCCCGAAAGTTCCTATCGACGGGGAGGGTTGGCACCTCGATGTC
GGCTCGTCGCATCCTGAGGCTGAAGTAGGTCTCAAGGGTTGGTCTGTTCG
CCCATTAAAGCGGCACGTGAGCTGGGTTCAGAACGTCGTGAGACAGTTCG
GTCCATATCCGATGTAGACATAAGAACATTGAAAAGTTTTTCTTTTAGTA
CGAGAGGACCAAAGAAATTAAACCTATGGTGTATTAGTTATTTTACTAAA
AGTAGTCGCTAAGTAGCCAAGTTTAATATATTTTAATCACTGAAACCATA
TAAGTGAGAAAATTACTTTAAGATAAATGTTCTTTTCTAATTAGAGTAAG
ACAACAAATAGATAATTTGATAAAAAGAAAAAATGTATACAATTAGTAAT
AATTTTAGCATTTTTTTACTAAAACTTCGAGAATATATTTTTGCTGATAT
AGCTCAAAGGTAGAGCCACTGACTTGTAATCAGAAGGTTGGGGGTTCGAT
TCCCTTTATCAGTTTATTTTGAAAATTAAAATATTTATATTATATTTATT
TTATAAAAAAATGTTACGTTATTTAGGCCCTAAGTTAAAAAAATTAAAAC
AATTTAATATACATATGCATCCAGGTTTTTCAACTAAATATTCTATTTTA
AATAAAAATTTTATAAAAAATAATAAAGCAATTATATCTTTTTATTTATT
AGAATTACTTGAAAAGCAAAAATTAAAATTTACTTTCTCATTAACTGAAA
AATTAATTAAAAAATATATCTTATTTATACATAAATATAATTATAAAAAA
TTTAATATATCTACTATTATTGAGGCACGTTTAGATAAAATACTTTTTAA
TATAGGATATTCTATTACTATAGCACAGGCAAGACAATTAATAGTACATG
GATATTTTTTTGTTAATTTTAAATTAATTACAAATCCTAGCTTTTTAATT
AAAATTGGTGATATAATTAGTTTATCTTCTAAATCTAGTTTTATATTTAA
ATTATGTAAAAAAAATTTATATATAAAATATATTAAAACTATTAAATGTA
ATTTAAATGTATATATATGTAAAAAAACATGTTTAAGTATTTTTTATTCA
CAAATAAATAATTATACTTTTAATAGTTATAATAATTTATTAATAATACA
ATATTATTTACATTAAAATTATATATATATAATTTTTAATTAATAAAAAA
GGTAAATGAAGTCAAATGGTAAAGACAATAAATTGTGAATTTATTTAAAG
CGGGTTCAATTCCCGTCATTTACCCCATTGATAGTATAGCTTAAAGGTAT
AGCAAAAGATTGCAAATCTTTTTATCTCAGTTCAACTCTGAGTACTATCT
ACTACTAATTATTGAGGATGTGGTGAAATTTGGTAAACACAACGGACTTA
AAATCCGTAAGTTTTAAAAAACTTTAAGGGTTCAAGTCCCTTCATCCTTA
CCTTAATTTATTTATATAAAATAAGTACCTGTGGCTGAGTGGTAAAAGCG
GTGGGCTCATAATCCATTTTTCAAAAGTTCAATTCTTTTCAGGTATATTA
TAAAAAGAATTGATGCCTGAGCGGTCTATAGGAGCGGACTGTAACTCCGT
CGATAATTTTATCTCCATCAGTTCAAATCTGATTCAATTCATTTTTTTTT
AAATAAAAAAAGGAGAGGTGACTGAGTGGTTTAAAGTATCAAATTGCTAA
TTTGACATATATATTATATACAAGGGTTCAAATCCCTTTCTCTCCTAGAT
ATAGGAAATATAGTTTTAATTAGGATAAAATAACACCCTGTCGCGGTGAT
GATGCGAGTTCAAGTCTCGTTATTTCCGTAATTATATATATGGGTTGTCT
GGGAATTGAACCCAGAACCTTTCGGTTAAAAGCCGAGTACTCTACCATTA
AGCTAACAACCCTATTCTATTTATATAGAGAATATTTTAAAAGCCCTTAT
CGTCTAGTGGTCTAGGACATCTTTTTTTCAGGAAGAAAACGAGGATTCAA
ATTCCTTTGAGGGTACTATTATATAGTTATATACGGAATATAGCGTAGTC
AGGTAGCGCCTCTATTTTGGGAATAGAAAGTCATAGGTTCAAATCCTATT
ATTCCGAAAATTTAATATAGTATTATTATACATTAATATATATATTATGA
ATAATTTTTTTATATCACATAAATTAAATTTTATATATCCTTTAAATTTA
TTTAATCTTGAATATTTATTTTATAAAAATAAATATTTTAATATAAAATA
TATTTATTTTAATAAGTATAATATTTCTTTTTTTAATTTTATTAAATATT
TAAATAATACTTATTATATTTTAATAAACATAATACATCGTATTAAAAAA
AATAATATTATAACTAGAAATAAATTATCTAAATCTACTAAAAAACCTTG
GCAACAAAAAGGATTAGGAAGAGCACGTGCAGGTTCATTTAAATCTCCTT
TATGGAGAGGAGGTAGTAAATTATTTGGACCAATAAATAAAATAATAGAT
ATTAAGTTACAAACTAAAAAAAAAAAAATAACTTTTTTTTATCTACTTTT
AAATAAACGAACTTATATTTCTTTTATATTTATTTCACCTATATTATATA
CTTTTGAAAATATTAATGAATATTTAAATAAACAAAAAAGAATAAAAGGA
TTATTTTATAATAAATTAATATATATTTTATGTAATAATATAACATATAT
AAAAAAAAATTATAATTTAATAGATATTAAATTATTAAATTTTTTTACTT
TTATTAATTTTAATTATATAATATTTTTAATTTAATAAAAATTATTTATA
AAATGTATATATATTGTAAACGAAATAAATATATTTTAACTAGAGTTTAC
GGAAGAAATAATAAAGGACATATTACTATAAGAAATAAACAAGGATTATT
TATTAAAAATATTCAATTAAAAAATATAAATTATAATTATATTTTTAAAA
AAAATATATTAAATTTTAATAATAAAATACTTAAAGTACAAATTATTAAA
AAAGTAATAGATATTAAATTACAAAGATATATTTATAAAGTAATATGTTT
AAATAGTATTTTACAAACTCAATATAAATATTTTCCAATTACAAAAAATA
CAAAAGAAGGAGATATTATATATATAGGATATACAATTCCTTTAAAATTT
GGTAATATTATGCCTATAAAAAATATACTTTGCGGCAGTTGAATTCATAA
TATTGAGCATTTACCTACTAAAGGAGCAATTTTTGTTAAAAATTCTAAAA
TTAGTGCCTTTTTAATTTATATAGGAAAAAAGTATGCTACAATTAAATTA
CCTTCAGGTGAAATTAGATTATTAGATAAAAATGTTTTTTGTATTTTAGG
GGAACTTAATTTAATATTACTTAATTTAAAAAAAATTAAGGCTGGAGATT
CTAGAAATTTAGGAAAACGTCCTAAAGTTCGTGGAGTTGCTATGAATGCA
TGCGATCATCCTCATGGAGGAGGAGAAGGAAAAAATTCTATAGGTCGTTG
TTCTGCATATTCACCTTGGGGAGTTATTTCACGAGGTGTTAAAACTAGAA
AAAATAATAAATATAGTATGAAATTAATTTTAAAAAAATAGAAATATGAT
AAAAATATATTATAAACGAATATATATTTCAAAAGATGTATTACGTATAT
CTAAATTAAATAGTAAACATTTTAAAACTAATTATAATTTAACTATAATA
ATACCTTTATTTCTATGGAAAATAATAGAAGTATATAATGGAAAAAAGTA
TATACCTATTAATATTAATAAAAAAAAAATAGGATTTAGATTAAAAAAAT
TTATTTTTAAAAAGAAAAATAAATTTTCTTATTCAGAATTTAATATTAAA
TTAAATACTTTAATAAAAAATTAAATAATATTATGGGACAAATAGTAAAT
GCTTTAATTTTTCGTTCAAAAAATTTTCCATATTATAATAATATATGAAA
TAATTATAGATACATTTATAAAAATATAAATTATTTTTTAAATTTAAAAA
GATTTATTAAATTTAAAAAGCAATTAAATATTTTATATATAAATAATAAT
TATTCTTATACTAATTATTGCATATATAATATAATATTATTTTCTAAATT
AAATTATATAAATAATAAATATTATATTCAATTATATTTTTTAAATTTTT
TAAAAAAGAATTATACTAAACATATTAAAATTGGATTTAATTTTGTATGT
TTAAAATATCCATTATTATCTACTAATTTTATTTTAAAATATTTAACTAA
TAAAATTCTATTTACTAAAATTTCTTTACGAAAAATTATTCCACAACTTA
TATTATTAATAAATAATATACATAAAATAAAAGGGTTTAAATGTATAATT
TCAGGTAGAATAAATGGAGCTCAAATGGCAAAATTAGAAACATTTAAATT
TAATGAAAGTTCTTTACAAAATAAAAATTTATATATAAAATATAATTGTA
TTAGTATTCCTACTAAATACGGATTATTAGGTGTTAAAATATGATTATTT
TTAAATTAAATTAAATGAAAAAATTTATATTTACTAAAAATATAAAATAT
AAAGGAATAAATTTTCATAAATGTATATATGGAATTTGAGCAATTCAAAA
TATTAAATATGGAACTTTATCTAATAAACATATTAATTTTATAAAACAAT
ATTTACAAAAAAATATTAAAAAAATTAAATGCTATAAATTAAATATTACT
ATTAATAGAATACAAACTAAAAAACCTTTAGATACTAGAATGGGCGGAGG
AAAAGGTTCTATATACGATACACAATATTTTTTAAAACCAGGTTTTATTT
TTTTAGAGTTTTATAATATTCCAGTAAATATAATATTTTCTATTTTTAAA
ATATTTAATACTAAATTACCTATAAAAATAAGATTAATTAATATTAATTA
AAAAATGAATAAATTAGGGTTTATTTTAAAATCTAATACTTATTATGCTA
TTTTAATAATACCATATCATATTACTCATATTAAATATAAAAAAATACAA
ATAAAATTAAAAAAATATTATATATTAAATTATAGACAAGAATATAATAA
AGGAGATATTATTTTTTTTAATTTAAAGAAAAATAAAATATATATTATAA
ATAAAATTTAAATATATGACTAAAATAAATACTTATTTTAATATTACAGA
TAATAGTGGAGTAAAAAAAATATTATGTATACAAAATTTAACTAAAAAAA
CTAAATTAATAAACGTAGGAGATTTAATTGTAGGAGTTATTAAAAAAATT
AATACAACAAGTAAATTAATACATTCTACTATAGTATATGGTATTGTTAT
TAGGTTAAAAAAAAATATATCTATTAATAAAAAATATAATATATCTTTTA
ATGATAATGCTGTAGTTTTAGTAGATAAAAATTTAAATCCTATTGGATCT
CGTATATTTGGATCTGTACCTAAATATTTAAAACAAAAAAATTGTTTAAA
ATTACATTCATTAACAATAGATTTAATTTAATAGTATGAATATTATACAA
AATATAAATAGCTTAATTAATAATATAAAAATATATAAAACATATTTTAT
TATACCTTATACAAAAATAACATATTTAATTCTTTTATTATTAAAAAATT
ATTGTATTAAATCTATATATATACTTAATAATTGAATTTTAATATATATA
TATTATAAAAAAAAAAATTTAAAATTTAAATTTTTTAATTTAAAAAATAA
AAAAAATAATATTACATACATGCAATTACAAAAATTAAAAATAAAAGATG
CAATTATTTTCACATCTAAAGGTATCTTTTCTAGATACCAAGCACTTAAA
TTAAAACAAGGAGGTATTTTATTTTGTTTAATCTATTATTCTAATTAAAA
AAATGACAATTTATAAACGATTAATTATATTTAATAAATTAATTAAATTT
TTTTCAATATTTGATAAAAAAACACAATTAATATATATAAATATATTATA
TAATACAAAATATAAAGTATTATTTTTATCAAAAAAAATAATAAATTTTC
CTTTATTTTTTTCTTTATATTTATTTTCTAAAGAAAAAAACATTTTAAAT
ACTTTATATAAAATATTAAATTATAAATTATATTTATTTTATACTACATA
TAAATTATCTATCGAATTTAGAGGAATAGGATATAAATTTTTATTTATAA
ATAAAAATTTATATTTTATTTTAGGTTATAGTCATTTAATTAAACTTAAA
CTTCCTAAGACATGTAGTATATATATTGATGAAAAAAATAAATTATTAAT
TTTAATATATTCAAATAAATATATGTTAGGTAATATATTTTATATTATTA
AATCTTGTAAAAAATTAAATGTATATAAAGGAAAAGGAATAAAAAATATT
TTTGATCAAATAAAATTAAAATTAAGTAAAACAAAAAATATTAAAAAATA
ATAAATGATTTTTTTGAATAAAAAATTTAAAATTAAATTATTTAAGCAAC
CAAATTTATTATATTCTATAAAATTATATAATGATTTTATTTTTTTTTCT
TATTTAATTAAAGAATATATAAAAATTTACACTAATTTTTCAATATATAT
AATTAAAAATTTTATTTATTTATTAAATATACTTGCAGTTAAATATATAA
TATATTATAGTAATAATAAATATATATTTAATAATATATATCATACTATA
TATATATTAGAATTAATATCATGAAAAAAAGAATTGATTTTTAAATTTAA
TAAAAAATATAATTATAGTATAGAACAAAAAATATTATTAATTAAAAAAA
TATCTAAAACTAGAGCAAAAGGAAGAATAAATAAATATAAAGTAATATTA
ATATTAGGAAATAAAACAGGATGATTTGGTATAGGATATAGTAAACATTT
TTATTTACAAGAAGCTATTTCAAATGCTCGTTTACATGCATTTAAAAATA
TTTATCATTTTCCATTATTTTATTCAAATAAAATTACAAATAATATATAT
ATAGAAAAAAAAATTAAAAAATTATATTTATTTTCTTCTATTCGTAAAAT
ACATATGTCTAGACATTATGTAATTAGAGTATTATTTAATTTTATTGGAT
ATGATATTATTTATTCTAAACTTATTAAATTAAATAATATATATAATATA
TTATCTTTAATTTTAAATTTATAATATGAAAATAAAAAGTGCTCCAAAAC
ATTTATGTACATATTGTATATCTATTAAAAGACATAAAAAAATATATATT
TATTGTTCTAAAAATTTTAAACATAAACAAAGACAAAAATAACACAATTA
ATATTTTTTAAATTAAAATGAATGTAAAAAAACAAACTTCAAATATACTT
ACTTTTTATATAAAAAATACAATGCATAATACATTTATTTCGATATGTAA
AGAGACAATTTTAAATAAAAATAATAAAATTATACCTACCCAACAAGTAT
TAAAAATATTTTCTTGCGGTCTTTTTGGGTTTAAAAATAGAAAAAAAGAA
ACTCCATTTGCTTCTAGTATTTTAGCAAATAAAAGTGCATTATATGCATT
ACAAAATGATATAAAATATATACATATAATTTTTAAAGGAATGAATTTTT
TTAAAAAACTTATATTAAATACTATTATGAAGACAAAATATAATAATAGA
CAATTACATATATTATCAATTACAGATATAACACAATATCCTCATAATGG
ATGTAGACAAAAAAAAATAAAAAAACGTTAAAATTATATAATTTAATTAT
TTTAATATAAATTTATTTATGTTAACTTTAAATCAATTAATAAAAAATTC
AAGAAAAAAAAAAAATAGAATTAAAAAATCAATTTTAAAAAATTATCCAC
AGAGAAAAGGAATTTGTTTAAAAGTATTTACTAGATCACCTAAAAAACCT
AATTCTGCACTACGAAAAGTAGTAAAAATTAGATTATCTAATAATAAAGA
AATTATAGCATATATACCGGGAGAAGGATATGCTGTACAAGAACATAATT
ATGTTCTTATTAGAGGAGGAAAAGTACAAGATTTACCTGGAGTTAGATAT
AAAATTATTAGAGGTGCTTTAGATGTTTGTGGTGTTAAAAATAGAAAAAA
TAGTAGATCGAAATATGGTACTAAATCTAATTAAAATATATTAATTTTAA
TATATATACTAAATGTATTCTTTAAATTCTTTAATTTATTTTTTATTAAT
AAAAAAACTTATAAAATCAGGGATACAACAAAAATCTATTATGATAAAGA
AACAATTATTATTATTAACAAAAAATAATAATATATTATTATATGCTATT
TTAAAATTAATTATACCTATTACTTTTAAAATAAAAAAAATAGGTAATAT
TATATATCAAATTCCTGTTATAGCTCATTATTATAAGTCAATTAATTTAG
CAATAATATGACTTATAAAAGCTGCTAAATTAAAGAGTTTTAATAAAATG
TCTTTTATAAAAGCATTATATCTAGAATGTTATGATGTATTAAAAAAACA
AGGAGTAGCATATAATTATAAACAACAATATATTAAAAAAGCATTAACTA
ATAGAATTTTTATATATTTAATTTCTTTAAAAAAATAAAATATTTTAATA
ATTAAATAAAGAAAATAAATTATGGCAAAAAAAATTTTTAAAAAAACTAA
AACACATTTAAATATAGGAACTATCGGACATGTAGATCATGGAAAAACTA
CATTAACTGCAGCAATTACATCTTATTTATCTAAAATAAATAATACAAAA
GCAAAAAGTTATTCAGAAATTGACTCTGCTCCTGAAGAAAAAGCTAGGGG
AATTACAATTAATACTTCTCATGTAGAATATGAAACTTCTTTACGTCATT
TTGCTCATATTGATTGTCCAGGTCATGCAGATTATATTAAAAATATGATT
ACAGGTGCCGCACAAATGGACGGTGCTATTTTAGTTGTATCTGCTACAGA
CGGACCTATGCCTCAAACTCGTGAACATTTATTATTAGCTAAACAAGTAG
GAGTGCCTAGTATAATTGTATTTTTAAATAAAGTAGATATGGTAGAAGAT
AATGAATTATTAGAATTAGTTGAATTAGAAATAAGAGAATTATTAGATAC
TTATGAATTTAATGGAAATTCTGTTAAAATTATACAAGGATCTGCTTTAA
AAGCTTTAGAAGCTATAAATAAAAATAATTTAAATGATAAATGGGTAAAT
AATTTAAAAGAATTAATAGATGCTTTAGATATATCAATTATAGAGCCTAC
ACGAGACCTAAATAAACCATTTTTATTACCTATAGAAGATATTTTTTCAA
TTACAGGACGAGGTACTGTAGTTACAGGTAAAATAGAACGAGGAAGTATA
AAAATTAATGATACTGTAAATATATTAGGATTTAATGTATCAAAGATAGC
TACTGTAATTGGAATAGAAATGTTTCAAAAAACATTAACTATAGCAGAGG
CAGGAGATAATGTAGGTATTTTATTAAGAGGTATTCAAAAAGAAGAAGTA
AGACGTGGGATGGTATTAGCTCTCCCCTCAAGTATTTTAACTTATTGTAA
CTTTGAAGCAGATATATATATACTTTCTGCGTCAGAAGGAGGTAGAAAAA
CACCATTTTTTGAAGGATATAAACCACAATTTTATTTTTATACAACAGAT
GTTACTGGAACAATTAAATTTATAGAAAGTCCTAATAAAGAAAAACCAGC
TATGATTTTACCGGGAGATAAAATTAAATTAAAAGTAACTTTAATGTATT
CAATTGCATTAGAAAAAGGAATGAGATTTGCTATAAGAGAAGGTGGGAAA
ACTATAGGAGCAGGTATTATTACTAATTTAATAAATTAATTATAATAATA
TAATGAAAAAAAATTTAAAATTTAAAAAAAATAAACGTCTATATAGAATA
TATAATTATTTTAAATATAATATAATATTATTAGATACTATAAAAATATA
TTTATATATACTTTATTATATATTACTTTCTTCTAACTAAATTTATTTTT
ATGTTGAGAACCAGAATTGAACTGGTGACACAAGGATCTTCAGTCCTTTG
CTCTACCTACTGAGCTATCTCAACTTATTATAATATTATAAAGAGTAGCC
AAGTGGTACGGCAACGGATTTTGATTTCGTTATACATAGGTTCGATTCCT
ATCTCTTTAAAATAATAAATACGTTTTTAGTTTAAGGGTAAAATAAAGGT
CTCCAAAACCTAAGATGAAAGTTCAATTCTTTCAAAACGTGAGTATTTTA
TTTTAATTTTATTATTTAATATATTATATATGAAGAAATTAATTAAACTT
AAATTAAATTTAATTGCTGGAAAAGCTACTCCTAATCCTCCTATAGGGCC
TATTTTAGGACAATATGGTATAAATATTAATGCTTTTTGTAAAGAATATA
ATAATAGAACACAAAAATATCTAGGATTAAAAATACCAGTATCAATTATA
TTTTCTGATCCTAAAAAATTAACTATAAATTTACATATACCTTCTTTATC
TTTTTTAATTTTATTTTTTTCTAATAAAAATTTTATTACTATTAATAATT
TAAAAAAAATTTTATATTTAAAAAAAAAAGAATTTTATCCAATTTCAACT
AAAAAATGTATTTATATGATAAAAGGAACTTTAAAATCTATGAATATTAA
TATAAAATAAAATATGAGTAAACAAAATTATTTTAATTTTTTATCAAATT
TAAATAAATTAAAATTAATTAATAAATTTTCTAATTTTATTATACATAAA
AATAATAAAAAATATAAATATTATATTAAGTTAATAAAACAATATCGTTA
TTTAAATATATTTTCTTTTAAAACTATTAAATTTATTACAATTAAATAAA
TTTTATATAAAAAATAATGTTAATTTTTAAAAAAAAATTATATAATAATC
TTTTTTATCGATCAAAATATAATTATAGTTTATATACATATAATAGAAAT
ATATCTTTTAATAAGTCATATTATAATTTAAAAAAACAAACATTATGTAC
AATATATATAATATCACAAGATAAAAATAAATATTTTATTAAAGAATTAT
CAGGAATTTTGATAAAAAAAAATAAAATGCAAAATCTAACTAGTTTACAT
TTACTTTGCTTAAAAAGATATAATAATATTTATTTATCTTTTTTTAAAGA
ACAACCAAATATTTTATTAAAATATAAATTTTAATATATAAATTAAAATT
AAATGAATACTTTTATTAATAATTATCAATTTTTAAATTGTACTCAAGAA
GTTATTAATTGTTTAAAAGAAGCAAAAAAAATAACTTTATTAACTACTTC
TATCACTTCTTCTAATTATACTTTAAGACCTATTCACTTATGTTTAAGTT
TAATATTTAATTCTAAATTAATACAAAAAATTTTAAATATAAATCCTAAT
ATATTATTAAATAAAAAAAATATATTAAATGTAATTTATAATTATAAATT
ATATAATTATAATTTTTCATTAAATAAAAATTTTAAAATAGATACTAATA
TTTTATATATACTTAATATTTTAAATACATTACCTTATCCTTTCAATACA
TTACTTTTATTTTATTTTTTATGAAAACAAAATAAAACTATATATTCTTT
TATTTTTTATATATTAAATATACAAAATTATAATTTAAATATAATAAAAA
ATTATACTAAATATTTTTTTCCTAAAATAATTATACCTACTAATTTAAAA
GATATTTTAAATATACTTGACTTAAATATTAATTTAATAGGAAGAGAAAA
AGAATTAAAAAACATAAATGAAATTTTAATACGAGATTTAAATAGAAATA
TTATATTATTAGGAGAAACTGGAATTGGAAAATCTATAATAATTAAAAAA
ATAGCATCTTTAATTCCTACTAAAATTTTTTTAGAATTAAATATTCCAAA
TTTAATTACATACTCTACTGATATAGAATTAATAAAAACTTTTTTTAAAT
TTTTAAATAAATATAATAATATAATTTTATATTGTAAAGATTTTCATTTA
TTAATTGATAATTCTACTGTAGATATAACTTATTTAAAAAATACAATATA
TAAAATGTTATATTTAAATAAACTTCAAATTATAGGAACTAGCGTAGATA
ATATATATAATAAAATATTATATACTGAGAATAATTTAAAATTTTTATTT
TCAAAAATAAATATTAAAGAACCAACAAAATATATAACTTTATTAATAAT
GAAACAATATCTTAAAACTAATAATATTTATTGGATAAATGATACTATTT
TAGAAAATATTATTGATTTAAGTAAAAAATTTATTAATTCTTATGTTTCC
CCAAAAAAAGAATTATTAATTTTAGATGCTATTATACATAAATATAAAAA
TAATAAATATGTTTCTAAAAAAGAAATTTTAACAATTATTTCACAATATA
GTGAATTACCTACTTCATTAATTTTAAAAGAAACTAATATATTTAATATT
AGTAATATAGAATTAAATTTAAAAAAATATGTTTTTGGTCAAGATATTGC
AGTTACTAAAATTGCTACTTCTTTAAAGCGTACTTATACAGGATTAAAAG
ATAAAAATAAACCTATAGGAAGTTGATTATTATGTGGGCCTAGTGGTACA
GGTAAAACTGAATTAGTAAAATCATTAGCTTATTTATTATTTGGATCTGA
GAAAGAATTAATTAGATTTGATATGAGTGAATTTATGGAAAAACATTCTA
TTTCAAAATTAATAGGATCCCCACCTGGATATGTAGGATGTGATGAAGGA
GGTTTATTAACTGAGGCAGTAAAAAAAAAACCATATTCAGTTATTTTATT
TGATGAAATAGAAAAAGCACATAAAGATATTAATAATATTATGTTACAAT
TATTAGATGAGGGTAATTTAACAGATTCTAAAGGAATGAAAGTAGATTTT
ACTAATACATTAATTATATATACTAGTAATTTAGGATGTCCTACATCAGT
AGTACAATTTAAATCATTTCAAGATGGACTAGAATTATCCGAAGAAGAAT
ATAAATTTTTATCTAAAAATGTAGATAATGCAGTAAAAAAATTTTTTAGA
CCTGAATTTTTAAATAGATTAGATTCTGTAGTTGTTTTTAAGCCACTTAG
TGTGGTATGTTTAACAAATATTATAGATAAATTTATTAATAATTTATTAC
AAAAATTAAAAGAAAATAATATTTTATTACAAATAGAAATTACACAAGAA
ATAAAAATAATTTTAGCTAAATTAGCATATCATCCTTTATATGGAGCTAG
ACCTTTAAAAAGAATAATTGAACAATTTATAGAAAAACCTATTTCAGAAC
TTATAATTAATTTTAAATTTAAAACACCACATTTATTTTCAATATTTAAA
GATAAACAAAAAGAAACTATTAATTATTTATTAAAAAAAATTTAACTTTT
ATGTATATAACGCAGACATAGTTTAATGGTAAAACAATAGCCTTCCAAGT
TAAAAATACGAGTTCAATTCTCGCTGTCTGCTTTTTTATTTATAATATAT
ATATTAATTAATTTTAGTATGGCAAAATTAAAATTTTTAAAAGTTAAAAA
AAAACATAAACAAATATTTTTTTTAAAATTAACAAAAAAAAAAAAAACTA
CTAAATTTAATAATTCTTTATTTTTAGGTAATTATATTTCAAATATAAAA
ATATATATATTTTTATATTTAAGAATAATTTTTTATTCTAAATTAGGAGT
AAATAATTCAAAGCAATTTACATTAATATCTTTATTTTATTTAAAAAACT
TTTTAAATAAAAATATTAAAAAATAGGAGAAATGGCAGAGTGGTTTAATG
CATCTGACTTGAAATCAGAAAAATTTAAAATTTCGTGGGTTCAAATCCCA
TTTTCTCCTTTATCTTATATTTTAAATAAAATAATATTAATTTAATGATA
AAATATGAATAAATTTTATACAAATAATAAAAAATATAAAAAACAACAAA
TTTTAAAAGCATTAAAATTATCTTATACTATTAGAAAAAAAAAATTAAAT
TCTACATTTATTTTTTCTAAATTAAATAATATTATATTATATACTAATAT
AGGTATAAAATCTAAAATACCTAATATATTTCATAATATTAATTTTAATT
GGTTATTAAAAAAATAAGGTATTAATTTATAAGTAAAAAATTAATATAAC
ATACCATGAATTATAGCAGTATTTATTATTGTTATTATAAAAAATATAGT
ATTAAAATTAATATTAGTATTTAAATTAATTATATTATTAGATATATATT
TATTATTTTTAATATTATTAATTAATATTATATTTTTTTTAAATTTTAAA
ATTTTTTTTATATTTTTATAATTATTTTTAATAGCTAAATTTGTTAAGAA
AAAATATTTTAACCATTTATATATAATTAATTTTTTTTTTAAAAAAATTC
AATTAGAAAATATTTCAGAATATGTAGTATTGTATATATGATAATTAGAA
GATATAGTTGCTATTGATTTTAATAAATACATATATTGATCATAATTAGT
TGTAAATAAAATTTTTTGTTTTAAAGAAATATATTTATATAAAAATAAAT
ATACAATACTTAATGAATTTAATAAATTAAGTATTTCAAATATATTTTTA
TTTAAATTTAAATAAAAATATTTATTATTATAATTTAAATTTATACTATA
TTTAATAGGTATTATTTGATTTTTTATTAAATGTAATATATTTAAAGTTA
ACATTTATTTTAATAATATTTATATGATTATATTTTAATAAAATGTCTTT
GCCAACCAGATCCTGTTTTAATTATATCTGTTGTAATTATATTAGATTTA
AGATCACTAAGCCAATCTGTTGAAACTTCTATACTTAATTTTATTAAATA
TTTTATTATTTCTTGAAAACTAATAGATAAAAAAAATCCAGAACAAGCTA
AAATACTTTTAGTAATTCCTAAAATAATAGGAATATATAAAATTTGTTTA
TATCCTAATGTAAATAAAGTATAATTAAGAATTTTTAATTTAGTATACTC
AAATATATCATTTTCTAATAAAGAACTATCTCCAATATAATTTATTTTTA
CAAAAGAAGTCATTTTTTTTGCTATTAATTCAAATTGAATGCTTGGTATA
TTTATTCCATTTTTAAAATATTGTTTTAATAAAGATTCAATTATTAAATT
AAATATAAAAATATGTGACATTGTAATAGAATGATCCTGTTTATAAAAAT
TTAAATTATATGAAAATAATTTTAATAATAAAATATTTATAGAATAATTT
CCAGAAGTAATAATATTATTTGGTAATAATATAGCTGTATTATGTTCATA
TATTTTATTTAAAGATATTGTATTTATTTCTGTAAAAAATAATAAATTTT
TATTAGAAAATGTATATAAATTATATTTTCATAAATAATTTAATGTAGTT
TCTTCATATGAAATAAATAAATTATTTAATATAGATAATTTAGATGGAAT
TAAATATATATTAGGAAGTGCTTTTGCTTCAAAAATAATTTCTATAGAAA
TTAATCCAGATGTAATATCTTTTATAGACTCATTAAAGTTAGAGATATTT
TTTTTATATAAATATATTCCTTTTAAAAAGTTAAATATATATTTATAAGA
AAATAAATTTTTTCAATAAGTATAATATGTTGTGATATATATATAATTTA
TATATAAAGAATATATTTTTACAGAATTTTTTATTAAAGATTTATTATTT
AATAAAAAAGTAATGTAATTATTTATAAATTGTTTATGAATAAGTTGAGT
TATTAAATTTTTAGGAAGTAATATATTTTTTATGAATAAATAATTTAATT
TTGAAAAATTATATTTAATACATATAATTTTATAAAATATATTATCTATT
AAATTTTATTGAAAAAAATAAATTTAATATATATATATTATGTAAATAAG
AATATATACTTTTAAGTTTTCTATTTGAATATAAAAAACTTTTATATTTA
ATTAAAAAATATTTAATAGTTCTTTGATTTATAGATTTAATAAAAATAAT
TTTTTCTTTAGTTATATTATCTATAGTTAAATAATATTTATTTAATAATA
AAGATGTATTTAAATTTAAAATTATTCATTTATAATATTTATTTTTAATA
ATTAATATGGAAAAAATTTATATTTTTATAATGTTTACGTTGAAAAATAT
TATTAATAGTTAAATATGTTAAAATTAGTGTGCTTAAATATATATTATTT
TTAGAATATAATAATTTATTATTAATAGATATAATTTGATTAAATTTATA
TTTTTTTAATATATATACTAAATAAAATGAATTTAAACTAAAATAATATT
TTTTAAGATAAATAAAAGAAAAAATTGTTTTATTAGTTTTATTAAATAAT
TTATAATATGTACTGCATAATTTATATTTAATATTTTTAAATAAATATTT
ACTAATTAGTAAATATTTATTTTTTATATATATATTAGATTTTAAAATAG
TAGATGCTCCCCCCGTATGAAAAGTTCTTAATGTTAATTGAGTTCCTGGC
TCACCTATAACTTGACTAGATAAAATTCCTATACTTTTACCTAAATTATT
TGTATTAAAAGTTGTATGACCAAAACATTTAGAACAAATTGTTCTACCTG
AAATACATGTTTTTATAGAAAAAGTATTTATTTTAAGTAAAGAATTAAAT
TTAATATATAAATTATTTATTAAATTATCTGAGATATAATTATTTTTAAA
TTCTATAATTTTTTTTGTAGTAGGTTCAATTAAATTTTTTTGTAATACTT
TACCAGAAAGTAATAAAAAAAAAGGTAATATTAAAGTACCTTTACTATTT
ATTTGAAATTCATATTCTAATGAATTTTTAGATCCACAATTATATTCTTT
AATATTTAATTCTTGTATAGATTCAACTAATCTACGTGTTAAATATCCTG
CATCTGCAGTTTTTAATGCAGTATCTAATACTCCCTTTCGTGCACCGTAA
CAAGATATAAAATATTCAAAAAAATTTAATCCTTTATTAAAACTATTTAA
TACTGGTATTTTAAAAAATTCTCCAGTAGCATTTGCTAAATAACCCCTAA
CTCCAATTAATTGACATATTTGTGCTCAATTTGCTTTAGCCCCTGTATTT
GCCATAAGATGTAATGAACTAGAAAATGCATTAATATTATTAAAAGAATT
TATTAAATTTAAAAAAGGTATATAAGAATTTATATTTTTTTGTATAGAAT
AAGATATATTATATTCTTTTATATTATAATTTAATTTTAAAAGTTCATTA
TATCGTAATAATGGAGATGTAAAAAAAAAACCTTTGGTACTTTCTAAAGT
TAAAATTAAAGGAAAATAAAATGAATATTCAAATCCTAAAAACATAAGTT
CTTTAATATAATTAGTTATATTAAAATATAATAATTTTTGTACTAAACGT
TGTTCAAAATTAAAAAATTTAGGTCCTAAATTAAAACAAGTAATATTTAA
CATTATTATTTTTTATAATTAATTATATTAATTTTTGTAATAAAAGTCTA
CCTAAAGAGGTTATAATATATTTTTTATAAATATTTTTATTAAAATAAAA
ATGAAAATTTATTCTAACTAAAAAAATTGTATTTATTTTTATTAAAGAAT
GGTTATATGCATTTAATATATCTTCAATATTACTAAAAATTAAATTTTTA
TAATTATATCCTTTAAAAGATACTAATGTATTAATACCTAAAATAATATT
TTGAGAATATTTAAAAATATTTTTTTTAGAAGAAGGTGCGAATAAATTTT
TATCAAAAATTATATTTTTTTTTGCTTCTTTTTTTGCTGCATCAGATAAA
ATTAAAAAAATACCCATTTGATCCCCATCAAAATCCGCATTAAATCCAGA
ACAAGCAATAGGAAATAACTTTATTATTTCATTTTCTATTAAAAAAGGTT
TAAATGTTTGTATATTCATTCTATGTAATGTAGGGGCTCTATTAAACATA
ATAATTTCTTTTAAAAATATATATTTTAAAAGTCTTTTTAAAATTAAAGG
ACTATATTCAATATAATAAGATGCACGTAATAAAGTATTAATATATTTAT
TTTTTTTTAAAATATTTAATAAGATAGGTTTAAAAAGCTCAATACTTAAA
TTAGTTGAAATTCCTATTTTATTAAAAATTAATGAAGGACCAGAAACTAT
AACAGACCTTCCAGAAAAATCAATTCTTTTTCCTAATATATATTGTCTAA
AATAATTAAATTTCCCTTGTAAATGCGAAGATAATGAATTAATATTTTTT
TTTGAATTATTTTTTTCTATTAACATATCTATAGTTTGTTGTAAATTACG
TTTTTCTATTATTTCAAAAGAAATAGGAAATTTACGACGTAACATTTGCC
ATCGTTTAAGTTTATTATTTATAATAATAATAGTCCTATAAATTTCATTT
AAAGGAGATGAAACAAAATTAATAGTATTTAAATATATTAAAGGTCGTAA
TCCTGCGGGTAATACTGGGATTACATCTAACATAATTCATTGTGGATGTA
TATTATTTAATAAACATAAATTTAATAAATTTATAGTTTTTATAATATAT
TTTTTTTTTAATAGATTATTAGTATTATATAATAATGATTTTATTTTTAA
AAGTTTATTTAAAATATTAAAATGTTGTAATAAATATTGAATATAATTAG
ATGCAAAAATAAATTGAGTTATTGTTATTTTTTTTAAAAAATTTATTTTT
TTATTATGTTCTAAAAAAAAAGTATAATATAATAAATATTCTAACATATT
AACTGGTAAATTTAATATATAAGGTAATAATTCATATAAATATCATATAT
GTACTACAGGAGTATATAAATATATATATCCCATTCTATATCTTCTTACT
TGAGAATTTGTATTTTCATACCCACATATAGGACATATATAAGTATATTT
TATTGGATCTATATTTTTAAATATTCCACATTTACATTGCCAAGAAATTA
AAGGACCAAATATTTTTTCACAAAATAATCCATTTAATTTAGGGGTTCCT
GTTTTAAAATCAATAGTATAAGGTTCAGATATTTGACCTAATATTATTAT
ATTATTAATTTTTCTCCAAGATCATTTAATAATATTTAAAGGTGAGGCTA
TAGAAATTTTAAATCCTATATTAGACTTTAAATTATTTAAAGAATTATAA
TTATTCATATATTTTATAAATAATAAAATTTTTATTCTAAAAATTTATAT
TAACAGATAATGTTTGTCCTTCTAATTGATCTATACTAGTAAAAGCTTCA
ATATTTAAATTCATACTATGAATTTCTCTAATAAGAGTACGAAAAGATTC
AGGTATAGTAATATTTTCTAAGTTAGTATTATTAGTTATATTAGATAATA
ATGAAGATCTAGCACAAATATCATCTGATTTATAATTTAAAATTTCTCTT
AAATTATATGAACTGCCATAAGCTTCCATAGCTCATATTTCCATCTCTCC
AAATCTTTGTCCTCCTATTTTTTTTCTACCTTTAACAGGTTGTTGCATTA
ATTCAGTATAAGGACCTACAGTTCTATAATGTATTTTATCTTTTACCATA
TGTATTAATTTAGAATATTTAGAAACTCCTAAAAAAGACGATTCTAATAA
TTTATATCCTGTTCTTCCATCTCTTAATAATATTTGTCCTGGAATATATG
AATTATATAAAAATAAATTACCAGTTTTTTCTTTTAATTTATTTAAATAA
TTATACAATAATGTTTTTATATAAAATTTAGGTAAATTAAATGTATTACT
AATATACATTCGTGTATTTGTAAAAAAGCATCCTAATCCAAATAAATTTT
CAAAAACTTGACCAATATTCATTCTTGAAGGAATTCCTAAAGCATCAGTT
ATAATATCTGGAATTAATCCAGTAGTATATGGTAAATTATTTGTAGCTGA
AATATATGCTACTACTCCTTTATTTCCATGACGACCACATAATTTATCAC
CTACTGATAATATTCTTTGATTACATATATATATTCTACATTTTAAATAA
AATCCTGTATAAGAATTAAAATTAGATGGAGAAGAAAATATTTCAGTTTT
AATAACTCTGCCTGAATTTCCAAAAGAAACTATTGTTGATTTATTTTTAA
TATTTCTTAAATGTTGTCCAAATAAAATAGAAATTAAATTAAATAAAGGT
AAATTATATATATTTATATTACGTATAAGTAATTTAGATACTAAAATATC
ATTATTTAATACTTTTGATCCTTCTTTTATAATTCCAAAAAAATCTAAAT
TTCTTTTACTAAAAAAACTTTTTTTAGGTATATTAATACTAGAAATTTCA
AATGTTTCTCTATCTATACAAGTAAACATAACTTCATATATTTTAAAATG
AAGAGAAGTAAATAATTGTGAATATACTATTTTTTTATTTATAACTATAG
CATCTTCAAAATTATATCCAAAAAAATTTCCATAAGAAACTAATAAATTA
TTTCCAGCTGTAAATTCAGAATATAATATATCTTGTGTAGAACTAAGAGG
TTGGCCACAAAAAACTCTTTCTCCTTGCCATACATGTGGCTTAGAATGTA
ATATAGTAAAATAATTACTACGTTTATATTTATCTAAATAATATATAATT
TTTCTATTGTATATATCTCTAATAATTATTTTATATGAAGAAACATAAAT
AACAATTCCTTCTTGATATGCTTTTATACTTAAAGTATTATAATTTAATA
GATTTTTTTCAAATCCAGTAATTATAATTGATTTTTTATGTTTTAATGTA
GGTACAATTTGTGATTGCATTTTTGCACCCATTAATCCTCTTGCAGGATC
ATTATAAAATAAAAAAGGAATTAAATTTTCAGCATATGAAAAAAGATCCA
TAGGTTTTATATATATAATATTTTTTATAAAAATATTTTTAATTTTAAAT
GAATTTTTACTAAGTCCTAAATAAAATAAATTAAAAATTTTATTTTTTCT
TAAATAATAATTATTAAATAAAACAATATATGTTGGGCGATTAAATGAAT
TTATAAACGTAATAAAATTTTTTGTTTTTATATTATTTATAGATTGATAT
GGAAATTGAATATTATTTTTTTTTTCAAGCTTAATATTTTTAGTAAAACT
TATAACTAATCCACAATTTATCCCCTCTGTAGTATCTATTAGACATAAAG
AACCTATTTGATTTAAATTAATATTTCTTACTTGTAAATTTTGTTGTAAT
TTAGAATTATAATTAGTAACTCTATTTTTATGTATAATTTCAGAAAAACT
ATTAATTTGTTCTAAATATTGTATTAATGGATTAATTGTTAAATATTCTT
TTAAATTAAAGTATATATTAGATTTAAAATAATTAGTAGTATTATTTCTA
TTTAAATTAGTATGTATATATTTATATATATCATTACGTAATAATTTTGA
AAATTTATTTAAAAAATAAGAATATTGAGTTGAAAAATAATTACCTAAAG
TAGAAATTGAACGAAATTCTACTTTATCTATTTCTGATAAAGTTTTTTTA
TTATATTTAATATCTAATAATATATCTAATATAGAAATAAAATCTAATAC
TATAAAATTTTTTATATTAGAAAAAAAATTATTTATCTGTATATAATTTT
TATTTAAAATATTTCCAAAAATAGAATATGTATTTAATTTAAAAGATATA
TTAAAAAAAAAGGAAATAAAAGAATATAATTCTGAGTTAATAATATTTGT
ATCTATCTGAGAATTTAACAATAATTTTTTTAAATAGAAAGATTTATTAT
AACGTGAATAGATAAGAATATCTTGTATAGAAATACCTAATAAATATAAA
AAAGAAATTAAATTAATTTTATAATTATTAATAATACAAAAACATTGATC
TTTTTCTAATACTAAGTTAATAATAAATATTTTATTAAATATTATTTTTG
CATATATAATAAAATTAGAATTTTTAATGAAACTATTAAAAAATATACCA
ATATAATTAAACATTAATTTAGAAATAAATGTTTTTTTTAATCCATTTAT
AATTAAATTTTTTTCAGCAGTATATTTTGGTACCTCACCTATTAAATAAT
AAATAAGTTTATACTTATTTCTATTTAAATTATATATTTTTAAAGGTAAA
AATATTAAAATTTTAGAATTAAAATTTTGTATAATATCTATATTTTGACT
AGTTAAATTAGTTGTTTTAAAAAATAATAAATCATTTAAAATATAAATAT
TATATTTACATTTATTAAAATAAATATAAAATTCATCTCCTAAATAATTT
TTAATAGAAGATATTAAATAATATATTAAAGTTTTATAATATTCTAAATA
AAAAGTTTTTAATGTTTTTAATGTAATAAAATTTTTTAATAAAAAAATCA
TATAAAATAATAAAATATTATTAATTAATAATTATTTTTAATTTATATAA
ATTAAAAATTAGACTGAGTACGCATTAAAATTAATAAAGGTACTTCTAAT
TCTAATTCTAAAGGTAATTTAGAACAAATATTTTGACAAAAACCATAAAT
TAATAAAGTTAATGCTATTTTAAGATTAATTCCTCTTTGTAATAAAAAGA
AAATAAAATCTGATTCTAATTTAGAAATACTAGCTTCTTGATTTATAAAA
GTAGAATAATTATTTACAATTGTATAAGGTATAGTTATTGTAAATGTATT
ATCTCCTAATAATAATGAATTACATTCTGTATAATTATATGTATATTTAG
CATTTTTAAAAATTTTTACTAATCCTCTATATGCATAACTTGAATTATTT
AATGAAATACTTTTTGAATAAACACGACTTTTAGTATAAGATCCAATATG
TAACATTTTATTTCCTGTATCTGCTATTTGCATTTCAGAAATTAAAGATA
AAGAAAAAAAATTACTTGAAGAAAAATCTCCTATTAAATATGTAGAAGGA
TATTTTCATGTAATAGCAGATCCCATTTCTATTTGAACCCAATCTAAAAT
AGCTTTTTTAAAACACCAACCACGTTTTGTTGTAAAATTATATAAACCAC
CTTCTCCGGATTGATCTCCATGGTACCAATTTTGTACAGTAGAATAATTT
AGTATTCCTTTTTCTTTTACTAAAAGTTCAACTAATGCAACATGTAATTG
AGATTCTAAAAAAATAGGAGCAGAGCAACCTTCTGTATATATTACTGTAG
CAAAAGCATTTACTATTAATAATGTTCTTTCAAATTGAGCAAAATCTTCA
GATTGAGTTCTAAAATAAGTAGATAAATTAATATTACATTTAATATTTTT
TGCTATAAAACAAAAAGAACCACCACTAAATATTGTAGAATTTAAAGTAG
CAAAAAAATTATCTTCTAAAGATACAATGGTACCTATATATATAAATACT
AAAGAAGGAAAGTATTTTATAGCTTCGAAAAAAGGCATAAAAATTATACC
AATTTTAAGTAAAAAATTAGTAATTGTATCTACTATAGATACACTATCTA
ATACTACATCAACGGCTAACTTAGAAATAATTTTATTTTCTTGATTATTT
AATCCTATTTTATCTAAAATTGAATTAAACATATTTGTAATTATTTTATT
TGAATTATAATTAGAAGGAATAGAATAATAAGAAATATCATCATATGAAA
TATCAGGAATTTCAAAAAAACACCAATCTGGTTGTTTAAATTGTTTTAAA
ATTATATATGCTCTATATCTAAATATATATAAAAATAAAAAATCTTTAAA
TTTAATATTAAATTTAGTTAATGTATTTAAATTTAATCCACCTATTAAAC
GATATGTATCTATAGTACCTGGATGCATATGTATATTAAATTGTTTTAAT
TTTTTTAACTTAGGGCCTAAATAACGTAACATTTTTTTATAAAATAAATA
TAATATAAATATTTTAATTTTCAAAATAAACTGATAAAGGGAATCGAACC
CCCAACCTTCTGATTACAAGTCAGTGGCTCTACCTTTGAGCTATATCAGC
AAAAATATATTCTCGAAGTTTTAGTAAAAAAATGCTAAAATTATTACTAA
TTGTATACATTTTTTCTTTTTATCAAATTATCTATTTGTTGTCTTACTCT
AATTAGAAAAGAACATTTATCTTAAAGTAATTTTCTCACTTATATGGTTT
CAGTGATTAAAATATATTAAACTTGGCTACTTAGCGACTACTTTTAGTAA
AATAACTAATACACCATAGGTTTAATTTCTTTGGTCCTCTCGTACTAAAA
GAAAAACTTTTCAATGTTCTTATGTCTACATCGGATATGGACCGAACTGT
CTCACGACGTTCTGAACCCAGCTCCGTGCCGCTTTAATGGGCGAACAGCC
AACCCTTGGACCTACTTCAGCCCAGGATGCGACGAGCCGACATCGAGGTG
CCAACCTCCCCGTCGATAGAACTTGGGGGAGATCAGCCTGTTATCCCTAG
AGTAACTTTTATCGTTAGCGACGCCTTTCCACAAAGAACTGTCGGATCAT
TAAGACCGACTTTCGTCCTTGTTCGAGTGGTAACTCTTACAATCAAGCCT
TATACCCTTTATAGTTTTAATTTAAAAAAAAATTTAAATTAAAAAAAGAC
CTTTGTACACCTCCGTTGCTTTTTAGGAGGTTACCGCCCCAGTCAAACTA
CCTTTTTAAAATTTTTTTAAAATTGGTTAACAATATTTTAATAAAAAAAT
AAAATATAAAAGAGTGGTATTTCAAGATAAATTAATTAATTTCCCACTTA
TTCTACACAAATATATTTTATTTTTAATTTCAAAATATAGTAAAGCTTCA
TAGGGTCTTTCTGTCCAGATGTAGATAGTCCGTATCTTCACAGACATTCC
TATTTCACCGAATCTTTTTCTAAGACAGCATCCAAGTCGTTACACCTTTC
GTGCAGGTCGGAACTTACCCGACAAGGAATTTCGCTACCTTTGGACCGTT
ATAGTTACAGCCGCCGTTTACTGGAGCTTATAAAAATACTTGGATAAAAA
ATATTTTTTTTAACTTACCAGCACTGGGCAGGTGTCAGCCCCCTTACATT
GTGATTAAACTTAGCGGAGACCTGTGTTTTTGATAAACAGTCGCTTGGAT
CTTTTTATTGCAGCCCTTTGGGCATCCTTTCTCCCGAAGTTACAGGATTA
TTTTGCCGAGTTCCTTAGAAAAAGTTATTTCGTACTCCTTAGTATATATA
TACTTGCTTACTTGTGTCAGTTTTAGTACAGGCATAATATATATAAAACA
GATACATTTTTCTAGCTATATAATAAACATATATTAAGTAACTATTTCTT
AAAATATATATTATATATAATAGGTCACTATTTGTATATATATATTATGG
TAAAGGAATTTTAACCTTTTACCCATCAAGTACATATTAAATCTAATTTT
AGGCCCTGACTTTATCTACGTGGTATATCCTTTCGTAGAAAACCTTTAGC
TTTCGGAGTATTAGATTTTTTACTAATATTTATGCTACTTAAGCTGACAT
TCTCACTTCTATTATCTCCACAAAAATTTACATTTTTGCTTCTAAAATAT
AGAACGCTCCTCTATCGATTTAAAAATAAATCCCATAGCTTCAGTAAAGT
ATTTTTTTTCTTTCATTTTTAGTGCATAATTTCTAATTTAACAAGCTATT
ACGCACTTTTTAAAGGATAGCTGCTTCTAAGCTAACCTCTTAAATATAAC
TGAAATTAAAGTACCTTTTGTTTTAAATACTTTTTAAAAACTTTAACTTA
TGGTGTGGGTTGTTTCCCTTTAGACTATTGAGATTTTCCCCAATAGTCTC
ACTTATTACTTTAAACTATAATAGGTATTATTAGTTTATATATAATGTAT
ATTATATATAATATGTATTATATATAGTGCTTTACCACCTTAATTATATA
ATAGTAATAGCTGCGCCTCAACGCATTTCGAGGAGAACCAGCTAGCTCCG
AATTCGATAAGCATTTCACCTCTAATCTCATCTCATCTGATGATTTTGCA
ATATCAACCAGTTCGAACCTCTATATAGACTTCTCTATATTTCATTCTGG
ACAAGATTAATTCATTCGGGTTCGGGTTCTTAATTATAAACAATTGTTAT
TATTTAATAATAACTCGCGTTAACTCTGGCTTCAATTAATTAAATTTAAC
CAAATGCTTAAAATAATTAAGACTCGTCAGCTCCTTCTTCAACAGGCATA
TAGTTAGATTCTTTAATCCTTCTATAGATTGTAAGATAAAAAATTTCATG
TTCTTTTCACTTCCCTTACGGGGATCTTTTCACCTTTCCCTTACGGTACT
AGTTCACTATTGATTACTTTGAAGTATTTTATTTTTCAAGGAGGTTCTTG
TTAACTTCAATCAGAATTATATTCTAATTTACTAATAATAAATAAACATA
TATATGTTTATACTCCCTTTTCGCTCGCCACTACTTTGGGAATTTTTGTT
AATTTTTTTCCTTTGGATACTAAGATGGTTCAGTTCTCCAAGTTTTCTTT
TTTTTAGAAAAATATAAGGTACTCCCATTCAGAAATCTTTAATTTATTGC
ATTGCTGCTATTTAAAGTATTTTCGTAATAAACGTCTTTCTTCGTCTTCA
AGTATCAAGGTATTCTTTTTTATCTTATATAAATATATTAATTTATATTT
AAACTATAAATACTTAAATTAAAAACGGAGAACGGATTTGAACCGTTGAC
CTTCGGATCATGAGCCCGACGAGCTACCAAACTGCTCTACTCCGTTTTAT
TTTGTAAAAGCCAAGAGGGATTTGAACCCACGCTCTTGTGGTCCGTAGCC
ACATGCTCTTCCAACTGAGCTATTGGCCTCCCCTATTATTATAATAGGGT
AGTTAACTCAATGGTAGAGTATATACCTTACGAGTATAAAGTTGTTGGTT
CGATTCTAACACTACCCATCCATATTAAACCTATCATTTAATTTGGAAAA
GATAAAAACCTTCTAAGTTTTTAATGTAGGTTCAAGTCCTACTAGGTTTA
TATACGGAAGTGGCGAAAGGGTATACGCGTTAGATTTAGGATCTAATAGA
AATTTCTATGAGAGTTCAAATCTCTCCTTCCGTAAAAACTCCACAGGCTG
GGATCGAACCAGCGACTTTTCGGTTAACAGCCGAAAGCTCTGACCACTGA
GCTACTGAGGAAGTATTTATACATATATAGATAAAGAGGGGGAATATAAT
TCAAGGGTAGAATAGTTCTTTTGCAAAGAAAAAGTTAGCAGTTCGAGTCT
GCTTATTTCCAATTAAAAAATATTCCTTAAATGTATATTATATATATAAT
TTTTGTACTAAATGAGTTTGATCCTGGCTCAGGAAAAACGCAAGAGACGT
GCCTAACACATGCAAATTTAATAGTTACTATATAAAACTATAGTGAATTG
GTGAGTAATATATGAAAATTTAAGTTTAGATTAGAAGTATCCCTAATAAC
TTAGGGTTAATCTCTGATATGCGCATTTGTGCTTTAAAAAGTTAATACTG
TCTAAAAAAAAGTTCATATCTGATTAGCTAGTTAGTAAAATAATAATTTA
CTAAGGCGAAGATCGGTAGCTGCCCTGAGAGGGGGATCAGTCACATTGGA
ATTGAAATACAGTCCAAACTCCTACGGGAGGCTGCAGTGGGGAATATTCT
GCAATGAGCGCAAGCTTGACAGAGCGTCGTCACGTGGAGGAAGACAGCTT
AATACAGTTGTAAACTTCTTTTATTTCAAAGTGAATATTGACACTTAAAT
AAATAAAGTATCGGCAAACTCCGTGCCAGCAGCCGCGGTAAAACGGGGGA
TACAAGCGTTATCCGGAATTACTGGGCGTAAAGCGTATGTAGGTGGTTTT
AATATATTTTTATTTAAAAAAAACTATATATTTGTTTTTTATTAAAAAAA
TTATTAAACTAGAGTCTGTTAGGGGTAAAAGGAATTTTTTGAGTAGTAGT
GAAATGCAAAGATACAAAAAAGAAGACCAAAAGCGAAGGCATTTTACTGG
AGCAGCACTGACGCTGAGATACGAAAGTTAAGGTAGCGAATGGGATTAGA
TACCCCAGTAGTCTTAACTGTAAACTATGGATACTCGGAATTAAATATAA
TTAATATTTAGTTCCTTAGCTAACGCGTTAAGTATCCCGCCTGAGTAGTA
CGCTCGCAAGAGTGAAACTCAAAGGAATTGACGGGGGCCCGCACAAGCGG
TGGAGCATGTGGTTTAATTCGATGTAACGCGAAGAACCTTACCAGAACTT
GATATATATGTTTTTAAAAATTTAATAAATTTTTATAAGTACATCTACAG
GAGGTGCATGGCTGTCGTCAGCTCGTGTCGTGAGATGTTGGGTTAAGTCC
CGCAACGAGCGTAGCCCTTATTTAAAGTTAACTATCTTTAAAAACTGCCT
ATATTTGTCTATATAAAAATAAGGAGGAAGGAATGGAAAACGTCAAGTCC
TCATGCCCTTTATGTTCTGGGCTATACACGTGCTACAATGGATGGTACAA
TAAATTGAATATAAAAAATTTAAAAAAATTTTTTATTTTTATTTGAGAAA
ATAGATTTAATTATATTAATAAAACCATTCGTAGTTCGGAACATAAATTG
AAAGTTATTTATGTGAAGCTGGAATCGCTAGTAATCGCCGGTCAGCCTTA
CGGCGGTGAATAAGTCATCGGGCCTTGTACACACCGCCCGTCACACCATG
GGAATTAATTATTATTGAAACTTCTGTTTAAGAAAATAAATAAGAATTAG
TAACTGGGGTGAAGTCGTAACAAGGTAGCTGTACTGGAAGGTGCGGCTGG
ATAATATACTAATAAATAGTACACACACTACTGGCCGCTAGTATAAACTT
TGACCCACTTTTTTAGTATAAAAATTGTGAAAAAAGTTAAAGGCAACAAT
ACTTTTAAGTAAAATTACTGGGAAGATAGCTAAGCGCTAGTTAGTAAAGT
AAGTAAACAAAAGGGCTGTTAGCTCAGCGGTAGAGCACGCCCCTGATAAG
GGCGAGGTGCCTGGTTCAACCCCAGGGCGGCCTAGACTATATTTTATT
>Indonesia-2
TAAATATTTTTATATATTTATTATTTTATATATAATAAAATATAGTCTAG
GCCGCCCTGGGGTTGAACCAGGCACCTCGCCCTTATCAGGGGCGTGCTCT
ACCGCTGAGCTAACAGCCCTTTTGTTTACTTACTTTACTAACTAGCGCTT
AGCTATCTTCCCAGTAATTTTACTTAAAAGTATTGTTGCCTTTAACTTTT
TTCACAATTTTTATACTAAAAAAGTGGGTCAAAGTTTATACTAGCGGCCA
GTAGTGTGTGTACTATTTATTAGTATATTATCCAGCCGCACCTTCCAGTA
CAGCTACCTTGTTACGACTTCACCCCAGTTACTAATTCTTATTTATTTTC
TTAAACAGAAGTTTCAATAATAATTAATTCCCATGGTGTGACGGGCGGTG
TGTACAAGGCCCGATGACTTATTCACCGCCGTAAGGCTGACCGGCGATTA
CTAGCGATTCCAGCTTCACATAAATAACTTTCAATTTATGTTCCGAACTA
CGAATGGTTTTATTAATATAATTAAATCTATTCTCTCAAATAAAAATAAA
AAATTTAAAAAAATTTTTTATATTCAATTTATTGTACCATCCATTGTAGC
ACGTGTATAGCCCAGAACATAAAGGGCATGAGGACTTGACGTTTTCCATT
CCTTCCTCCTTATTTTTATATAGACAAATATAGGCAGTTTTTAAAGATAG
TTAACTTTAAATAAGGGCTACGCTCGTTGCGGGACTTAACCCAACATCTC
ACGACACGAGCTGACGACAGCCATGCACCTCCTGTAGATGTACTTATAAA
AATTTATTAAATTTTTAAAAACATATATATCAAGTTCTGGTAAGGTTCTT
CGCGTTACATCGAATTAAACCACATGCTCCACCGCTTGTGCGGGCCCCCG
TCAATTCCTTTGAGTTTCACTCTTGCGAGCGTACTACTCAGGCGGGATAC
TTAACGCGTTAGCTAAGGAACTAAATATTAATTATATTTAATTCCGAGTA
TCCATAGTTTACAGTTAAGACTACTGGGGTATCTAATCCCATTCGCTACC
TTAACTTTCGTATCTCAGCGTCAGTGCTGCTCCAGTAAAATGCCTTCGCT
TTTGGTCTTCTTTTTTGTATCTTTGCATTTCACTACTACTCAAAAAATTC
CTTTTACCCCTAACAGACTCTAGTTTAATAATTTTTTTAATAAAAAACAA
ATATATAGTTTTTTTTAAATAAAAATATATTAAAACCACCTACATACGCT
TTACGCCCAGTAATTCCGGATAACGCTTGTATCCCCCGTTTTACCGCGGC
TGCTGGCACGGAGTTTGCCGATACTTTATTTATTTAAGTGTCAATATTCA
CTTTGAAATAAAAGAAGTTTACAACTGTATTAAGCTGTCTTCCTCCACGT
GACGACGCTCTGTCAAGCTTGCGCTCATTGCAGAATATTCCCCACTGCAG
CCTCCCGTAGGAGTTTGGACTGTATTTCAATTCCAATGTGACTGATCCCC
CTCTCAGGGCAGCTACCGATCTTCGCCTTAGTAAATTATTATTTTACTAA
CTAGCTAATCAGATATGAACTTTTTTTTAGACAGTATTAACTTTTTAAAG
CACAAATGCGCATATCAGAGATTAACCCTAAGTTATTAGGGATACTTCTA
ATCTAAACTTAAATTTTCATATATTACTCACCAATTCACTATAGTTTTAT
ATAGTAACTATTAAATTTGCATGTGTTAGGCACGTCTCTTGCGTTTTTCC
TGAGCCAGGATCAAACTCATTTAGTACAAAAATTATATATATAATATACA
TTTAAGGAATATTTTTTAATTGGAAATAAGCAGACTCGAACTGCTAACTT
TTTCTTTGCAAAAGAACTATTCTACCCTTGAATTATATTCCCCCTCTTTA
TCTATATATGTATAAATACTTCCTCAGTAGCTCAGTGGTCAGAGCTTTCG
GCTGTTAACCGAAAAGTCGCTGGTTCGATCCCAGCCTGTGGAGTTTTTAC
GGAAGGAGAGATTTGAACTCTCATAGAAATTTCTATTAGATCCTAAATCT
AACGCGTATACCCTTTCGCCACTTCCGTATATAAACCTAGTAGGACTTGA
ACCTACATTAAAAACTTAGAAGGTTTTTATCTTTTCCAAATTAAATGATA
GGTTTAATATGGATGGGTAGTGTTAGAATCGAACCAACAACTTTATACTC
GTAAGGTATATACTCTACCATTGAGTTAACTACCCTATTATAATAATAGG
GGAGGCCAATAGCTCAGTTGGAAGAGCATGTGGCTACGGACCACAAGAGC
GTGGGTTCAAATCCCTCTTGGCTTTTACAAAATAAAACGGAGTAGAGCAG
TTTGGTAGCTCGTCGGGCTCATGATCCGAAGGTCAACGGTTCAAATCCGT
TCTCCGTTTTTAATTTAAGTATTTATAGTTTAAATATAAATTAATATATT
TATATAAGATAAAAAAGAATACCTTGATACTTGAAGACGAAGAAAGACGT
TTATTACGAAAATACTTTAAATAGCAGCAATGCAATAAATTAAAGATTTC
TGAATGGGAGTACCTTATATTTTTCTAAAAAAAAGAAAACTTGGAGAACT
GAACCATCTTAGTATCCAAAGGAAAAAAATTAACAAAAATTCCCAAAGTA
GTGGCGAGCGAAAAGGGAGTATAAACATATATATGTTTATTTATTATTAG
TAAATTAGAATATAATTCTGATTGAAGTTAACAAGAACCTCCTTGAAAAA
TAAAATACTTCAAAGTAATCAATAGTGAACTAGTACCGTAAGGGAAAGGT
GAAAAGATCCCCGTAAGGGAAGTGAAAAGAACATGAAATTTTTTATCTTA
CAATCTATAGAAGGATTAAAGAATCTAACTATATGCCTGTTGAAGAAGGA
GCTGACGAGTCTTAATTATTTTAAGCATTTGGTTAAATTTAATTAATTGA
AGCCAGAGTTAACGCGAGTTATTATTAAATAATAACAATTGTTTATAATT
AAGAACCCGAACCCGAATGAATTAATCTTGTCCAGAATGAAATATAGAGA
AGTCTATATAGAGGTTCGAACTGGTTGATATTGCAAAATCATCAGATGAG
ATGAGATTAGAGGTGAAATGCTTATCGAATTCGGAGCTAGCTGGTTCTCC
TCGAAATGCGTTGAGGCGCAGCTATTACTATTATATAATTAAGGTGGTAA
AGCACTATATATAATACATATTATATATAATATACATTATATATAAACTA
ATAATACCTATTATAGTTTAAAGTAATAAGTGAGACTATTGGGGAAAATC
TCAATAGTCTAAAGGGAAACAACCCACACCATAAGTTAAAGTTTTTAAAA
AGTATTTAAAACAAAAGGTACTTTAATTTCAGTTATATTTAAGAGGTTAG
CTTAGAAGCAGCTATCCTTTAAAAAGTGCGTAATAGCTTGTTAAATTAGA
AATTATGCACTAAAAATGAAAGAAAAAAAATACTTTACTGAAGCTATGGG
ATTTATTTTTAAATCGATAGAGGAGCGTTCTATATTTTAGAAGCAAAAAT
GTAAATTTTTGTGGAGATAATAGAAGTGAGAATGTCAGCTTAAGTAGCAT
AAATATTAGTAAAAAATCTAATACTCCGAAAGCTAAAGGTTTTCTACGAA
AGGATATACCACGTAGATAAAGTCAGGGCCTAAAATTAGATTTAATATGT
ACTTGATGGGTAAAAGGTTAAAATTCCTTTACCATAATATATATATACAA
ATAGTGACCTATTATATATAATATATATTTTAAGAAATAGTTACTTAATA
TATGTTTATTATATAGCTAGAAAAATGTATCTGTTTTATATATATTATGC
CTGTACTAAAACTGACACAAGTAAGCAAGTATATATATACTAAGGAGTAC
GAAATAACTTTTTCTAAGGAACTCGGCAAAATAATCCTGTAACTTCGGGA
GAAAGGATGCCCAAAGGGCTGCAATAAAAAGATCCAAGCGACTGTTTATC
AAAAACACAGGTCTCCGCTAAGTTTAATCACAATGTAAGGGGGCTGACAC
CTGCCCAGTGCTGGTAAGTTAAAAAAAATATTTTTTATCCAAGTATTTTT
ATAAGCTCCAGTAAACGGCGGCTGTAACTATAACGGTCCAAAGGTAGCGA
AATTCCTTGTCGGGTAAGTTCCGACCTGCACGAAAGGTGTAACGACTTGG
ATGCTGTCTTAGAAAAAGATTCGGTGAAATAGGAATGTCTGTGAAGATAC
GGACTATCTACATCTGGACAGAAAGACCCTATGAAGCTTTACTATATTTT
GAAATTAAAAATAAAATATATTTGTGTAGAATAAGTGGGAAATTAATTAA
TTTATCTTGAAATACCACTCTTTTATATTTTATTTTTTTATTAAAATATT
GTTAACCAATTTTAAAAAAATTTTAAAAAGGTAGTTTGACTGGGGCGGTA
ACCTCCTAAAAAGCAACGGAGGTGTACAAAGGTCTTTTTTTAATTTAAAT
TTTTTTTTAAATTAAAACTATAAAGGGTATAAGGCTTGATTGTAAGAGTT
ACCACTCGAACAAGGACGAAAGTCGGTCTTAATGATCCGACAGTTCTTTG
TGGAAAGGCTGTCGCTTAACGAATAAAAGTTACTCTAGGGATAACAGGCT
GATCTCCCCCGAAAGTTCCTATCGACGGGGAGGGTTGGCACCTCGATGTC
GGCTCGTCGCATCCTGAGGCTGAAGTAGGTCTCAAGGGTTGGTCTGTTCG
CCCATTAAAGCGGCACGTGAGCTGGGTTCAGAACGTCGTGAGACAGTTCG
GTCCATATCCGATGTAGACATAAGAACATTGAAAAGTTTTTCTTTTAGTA
CGAGAGGACCAAAGAAATTAAACCTATGGTGTATTAGTTATTTTACTAAA
AGTAGTCGCTAAGTAGCCAAGTTTAATATATTTTAATCACTGAAACCATA
TAAGTGAGAAAATTACTTTAAGATAAATGTTCTTTTCTAATTAGAGTAAG
ACAACAAATAGATAATTTGATAAAAAGAAAAAATGTATACAATTAGTAAT
AATTTTAGCATTTTTTTACTAAAACTTCGAGAATATATTTTTGCTGATAT
AGCTCAAAGGTAGAGCCACTGACTTGTAATCAGAAGGTTGGGGGTTCGAT
TCCCTTTATCAGTTTATTTTGAAAATTAAAATATTTATATTATATTTATT
TTATAAAAAAATGTTACGTTATTTAGGCCCTAAGTTAAAAAAATTAAAAC
AATTTAATATACATATGCATCCAGGTTTTTCAACTAAATATTCTATTTTA
AATAAAAATTTTATAAAAAATAATAAAGCAATTATATCTTTTTATTTATT
AGAATTACTTGAAAAGCAAAAATTAAAATTTACTTTCTCATTAACTGAAA
AATTAATTAAAAAATATATCTTATTTATACATAAATATAATTATAAAAAA
TTTAATATATCTACTATTATTGAGGCACGTTTAGATAAAATACTTTTTAA
TATAGGATATTCTATTACTATAGCACAGGCAAGACAATTAATAGTACATG
GATATTTTTTTGTTAATTTTAAATTAATTACAAATCCTAGCTTTTTAATT
AAAATTGGTGATATAATTAGTTTATCTTCTAAATCTAGTTTTATATTTAA
ATTATGTAAAAAAAATTTATATATAAAATATATTAAAACTATTAAATGTA
ATTTAAATGTATATATATGTAAAAAAACATGTTTAAGTATTTTTTATTCA
CAAATAAATAATTATACTTTTAATAGTTATAATAATTTATTAATAATACA
ATATTATTTACATTAAAATTATATATATATAATTTTTAATTAATAAAAAA
GGTAAATGAAGTCAAATGGTAAAGACAATAAATTGTGAATTTATTTAAAG
CGGGTTCAATTCCCGTCATTTACCCCATTGATAGTATAGCTTAAAGGTAT
AGCAAAAGATTGCAAATCTTTTTATCTCAGTTCAACTCTGAGTACTATCT
ACTACTAATTATTGAGGATGTGGTGAAATTTGGTAAACACAACGGACTTA
AAATCCGTAAGTTTTAAAAAACTTTAAGGGTTCAAGTCCCTTCATCCTTA
CCTTAATTTATTTATATAAAATAAGTACCTGTGGCTGAGTGGTAAAAGCG
GTGGGCTCATAATCCATTTTTCAAAAGTTCAATTCTTTTCAGGTATATTA
TAAAAAGAATTGATGCCTGAGCGGTCTATAGGAGCGGACTGTAACTCCGT
CGATAATTTTATCTCCATCAGTTCAAATCTGATTCAATTCATTTTTTTTT
AAATAAAAAAAGGAGAGGTGACTGAGTGGTTTAAAGTATCAAATTGCTAA
TTTGACATATATATTATATACAAGGGTTCAAATCCCTTTCTCTCCTAGAT
ATAGGAAATATAGTTTTAATTAGGATAAAATAACACCCTGTCGCGGTGAT
GATGCGAGTTCAAGTCTCGTTATTTCCGTAATTATATATATGGGTTGTCT
GGGAATTGAACCCAGAACCTTTCGGTTAAAAGCCGAGTACTCTACCATTA
AGCTAACAACCCTATTCTATTTATATAGAGAATATTTTAAAAGCCCTTAT
CGTCTAGTGGTCTAGGACATCTTTTTTTCAGGAAGAAAACGAGGATTCAA
ATTCCTTTGAGGGTACTATTATATAGTTATATACGGAATATAGCGTAGTC
AGGTAGCGCCTCTATTTTGGGAATAGAAAGTCATAGGTTCAAATCCTATT
ATTCCGAAAATTTAATATAGTATTATTATACATTAATATATATATTATGA
ATAATTTTTTTATATCACATAAATTAAATTTTATATATCCTTTAAATTTA
TTTAATCTTGAATATTTATTTTATAAAAATAAATATTTTAATATAAAATA
TATTTATTTTAATAAGTATAATATTTCTTTTTTTAATTTTATTAAATATT
TAAATAATACTTATTATATTTTAATAAACATAATACATCGTATTAAAAAA
AATAATATTATAACTAGAAATAAATTATCTAAATCTACTAAAAAACCTTG
GCAACAAAAAGGATTAGGAAGAGCACGTGCAGGTTCATTTAAATCTCCTT
TATGGAGAGGAGGTAGTAAATTATTTGGACCAATAAATAAAATAATAGAT
ATTAAGTTACAAACTAAAAAAAAAAAAATAACTTTTTTTTATCTACTTTT
AAATAAACGAACTTATATTTCTTTTATATTTATTTCACCTATATTATATA
CTTTTGAAAATATTAATGAATATTTAAATAAACAAAAAAGAATAAAAGGA
TTATTTTATAATAAATTAATATATATTTTATGTAATAATATAACATATAT
AAAAAAAAATTATAATTTAATATCTATTAAATTATTAAATTTTTTTACTT
TTATTAATTTTAATTATATAATATTTTTAATTTAATAAAAATTATTTATA
AAATGTATATATATTGTAAACGAAATAAATATATTTTAACTAGAGTTTAC
GGAAGAAATAATAAAGGACATATTACTATAAGAAATAAACAAGGATTATT
TATTAAAAATATTCAATTAAAAAATATAAATTATAATTATATTTTTAAAA
AAAATATATTAAATTTTAATAATAAAATACTTAAAGTACAAATTATTAAA
AAAGTAATAGATATTAAATTACAAAGATATATTTATAAAGTAATATGTTT
AAATAGTATTTTACAAACTCAATATAAATATTTTCCAATTACAAAAAATA
CAAAAGAAGGAGATATTATATATATAGGATATACAATTCCTTTAAAATTT
GGTAATATTATGCCTATAAAAAATATACTTTGCGGCAGTTGAATTCATAA
TATTGAGCATTTACCTACTAAAGGAGCAATTTTTGTTAAAAATTCTAAAA
TTAGTGCCTTTTTAATTTATATAGGAAAAAAGTATGCTACAATTAAATTA
CCTTCAGGTGAAATTAGATTATTAGATAAAAATGTTTTTTGTATTTTAGG
GGAACTTAATTTAATATTACTTAATTTAAAAAAAATTAAGGCTGGAGATT
CTAGAAATTTAGGAAAACGTCCTAAAGTTCGTGGAGTTGCTATGAATGCA
TGCGATCATCCTCATGGAGGAGGAGAAGGAAAAAATTCTATAGGTCGTTG
TTCTGCATATTCACCTTGGGGAGTTATTTCACGAGGTGTTAAAACTAGAA
AAAATAATAAATATAGTATGAAATTAATTTTAAAAAAATAGAAATATGAT
AAAAATATATTATAAACGAATATATATTTCAAAAGATGTATTACGTATAT
CTAAATTAAATAGTAAACATTTTAAAACTAATTATAATTTAACTATAATA
ATACCTTTATTTCTATGGAAAATAATAGAAGTATATAATGGAAAAAAGTA
TATACCTATTAATATTAATAAAAAAAAAATAGGATTTAGATTAAAAAAAT
TTATTTTTAAAAAGAAAAATAAATTTTCTTATTCAGAATTTAATATTAAA
TTAAATACTTTAATAAAAAATTAAATAATATTATGGGACAAATAGTAAAT
GCTTTAATTTTTCGTTCAAAAAATTTTCCATATTATAATAATATATGAAA
TAATTATAGATACATTTATAAAAATATAAATTATTTTTTAAATTTAAAAA
GATTTATTAAATTTAAAAAGCAATTAAATATTTTATATATAAATAATAAT
TATTCTTATACTAATTATTGCATATATAATATAATATTATTTTCTAAATT
AAATTATATAAATAATAAATATTATATTCAATTATATTTTTTAAATTTTT
TAAAAAAGAATTATACTAAACATATTAAAATTGGATTTAATTTTGTATGT
TTAAAATATCCATTATTATCTACTAATTTTATTTTAAAATATTTAACTAA
TAAAATTCTATTTACTAAAATTTCTTTACGAAAAATTATTCCACAACTTA
TATTATTAATAAATAATATACATAAAATAAAAGGGTTTAAATGTATAATT
TCAGGTAGAATAAATGGAGCTCAAATGGCAAAATTAGAAACATTTAAATT
TAATGAAAGTTCTTTACAAAATAAAAATTTATATATAAAATATAATTGTA
TTAGTATTCCTACTAAATACGGATTATTAGGTGTTAAAATATGATTATTT
TTAAATTAAATTAAATGAAAAAATTTATATTTACTAAAAATATAAAATAT
AAAGGAATAAATTTTCATAAATGTATATATGGAATTTGAGCAATTCAAAA
TATTAAATATGGAACTTTATCTAATAAACATATTAATTTTATAAAACAAT
ATTTACAAAAAAATATTAAAAAAATTAAATGCTATAAATTAAATATTACT
ATTAATAGAATACAAACTAAAAAACCTTTAGATACTAGAATGGGCGGAGG
AAAAGGTTCTATATACGATACACAATATTTTTTAAAACCAGGTTTTATTT
TTTTAGAGTTTTATAATATTCCAGTAAATATAATATTTTCTATTTTTAAA
ATATTTAATACTAAATTACCTATAAAAATAAGATTAATTAATATTAATTA
AAAAATGAATAAATTAGGGTTTATTTTAAAATCTAATACTTATTATGCTA
TTTTAATAATACCATATCATATTACTCATATTAAATATAAAAAAATACAA
ATAAAATTAAAAAAATATTATATATTAAATTATAGACAAGAATATAATAA
AGGAGATATTATTTTTTTTAATTTAAAGAAAAATAAAATATATATTATAA
ATAAAATTTAAATATATGACTAAAATAAATACTTATTTTAATATTACAGA
TAATAGTGGAGTAAAAAAAATATTATGTATACAAAATTTAACTAAAAAAA
CTAAATTAATAAACGTAGGAGATTTAATTGTAGGAGTTATTAAAAAAATT
AATACAACAAGTAAATTAATACATTCTACTATAGTATATGGTATTGTTAT
TAGGTTAAAAAAAAATATATCTATTAATAAAAAATATAATATATCTTTTA
ATGATAATGCTGTAGTTTTAGTAGATAAAAATTTAAATCCTATTGGATCT
CGTATATTTGGATCTGTACCTAAATATTTAAAACAAAAAAATTGTTTAAA
ATTACATTCATTAACAATAGATTTAATTTAATAGTATGAATATTATACAA
AATATAAATAGCTTAATTAATAATATAAAAATATATAAAACATATTTTAT
TATACCTTATACAAAAATAACATATTTAATTCTTTTATTATTAAAAAATT
ATTGTATTAAATCTATATATATACTTAATAATTGAATTTTAATATATATA
TATTATAAAAAAAAAAATTTAAAATTTAAATTTTTTAATTTAAAAAATAA
AAAAAATAATATTACATACATGCAATTACAAAAATTAAAAATAAAAGATG
CAATTATTTTCACATCTAAAGGTATCTTTTCTAGATACCAAGCACTTAAA
TTAAAACAAGGAGGTATTTTATTTTGTTTAATCTATTATTCTAATTAAAA
AAATGACAATTTATAAACGATTAATTATATTTAATAAATTAATTAAATTT
TTTTCAATATTTGATAAAAAAACACAATTAATATATATAAATATATTATA
TAATACAAAATATAAAGTATTATTTTTATCAAAAAAAATAATAAATTTTC
CTTTATTTTTTTCTTTATATTTATTTTCTAAAGAAAAAAACATTTTAAAT
ACTTTATATAAAATATTAAATTATAAATTATATTTATTTTATACTACATA
TAAATTATCTATCGAATTTAGAGGAATAGGATATAAATTTTTATTTATAA
ATAAAAATTTATATTTTATTTTAGGTTATAGTCATTTAATTAAACTTAAA
CTTCCTAAGACATGTAGTATATATATTGATGAAAAAAATAAATTATTAAT
TTTAATATATTCAAATAAATATATGTTAGGTAATATATTTTATATTATTA
AATCTTGTAAAAAATTAAATGTATATAAAGGAAAAGGAATAAAAAATATT
TTTGATCAAATAAAATTAAAATTAAGTAAAACAAAAAATATTAAAAAATA
ATAAATGATTTTTTTGAATAAAAAATTTAAAATTAAATTATTTAAGCAAC
CAAATTTATTATATTCTATAAAATTATATAATGATTTTATTTTTTTTTCT
TATTTAATTAAAGAATATATAAAAATTTACACTAATTTTTCAATATATAT
AATTAAAAATTTTATTTATTTATTAAATATACTTGCAGTTAAATATATAA
TATATTATAGTAATAATAAATATATATTTAATAATATATATCATACTATA
TATATATTAGAATTAATATCATGAAAAAAAGAATTGATTTTTAAATTTAA
TAAAAAATATAATTATAGTATAGAACAAAAAATATTATTAATTAAAAAAA
TATCTAAAACTAGAGCAAAAGGAAGAATAAATAAATATAAAGTAATATTA
ATATTAGGAAATAAAACAGGATGATTTGGTATAGGATATAGTAAACATTT
TTATTTACAAGAAGCTATTTCAAATGCTCGTTTACATGCATTTAAAAATA
TTTATCATTTTCCATTATTTTATTCAAATAAAATTACAAATAATATATAT
ATAGAAAAAAAAATTAAAAAATTATATTTATTTTCTTCTATTCGTAAAAT
ACATATGTCTAGACATTATGTAATTAGAGTATTATTTAATTTTATTGGAT
ATGATATTATTTATTCTAAACTTATTAAATTAAATAATATATATAATATA
TTATCTTTAATTTTAAATTTATAATATGAAAATAAAAAGTGCTCCAAAAC
ATTTATGTACATATTGTATATCTATTAAAAGACATAAAAAAATATATATT
TATTGTTCTAAAAATTTTAAACATAAACAAAGACAAAAATAACACAATTA
ATATTTTTTAAATTAAAATGAATGTAAAAAAACAAACTTCAAATATACTT
ACTTTTTATATAAAAAATACAATGCATAATACATTTATTTCGATATGTAA
AGAGACAATTTTAAATAAAAATAATAAAATTATACCTACCCAACAAGTAT
TAAAAATATTTTCTTGCGGTCTTTTTGGGTTTAAAAATAGAAAAAAAGAA
ACTCCATTTGCTTCTAGTATTTTAGCAAATAAAAGTGCATTATATGCATT
ACAAAATGATATAAAATATATACATATAATTTTTAAAGGAATGAATTTTT
TTAAAAAACTTATATTAAATACTATTATGAAGACAAAATATAATAATAGA
CAATTACATATATTATCAATTACAGATATAACACAATATCCTCATAATGG
ATGTAGACAAAAAAAAATAAAAAAACGTTAAAATTATATAATTTAATTAT
TTTAATATAAATTTATTTATGTTAACTTTAAATCAATTAATAAAAAATTC
AAGAAAAAAAAAAAATAGAATTAAAAAATCAATTTTAAAAAATTATCCAC
AGAGAAAAGGAATTTGTTTAAAAGTATTTACTAGATCACCTAAAAAACCT
AATTCTGCACTACGAAAAGTAGTAAAAATTAGATTATCTAATAATAAAGA
AATTATAGCATATATACCGGGAGAAGGATATGCTGTACAAGAACATAATT
ATGTTCTTATTAGAGGAGGAAAAGTACAAGATTTACCTGGAGTTAGATAT
AAAATTATTAGAGGTGCTTTAGATGTTTGTGGTGTTAAAAATAGAAAAAA
TAGTAGATCGAAATATGGTACTAAATCTAATTAAAATATATTAATTTTAA
TATATATACTAAATGTATTCTTTAAATTCTTTAATTTATTTTTTATTAAT
AAAAAAACTTATAAAATCAGGGATACAACAAAAATCTATTATGATAAAGA
AACAATTATTATTATTAACAAAAAATAATAATATATTATTATATGCTATT
TTAAAATTAATTATACCTATTACTTTTAAAATAAAAAAAATAGGTAATAT
TATATATCAAATTCCTGTTATAGCTCATTATTATAAGTCAATTAATTTAG
CAATAATATGACTTATAAAAGCTGCTAAATTAAAGAGTTTTAATAAAATG
TCTTTTATAAAAGCATTATATCTAGAATGTTATGATGTATTAAAAAAACA
AGGAGTAGCATATAATTATAAACAACAATATATTAAAAAAGCATTAACTA
ATAGAATTTTTATATATTTAATTTCTTTAAAAAAATAAAATATTTTAATA
ATTAAATAAAGAAAATAAATTATGGCAAAAAAAATTTTTAAAAAAACTAA
AACACATTTAAATATAGGAACTATCGGACATGTAGATCATGGAAAAACTA
CATTAACTGCAGCAATTACATCTTATTTATCTAAAATAAATAATACAAAA
GCAAAAAGTTATTCAGAAATTGACTCTGCTCCTGAAGAAAAAGCTAGGGG
AATTACAATTAATACTTCTCATGTAGAATATGAAACTTCTTTACGTCATT
TTGCTCATATTGATTGTCCAGGTCATGCAGATTATATTAAAAATATGATT
ACAGGTGCCGCACAAATGGACGGTGCTATTTTAGTTGTATCTGCTACAGA
CGGACCTATGCCTCAAACTCGTGAACATTTATTATTAGCTAAACAAGTAG
GAGTGCCTAGTATAATTGTATTTTTAAATAAAGTAGATATGGTAGAAGAT
AATGAATTATTAGAATTAGTTGAATTAGAAATAAGAGAATTATTAGATAC
TTATGAATTTAATGGAAATTCTGTTAAAATTATACAAGGATCTGCTTTAA
AAGCTTTAGAAGCTATAAATAAAAATAATTTAAATGATAAATGGGTAAAT
AATTTAAAAGAATTAATAGATGCTTTAGATATATCAATTATAGAGCCTAC
ACGAGACCTAAATAAACCATTTTTATTACCTATAGAAGATATTTTTTCAA
TTACAGGACGAGGTACTGTAGTTACAGGTAAAATAGAACGAGGAAGTATA
AAAATTAATGATACTGTAAATATATTAGGATTTAATGTATCAAAGATAGC
TACTGTAATTGGAATAGAAATGTTTCAAAAAACATTAACTATAGCAGAGG
CAGGAGATAATGTAGGTATTTTATTAAGAGGTATTCAAAAAGAAGAAGTA
AGACGTGGGATGGTATTAGCTCTCCCCTCAAGTATTTTAACTTATTGTAA
CTTTGAAGCAGATATATATATACTTTCTGCGTCAGAAGGAGGTAGAAAAA
CACCATTTTTTGAAGGATATAAACCACAATTTTATTTTTATACAACAGAT
GTTACTGGAACAATTAAATTTATAGAAAGTCCTAATAAAGAAAAACCAGC
TATGATTTTACCGGGAGATAAAATTAAATTAAAAGTAACTTTAATGTATT
CAATTGCATTAGAAAAAGGAATGAGATTTGCTATAAGAGAAGGTGGGAAA
ACTATAGGAGCAGGTATTATTACTAATTTAATAAATTAATTATAATAATA
TAATGAAAAAAAATTTAAAATTTAAAAAAAATAAACGTCTATATAGAATA
TATAATTATTTTAAATATAATATAATATTATTAGATACTATAAAAATATA
TTTATATATACTTTATTATATATTACTTTCTTCTAACTAAATTTATTTTT
ATGTTGAGAACCAGAATTGAACTGGTGACACAAGGATCTTCAGTCCTTTG
CTCTACCTACTGAGCTATCTCAACTTATTATAATATTATAAAGAGTAGCC
AAGTGGTACGGCAACGGATTTTGATTTCGTTATACATAGGTTCGATTCCT
ATCTCTTTAAAATAATAAATACGTTTTTAGTTTAAGGGTAAAATAAAGGT
CTCCAAAACCTAAGATGAAAGTTCAATTCTTTCAAAACGTGAGTATTTTA
TTTTAATTTTATTATTTAATATATTATATATGAAGAAATTAATTAAACTT
AAATTAAATTTAATTGCTGGAAAAGCTACTCCTAATCCTCCTATAGGGCC
TATTTTAGGACAATATGGTATAAATATTAATGCTTTTTGTAAAGAATATA
ATAATAGAACACAAAAATATCTAGGATTAAAAATACCAGTATCAATTATA
TTTTCTGATCCTAAAAAATTAACTATAAATTTACATATACCTTCTTTATC
TTTTTTAATTTTATTTTTTTCTAATAAAAATTTTATTACTATTAATAATT
TAAAAAAAATTTTATATTTAAAAAAAAAAGAATTTTATCCAATTTCAACT
AAAAAATGTATTTATATGATAAAAGGAACTTTAAAATCTATGAATATTAA
TATAAAATAAAATATGAGTAAACAAAATTATTTTAATTTTTTATCAAATT
TAAATAAATTAAAATTAATTAATAAATTTTCTAATTTTATTATACATAAA
AATAATAAAAAATATAAATATTATATTAAGTTAATAAAACAATATCGTTA
TTTAAATATATTTTCTTTTAAAACTATTAAATTTATTACAATTAAATAAA
TTTTATATAAAAAATAATGTTAATTTTTAAAAAAAAATTATATAATAATC
TTTTTTATCGATCAAAATATAATTATAGTTTATATACATATAATAGAAAT
ATATCTTTTAATAAGTCATATTATAATTTAAAAAAACAAACATTATGTAC
AATATATATAATATCACAAGATAAAAATAAATATTTTATTAAAGAATTAT
CAGGAATTTTGATAAAAAAAAATAAAATGCAAAATCTAACTAGTTTACAT
TTACTTTGCTTAAAAAGATATAATAATATTTATTTATCTTTTTTTAAAGA
ACAACCAAATATTTTATTAAAATATAAATTTTAATATATAAATTAAAATT
AAATGAATACTTTTATTAATAATTATCAATTTTTAAATTGTACTCAAGAA
GTTATTAATTGTTTAAAAGAAGCAAAAAAAATAACTTTATTAACTACTTC
TATCACTTCTTCTAATTATACTTTAAGACCTATTCACTTATGTTTAAGTT
TAATATTTAATTCTAAATTAATACAAAAAATTTTAAATATAAATCCTAAT
ATATTATTAAATAAAAAAAATATATTAAATGTAATTTATAATTATAAATT
ATATAATTATAATTTTTCATTAAATAAAAATTTTAAAATAGATACTAATA
TTTTATATATACTTAATATTTTAAATACATTACCTTATCCTTTCAATACA
TTACTTTTATTTTATTTTTTATGAAAACAAAATAAAACTATATATTCTTT
TATTTTTTATATATTAAATATACAAAATTATAATTTAAATATAATAAAAA
ATTATACTAAATATTTTTTTCCTAAAATAATTATACCTACTAATTTAAAA
GATATTTTAAATATACTTGACTTAAATATTAATTTAATAGGAAGAGAAAA
AGAATTAAAAAACATAAATGAAATTTTAATACGAGATTTAAATAGAAATA
TTATATTATTAGGAGAAACTGGAATTGGAAAATCTATAATAATTAAAAAA
ATAGCATCTTTAATTCCTACTAAAATTTTTTTAGAATTAAATATTCCAAA
TTTAATTACATACTCTACTGATATAGAATTAATAAAAACTTTTTTTAAAT
TTTTAAATAAATATAATAATATAATTTTATATTGTAAAGATTTTCATTTA
TTAATTGATAATTCTACTGTAGATATAACTTATTTAAAAAATACAATATA
TAAAATGTTATATTTAAATAAACTTCAAATTATAGGAACTAGCGTAGATA
ATATATATAATAAAATATTATATACTGAGAATAATTTAAAATTTTTATTT
TCAAAAATAAATATTAAAGAACCAACAAAATATATAACTTTATTAATAAT
GAAACAATATCTTAAAACTAATAATATTTATTGGATAAATGATACTATTT
TAGAAAATATTATTGATTTAAGTAAAAAATTTATTAATTCTTATGTTTCC
CCAAAAAAAGAATTATTAATTTTAGATGCTATTATACATAAATATAAAAA
TAATAAATATGTTTCTAAAAAAGAAATTTTAACAATTATTTCACAATATA
GTGAATTACCTACTTCATTAATTTTAAAAGAAACTAATATATTTAATATT
AGTAATATAGAATTAAATTTAAAAAAATATGTTTTTGGTCAAGATATTGC
AGTTACTAAAATTGCTACTTCTTTAAAGCGTACTTATACAGGATTAAAAG
ATAAAAATAAACCTATAGGAAGTTGATTATTATGTGGGCCTAGTGGTACA
GGTAAAACTGAATTAGTAAAATCATTAGCTTATTTATTATTTGGATCTGA
GAAAGAATTAATTAGATTTGATATGAGTGAATTTATGGAAAAACATTCTA
TTTCAAAATTAATAGGATCCCCACCTGGATATGTAGGATGTGATGAAGGA
GGTTTATTAACTGAGGCAGTAAAAAAAAAACCATATTCAGTTATTTTATT
TGATGAAATAGAAAAAGCACATAAAGATATTAATAATATTATGTTACAAT
TATTAGATGAGGGTAATTTAACAGATTCTAAAGGAATGAAAGTAGATTTT
ACTAATACATTAATTATATATACTAGTAATTTAGGATGTCCTACATCAGT
AGTACAATTTAAATCATTTCAAGATGGACTAGAATTATCCGAAGAAGAAT
ATAAATTTTTATCTAAAAATGTAGATAATGCAGTAAAAAAATTTTTTAGA
CCTGAATTTTTAAATAGATTAGATTCTGTAGTTGTTTTTAAGCCACTTAG
TGTGGTATGTTTAACAAATATTATAGATAAATTTATTAATAATTTATTAC
AAAAATTAAAAGAAAATAATATTTTATTACAAATAGAAATTACACAAGAA
ATAAAAATAATTTTAGCTAAATTAGCATATCATCCTTTATATGGAGCTAG
ACCTTTAAAAAGAATAATTGAACAATTTATAGAAAAACCTATTTCAGAAC
TTATAATTAATTTTAAATTTAAAACACCACATTTATTTTCAATATTTAAA
GATAAACAAAAAGAAACTATTAATTATTTATTAAAAAAAATTTAACTTTT
ATGTATATAACGCAGACATAGTTTAATGGTAAAACAATAGCCTTCCAAGT
TAAAAATACGAGTTCAATTCTCGCTGTCTGCTTTTTTATTTATAATATAT
ATATTAATTAATTTTAGTATGGCAAAATTAAAATTTTTAAAAGTTAAAAA
AAAACATAAACAAATATTTTTTTTAAAATTAACAAAAAAAAAAAAAACTA
CTAAATTTAATAATTCTTTATTTTTAGGTAATTATATTTCAAATATAAAA
ATATATATATTTTTATATTTAAGAATAATTTTTTATTCTAAATTAGGAGT
AAATAATTCAAAGCAATTTACATTAATATCTTTATTTTATTTAAAAAACT
TTTTAAATAAAAATATTAAAAAATAGGAGAAATGGCAGAGTGGTTTAATG
CATCTGACTTGAAATCAGAAAAATTTAAAATTTCGTGGGTTCAAATCCCA
TTTTCTCCTTTATCTTATATTTTAAATAAAATAATATTAATTTAATGATA
AAATATGAATAAATTTTATACAAATAATAAAAAATATAAAAAACAACAAA
TTTTAAAAGCATTAAAATTATCTTATACTATTAGAAAAAAAAAATTAAAT
TCTACATTTATTTTTTCTAAATTAAATAATATTATATTATATACTAATAT
AGGTATAAAATCTAAAATACCTAATATATTTCATAATATTAATTTTAATT
GGTTATTAAAAAAATAAGGTATTAATTTATAAGTAAAAAATTAATATAAC
ATACCATGAATTATAGCAGTATTTATTATTGTTATTATAAAAAATATAGT
ATTAAAATTAATATTAGTATTTAAATTAATTATATTATTAGATATATATT
TATTATTTTTAATATTATTAATTAATATTATATTTTTTTTAAATTTTAAA
ATTTTTTTTATATTTTTATAATTATTTTTAATAGCTAAATTTGTTAAGAA
AAAATATTTTAACCATTTATATATAATTAATTTTTTTTTTAAAAAAATTC
AATTAGAAAATATTTCAGAATATGTAGTATTGTATATATGATAATTAGAA
GATATAGTTGCTATTGATTTTAATAAATACATATATTGATCATAATTAGT
TGTAAATAAAATTTTTTGTTTTAAAGAAATATATTTATATAAAAATAAAT
ATACAATACTTAATGAATTTAATAAATTAAGTATTTCAAATATATTTTTA
TTTAAATTTAAATAAAAATATTTATTATTATAATTTAAATTTATACTATA
TTTAATAGGTATTATTTGATTTTTTATTAAATGTAATATATTTAAAGTTA
ACATTTATTTTAATAATATTTATATGATTATATTTTAATAAAATGTCTTT
GCCAACCAGATCCTGTTTTAATTATATCTGTTGTAATTATATTAGATTTA
AGATCACTAAGCCAATCTGTTGAAACTTCTATACTTAATTTTATTAAATA
TTTTATTATTTCTTGAAAACTAATAGATAAAAAAAATCCAGAACAAGCTA
AAATACTTTTAGTAATTCCTAAAATAATAGGAATATATAAAATTTGTTTA
TATCCTAATGTAAATAAAGTATAATTAAGAATTTTTAATTTAGTATACTC
AAATATATCATTTTCTAATAAAGAACTATCTCCAATATAATTTATTTTTA
CAAAAGAAGTCATTTTTTTTGCTATTAATTCAAATTGAATGCTTGGTATA
TTTATTCCATTTTTAAAATATTGTTTTAATAAAGATTCAATTATTAAATT
AAATATAAAAATATGTGACATTGTAATAGAATGATCCTGTTTATAAAAAT
TTAAATTATATGAAAATAATTTTAATAATAAAATATTTATAGAATAATTT
CCAGAAGTAATAATATTATTTGGTAATAATATAGCTGTATTATGTTCATA
TATTTTATTTAAAGATATTGTATTTATTTCTGTAAAAAATAATAAATTTT
TATTAGAAAATGTATATAAATTATATTTTCATAAATAATTTAATGTAGTT
TCTTCATATGAAATAAATAAATTATTTAATATAGATAATTTAGATGGAAT
TAAATATATATTAGGAAGTGCTTTTGCTTCAAAAATAATTTCTATAGAAA
TTAATCCAGATGTAATATCTTTTATAGACTCATTAAAGTTAGAGATATTT
TTTTTATATAAATATATTCCTTTTAAAAAGTTAAATATATATTTATAAGA
AAATAAATTTTTTCAATAAGTATAATATGTTGTGATATATATATAATTTA
TATATAAAGAATATATTTTTACAGAATTTTTTATTAAAGATTTATTATTT
AATAAAAAAGTAATGTAATTATTTATAAATTGTTTATGAATAAGTTGAGT
TATTAAATTTTTAGGAAGTAATATATTTTTTATGAATAAATAATTTAATT
TTGAAAAATTATATTTAATACATATAATTTTATAAAATATATTATCTATT
AAATTTTATTGAAAAAAATAAATTTAATATATATATATTATGTAAATAAG
AATATATACTTTTAAGTTTTCTATTTGAATATAAAAAACTTTTATATTTA
ATTAAAAAATATTTAATAGTTCTTTGATTTATAGATTTAATAAAAATAAT
TTTTTCTTTAGTTATATTATCTATAGTTAAATAATATTTATTTAATAATA
AAGATGTATTTAAATTTAAAATTATTCATTTATAATATTTATTTTTAATA
ATTAATATGGAAAAAATTTATATTTTTATAATGTTTACGTTGAAAAATAT
TATTAATAGTTAAATATGTTAAAATTAGTGTGCTTAAATATATATTATTT
TTAGAATATAATAATTTATTATTAATAGATATAATTTGATTAAATTTATA
TTTTTTTAATATATATACTAAATAAAATGAATTTAAACTAAAATAATATT
TTTTAAGATAAATAAAAGAAAAAATTGTTTTATTAGTTTTATTAAATAAT
TTATAATATGTACTGCATAATTTATATTTAATATTTTTAAATAAATATTT
ACTAATTAGTAAATATTTATTTTTTATATATATATTAGATTTTAAAATAG
TAGATGCTCCCCCCGTATGAAAAGTTCTTAATGTTAATTGAGTTCCTGGC
TCACCTATAACTTGACTAGATAAAATTCCTATACTTTTACCTAAATTATT
TGTATTAAAAGTTGTATGACCAAAACATTTAGAACAAATTGTTCTACCTG
AAATACATGTTTTTATAGAAAAAGTATTTATTTTAAGTAAAGAATTAAAT
TTAATATATAAATTATTTATTAAATTATCTGAGATATAATTATTTTTAAA
TTCTATAATTTTTTTTGTAGTAGGTTCAATTAAATTTTTTTGTAATACTT
TACCAGAAAGTAATAAAAAAAAAGGTAATATTAAAGTACCTTTACTATTT
ATTTGAAATTCATATTCTAATGAATTTTTAGATCCACAATTATATTCTTT
AATATTTAATTCTTGTATAGATTCAACTAATCTACGTGTTAAATATCCTG
CATCTGCAGTTTTTAATGCAGTATCTAATACTCCCTTTCGTGCACCGTAA
CAAGATATAAAATATTCAAAAAAATTTAATCCTTTATTAAAACTATTTAA
TACTGGTATTTTAAAAAATTCTCCAGTAGCATTTGCTAAATAACCCCTAA
CTCCAATTAATTGACATATTTGTGCTCAATTTGCTTTAGCCCCTGTATTT
GCCATAAGATGTAATGAACTAGAAAATGCATTAATATTATTAAAAGAATT
TATTAAATTTAAAAAAGGTATATAAGAATTTATATTTTTTTGTATAGAAT
AAGATATATTATATTCTTTTATATTATAATTTAATTTTAAAAGTTCATTA
TATCGTAATAATGGAGATGTAAAAAAAAAACCTTTGGTACTTTCTAAAGT
TAAAATTAAAGGAAAATAAAATGAATATTCAAATCCTAAAAACATAAGTT
CTTTAATATAATTAGTTATATTAAAATATAATAATTTTTGTACTAAACGT
TGTTCAAAATTAAAAAATTTAGGTCCTAAATTAAAACAAGTAATATTTAA
CATTATTATTTTTTATAATTAATTATATTAATTTTTGTAATAAAAGTCTA
CCTAAAGAGGTTATAATATATTTTTTATAAATATTTTTATTAAAATAAAA
ATGAAAATTTATTCTAACTAAAAAAATTGTATTTATTTTTATTAAAGAAT
GGTTATATGCATTTAATATATCTTCAATATTACTAAAAATTAAATTTTTA
TAATTATATCCTTTAAAAGATACTAATGTATTAATACCTAAAATAATATT
TTGAGAATATTTAAAAATATTTTTTTTAGAAGAAGGTGCGAATAAATTTT
TATCAAAAATTATATTTTTTTTTGCTTCTTTTTTTGCTGCATCAGATAAA
ATTAAAAAAATACCCATTTGATCCCCATCAAAATCCGCATTAAATCCAGA
ACAAGCAATAGGAAATAACTTTATTATTTCATTTTCTATTAAAAAAGGTT
TAAATGTTTGTATATTCATTCTATGTAATGTAGGGGCTCTATTAAACATA
ATAATTTCTTTTAAAAATATATATTTTAAAAGTCTTTTTAAAATTAAAGG
ACTATATTCAATATAATAAGATGCACGTAATAAAGTATTAATATATTTAT
TTTTTTTTAAAATATTTAATAAGATAGGTTTAAAAAGCTCAATACTTAAA
TTAGTTGAAATTCCTATTTTATTAAAAATTAATGAAGGACCAGAAACTAT
AACAGACCTTCCAGAAAAATCAATTCTTTTTCCTAATATATATTGTCTAA
AATAATTAAATTTCCCTTGTAAATGCGAAGATAATGAATTAATATTTTTT
TTTGAATTATTTTTTTCTATTAACATATCTATAGTTTGTTGTAAATTACG
TTTTTCTATTATTTCAAAAGAAATAGGAAATTTACGACGTAACATTTGCC
ATCGTTTAAGTTTATTATTTATAATAATAATAGTCCTATAAATTTCATTT
AAAGGAGATGAAACAAAATTAATAGTATTTAAATATATTAAAGGTCGTAA
TCCTGCGGGTAATACTGGGATTACATCTAACATAATTCATTGTGGATGTA
TATTATTTAATAAACATAAATTTAATAAATTTATAGTTTTTATAATATAT
TTTTTTTTTAATAGATTATTAGTATTATATAATAATGATTTTATTTTTAA
AAGTTTATTTAAAATATTAAAATGTTGTAATAAATATTGAATATAATTAG
ATGCAAAAATAAATTGAGTTATTGTTATTTTTTTTAAAAAATTTATTTTT
TTATTATGTTCTAAAAAAAAAGTATAATATAATAAATATTCTAACATATT
AACTGGTAAATTTAATATATAAGGTAATAATTCATATAAATATCATATAT
GTACTACAGGAGTATATAAATATATATATCCCATTCTATATCTTCTTACT
TGAGAATTTGTATTTTCATACCCACATATAGGACATATATAAGTATATTT
TATTGGATCTATATTTTTAAATATTCCACATTTACATTGCCAAGAAATTA
AAGGACCAAATATTTTTTCACAAAATAATCCATTTAATTTAGGGGTTCCT
GTTTTAAAATCAATAGTATAAGGTTCAGATATTTGACCTAATATTATTAT
ATTATTAATTTTTCTCCAAGATCATTTAATAATATTTAAAGGTGAGGCTA
TAGAAATTTTAAATCCTATATTAGACTTTAAATTATTTAAAGAATTATAA
TTATTCATATATTTTATAAATAATAAAATTTTTATTCTAAAAATTTATAT
TAACAGATAATGTTTGTCCTTCTAATTGATCTATACTAGTAAAAGCTTCA
ATATTTAAATTCATACTATGAATTTCTCTAATAAGAGTACGAAAAGATTC
AGGTATAGTAATATTTTCTAAGTTAGTATTATTAGTTATATTAGATAATA
ATGAAGATCTAGCACAAATATCATCTGATTTATAATTTAAAATTTCTCTT
AAATTATATGAACTGCCATAAGCTTCCATAGCTCATATTTCCATCTCTCC
AAATCTTTGTCCTCCTATTTTTTTTCTACCTTTAACAGGTTGTTGCATTA
ATTCAGTATAAGGACCTACAGTTCTATAATGTATTTTATCTTTTACCATA
TGTATTAATTTAGAATATTTAGAAACTCCTAAAAAAGACGATTCTAATAA
TTTATATCCTGTTCTTCCATCTCTTAATAATATTTGTCCTGGAATATATG
AATTATATAAAAATAAATTACCAGTTTTTTCTTTTAATTTATTTAAATAA
TTATACAATAATGTTTTTATATAAAATTTAGGTAAATTAAATGTATTACT
AATATACATTCGTGTATTTGTAAAAAAGCATCCTAATCCAAATAAATTTT
CAAAAACTTGACCAATATTCATTCTTGAAGGAATTCCTAAAGCATCAGTT
ATAATATCTGGAATTAATCCAGTAGTATATGGTAAATTATTTGTAGCTGA
AATATATGCTACTACTCCTTTATTTCCATGACGACCACATAATTTATCAC
CTACTGATAATATTCTTTGATTACATATATATATTCTACATTTTAAATAA
AATCCTGTATAAGAATTAAAATTAGATGGAGAAGAAAATATTTCAGTTTT
AATAACTCTGCCTGAATTTCCAAAAGAAACTATTGTTGATTTATTTTTAA
TATTTCTTAAATGTTGTCCAAATAAAATAGAAATTAAATTAAATAAAGGT
AAATTATATATATTTATATTACGTATAAGTAATTTAGATACTAAAATATC
ATTATTTAATACTTTTGATCCTTCTTTTATAATTCCAAAAAAATCTAAAT
TTCTTTTACTAAAAAAACTTTTTTTAGGTATATTAATACTAGAAATTTCA
AATGTTTCTCTATCTATACAAGTAAACATAACTTCATATATTTTAAAATG
AAGAGAAGTAAATAATTGTGAATATACTATTTTTTTATTTATAACTATAG
CATCTTCAAAATTATATCCAAAAAAATTTCCATAAGAAACTAATAAATTA
TTTCCAGCTGTAAATTCAGAATATAATATATCTTGTGTAGAACTAAGAGG
TTGGCCACAAAAAACTCTTTCTCCTTGCCATACATGTGGCTTAGAATGTA
ATATAGTAAAATAATTACTACGTTTATATTTATCTAAATAATATATAATT
TTTCTATTGTATATATCTCTAATAATTATTTTATATGAAGAAACATAAAT
AACAATTCCTTCTTGATATGCTTTTATACTTAAAGTATTATAATTTAATA
GATTTTTTTCAAATCCAGTAATTATAATTGATTTTTTATGTTTTAATGTA
GGTACAATTTGTGATTGCATTTTTGCACCCATTAATCCTCTTGCAGGATC
ATTATAAAATAAAAAAGGAATTAAATTTTCAGCATATGAAAAAAGATCCA
TAGGTTTTATATATATAATATTTTTTATAAAAATATTTTTAATTTTAAAT
GAATTTTTACTAAGTCCTAAATAAAATAAATTAAAAATTTTATTTTTTCT
TAAATAATAATTATTAAATAAAACAATATATGTTTGGCGATTAAATGAAT
TTATAAACGTAATAAAATTTTTTGTTTTTATATTATTTATAGATTGATAT
GGAAATTGAATATTATTTTTTTTTTCAAGCTTAATATTTTTAGTAAAACT
TATAACTAATCCACAATTTATCCCCTCTGTAGTATCTATTAGACATAAAG
AACCTATTTGATTTAAATTAATATTTCTTACTTGTAAATTTTGTTGTAAT
TTAGAATTATAATTAGTAACTCTATTTTTATGTATAATTTCAGAAAAACT
ATTAATTTGTTCTAAATATTGTATTAATGGATTAATTGTTAAATATTCTT
TTAAATTAAAGTATATATTAGATTTAAAATAATTAGTAGTATTATTTCTA
TTTAAATTAGTATGTATATATTTATATATATCATTACGTAATAATTTTGA
AAATTTATTTAAAAAATAAGAATATTGAGTTGAAAAATAATTACCTAAAG
TAGAAATTGAACGAAATTCTACTTTATCTATTTCTGATAAAGTTTTTTTA
TTATATTTAATATCTAATAATATATCTAATATAGAAATAAAATCTAATAC
TATAAAATTTTTTATATTAGAAAAAAAATTATTTATCTGTATATAATTTT
TATTTAAAATATTTCCAAAAATAGAATATGTATTTAATTTAAAAGATATA
TTAAAAAAAAAGGAAATAAAAGAATATAATTCTGAGTTAATAATATTTGT
ATCTATCTGAGAATTTAACAATAATTTTTTTAAATAGAAAGATTTATTAT
AACGTGAATAGATAAGAATATCTTGTATAGAAATACCTAATAAATATAAA
AAAGAAATTAAATTAATTTTATAATTATTAATAATACAAAAACATTGATC
TTTTTCTAATACTAAGTTAATAATAAATATTTTATTAAATATTATTTTTG
CATATATAATAAAATTAGAATTTTTAATGAAACTATTAAAAAATATACCA
ATATAATTAAACATTAATTTAGAAATAAATGTTTTTTTTAATCCATTTAT
AATTAAATTTTTTTCAGCAGTATATTTTGGTACCTCACCTATTAAATAAT
AAATAAGTTTATACTTATTTCTATTTAAATTATATATTTTTAAAGGTAAA
AATATTAAAATTTTAGAATTAAAATTTTGTATAATATCTATATTTTGACT
AGTTAAATTAGTTGTTTTAAAAAATAATAAATCATTTAAAATATAAATAT
TATATTTACATTTATTAAAATAAATATAAAATTCATCTCCTAAATAATTT
TTAATAGAAGATATTAAATAATATATTAAAGTTTTATAATATTCTAAATA
AAAAGTTTTTAATGTTTTTAATGTAATAAAATTTTTTAATAAAAAAATCA
TATAAAATAATAAAATATTATTAATTAATAATTATTTTTAATTTATATAA
ATTAAAAATTAGACTGAGTACGCATTAAAATTAATAAAGGTACTTCTAAT
TCTAATTCTAAAGGTAATTTAGAACAAATATTTTGACAAAAACCATAAAT
TAATAAAGTTAATGCTATTTTAAGATTAATTCCTCTTTGTAATAAAAAGA
AAATAAAATCTGATTCTAATTTAGAAATACTAGCTTCTTGATTTATAAAA
GTAGAATAATTATTTACAATTGTATAAGGTATAGTTATTGTAAATGTATT
ATCTCCTAATAATAATGAATTACATTCTGTATAATTATATGTATATTTAG
CATTTTTAAAAATTTTTACTAATCCTCTATATGCATAACTTGAATTATTT
AATGAAATACTTTTTGAATAAACACGACTTTTAGTATAAGATCCAATATG
TAACATTTTATTTCCTGTATCTGCTATTTGCATTTCAGAAATTAAAGATA
AAGAAAAAAAATTACTTGAAGAAAAATCTCCTATTAAATATGTAGAAGGA
TATTTTCATGTAATAGCAGATCCCATTTCTATTTGAACCCAATCTAAAAT
AGCTTTTTTAAAACACCAACCACGTTTTGTTGTAAAATTATATAAACCAC
CTTCTCCGGATTGATCTCCATGGTACCAATTTTGTACAGTAGAATAATTT
AGTATTCCTTTTTCTTTTACTAAAAGTTCAACTAATGCAACATGTAATTG
AGATTCTAAAAAAATAGGAGCAGAGCAACCTTCTGTATATATTACTGTAG
CAAAAGCATTTACTATTAATAATGTTCTTTCAAATTGAGCAAAATCTTCA
GATTGAGTTCTAAAATAAGTAGATAAATTAATATTACATTTAATATTTTT
TGCTATAAAACAAAAAGAACCACCACTAAATATTGTAGAATTTAAAGTAG
CAAAAAAATTATCTTCTAAAGATACAATGGTACCTATATATATAAATACT
AAAGAAGGAAAGTATTTTATAGCTTCGAAAAAAGGCATAAAAATTATACC
AATTTTAAGTAAAAAATTAGTAATTGTATCTACTATAGATACACTATCTA
ATACTACATCAACGGCTAACTTAGAAATAATTTTATTTTCTTGATTATTT
AATCCTATTTTATCTAAAATTGAATTAAACATATTTGTAATTATTTTATT
TGAATTATAATTAGAAGGAATAGAATAATAAGAAATATCATCATATGAAA
TATCAGGAATTTCAAAAAAACACCAATCTGGTTGTTTAAATTGTTTTAAA
ATTATATATGCTCTATATCTAAATATATATAAAAATAAAAAATCTTTAAA
TTTAATATTAAATTTAGTTAATGTATTTAAATTTAATCCACCTATTAAAC
GATATGTATCTATAGTACCTGGATGCATATGTATATTAAATTGTTTTAAT
TTTTTTAACTTAGGGCCTAAATAACGTAACATTTTTTTATAAAATAAATA
TAATATAAATATTTTAATTTTCAAAATAAACTGATAAAGGGAATCGAACC
CCCAACCTTCTGATTACAAGTCAGTGGCTCTACCTTTGAGCTATATCAGC
AAAAATATATTCTCGAAGTTTTAGTAAAAAAATGCTAAAATTATTACTAA
TTGTATACATTTTTTCTTTTTATCAAATTATCTATTTGTTGTCTTACTCT
AATTAGAAAAGAACATTTATCTTAAAGTAATTTTCTCACTTATATGGTTT
CAGTGATTAAAATATATTAAACTTGGCTACTTAGCGACTACTTTTAGTAA
AATAACTAATACACCATAGGTTTAATTTCTTTGGTCCTCTCGTACTAAAA
GAAAAACTTTTCAATGTTCTTATGTCTACATCGGATATGGACCGAACTGT
CTCACGACGTTCTGAACCCAGCTCCGTGCCGCTTTAATGGGCGAACAGCC
AACCCTTGGACCTACTTCAGCCCAGGATGCGACGAGCCGACATCGAGGTG
CCAACCTCCCCGTCGATAGAACTTGGGGGAGATCAGCCTGTTATCCCTAG
AGTAACTTTTATCGTTAGCGACGCCTTTCCACAAAGAACTGTCGGATCAT
TAAGACCGACTTTCGTCCTTGTTCGAGTGGTAACTCTTACAATCAAGCCT
TATACCCTTTATAGTTTTAATTTAAAAAAAAATTTAAATTAAAAAAAGAC
CTTTGTACACCTCCGTTGCTTTTTAGGAGGTTACCGCCCCAGTCAAACTA
CCTTTTTAAAATTTTTTTAAAATTGGTTAACAATATTTTAATAAAAAAAT
AAAATATAAAAGAGTGGTATTTCAAGATAAATTAATTAATTTCCCACTTA
TTCTACACAAATATATTTTATTTTTAATTTCAAAATATAGTAAAGCTTCA
TAGGGTCTTTCTGTCCAGATGTAGATAGTCCGTATCTTCACAGACATTCC
TATTTCACCGAATCTTTTTCTAAGACAGCATCCAAGTCGTTACACCTTTC
GTGCAGGTCGGAACTTACCCGACAAGGAATTTCGCTACCTTTGGACCGTT
ATAGTTACAGCCGCCGTTTACTGGAGCTTATAAAAATACTTGGATAAAAA
ATATTTTTTTTAACTTACCAGCACTGGGCAGGTGTCAGCCCCCTTACATT
GTGATTAAACTTAGCGGAGACCTGTGTTTTTGATAAACAGTCGCTTGGAT
CTTTTTATTGCAGCCCTTTGGGCATCCTTTCTCCCGAAGTTACAGGATTA
TTTTGCCGAGTTCCTTAGAAAAAGTTATTTCGTACTCCTTAGTATATATA
TACTTGCTTACTTGTGTCAGTTTTAGTACAGGCATAATATATATAAAACA
GATACATTTTTCTAGCTATATAATAAACATATATTAAGTAACTATTTCTT
AAAATATATATTATATATAATAGGTCACTATTTGTATATATATATTATGG
TAAAGGAATTTTAACCTTTTACCCATCAAGTACATATTAAATCTAATTTT
AGGCCCTGACTTTATCTACGTGGTATATCCTTTCGTAGAAAACCTTTAGC
TTTCGGAGTATTAGATTTTTTACTAATATTTATGCTACTTAAGCTGACAT
TCTCACTTCTATTATCTCCACAAAAATTTACATTTTTGCTTCTAAAATAT
AGAACGCTCCTCTATCGATTTAAAAATAAATCCCATAGCTTCAGTAAAGT
ATTTTTTTTCTTTCATTTTTAGTGCATAATTTCTAATTTAACAAGCTATT
ACGCACTTTTTAAAGGATAGCTGCTTCTAAGCTAACCTCTTAAATATAAC
TGAAATTAAAGTACCTTTTGTTTTAAATACTTTTTAAAAACTTTAACTTA
TGGTGTGGGTTGTTTCCCTTTAGACTATTGAGATTTTCCCCAATAGTCTC
ACTTATTACTTTAAACTATAATAGGTATTATTAGTTTATATATAATGTAT
ATTATATATAATATGTATTATATATAGTGCTTTACCACCTTAATTATATA
ATAGTAATAGCTGCGCCTCAACGCATTTCGAGGAGAACCAGCTAGCTCCG
AATTCGATAAGCATTTCACCTCTAATCTCATCTCATCTGATGATTTTGCA
ATATCAACCAGTTCGAACCTCTATATAGACTTCTCTATATTTCATTCTGG
ACAAGATTAATTCATTCGGGTTCGGGTTCTTAATTATAAACAATTGTTAT
TATTTAATAATAACTCGCGTTAACTCTGGCTTCAATTAATTAAATTTAAC
CAAATGCTTAAAATAATTAAGACTCGTCAGCTCCTTCTTCAACAGGCATA
TAGTTAGATTCTTTAATCCTTCTATAGATTGTAAGATAAAAAATTTCATG
TTCTTTTCACTTCCCTTACGGGGATCTTTTCACCTTTCCCTTACGGTACT
AGTTCACTATTGATTACTTTGAAGTATTTTATTTTTCAAGGAGGTTCTTG
TTAACTTCAATCAGAATTATATTCTAATTTACTAATAATAAATAAACATA
TATATGTTTATACTCCCTTTTCGCTCGCCACTACTTTGGGAATTTTTGTT
AATTTTTTTCCTTTGGATACTAAGATGGTTCAGTTCTCCAAGTTTTCTTT
TTTTTAGAAAAATATAAGGTACTCCCATTCAGAAATCTTTAATTTATTGC
ATTGCTGCTATTTAAAGTATTTTCGTAATAAACGTCTTTCTTCGTCTTCA
AGTATCAAGGTATTCTTTTTTATCTTATATAAATATATTAATTTATATTT
AAACTATAAATACTTAAATTAAAAACGGAGAACGGATTTGAACCGTTGAC
CTTCGGATCATGAGCCCGACGAGCTACCAAACTGCTCTACTCCGTTTTAT
TTTGTAAAAGCCAAGAGGGATTTGAACCCACGCTCTTGTGGTCCGTAGCC
ACATGCTCTTCCAACTGAGCTATTGGCCTCCCCTATTATTATAATAGGGT
AGTTAACTCAATGGTAGAGTATATACCTTACGAGTATAAAGTTGTTGGTT
CGATTCTAACACTACCCATCCATATTAAACCTATCATTTAATTTGGAAAA
GATAAAAACCTTCTAAGTTTTTAATGTAGGTTCAAGTCCTACTAGGTTTA
TATACGGAAGTGGCGAAAGGGTATACGCGTTAGATTTAGGATCTAATAGA
AATTTCTATGAGAGTTCAAATCTCTCCTTCCGTAAAAACTCCACAGGCTG
GGATCGAACCAGCGACTTTTCGGTTAACAGCCGAAAGCTCTGACCACTGA
GCTACTGAGGAAGTATTTATACATATATAGATAAAGAGGGGGAATATAAT
TCAAGGGTAGAATAGTTCTTTTGCAAAGAAAAAGTTAGCAGTTCGAGTCT
GCTTATTTCCAATTAAAAAATATTCCTTAAATGTATATTATATATATAAT
TTTTGTACTAAATGAGTTTGATCCTGGCTCAGGAAAAACGCAAGAGACGT
GCCTAACACATGCAAATTTAATAGTTACTATATAAAACTATAGTGAATTG
GTGAGTAATATATGAAAATTTAAGTTTAGATTAGAAGTATCCCTAATAAC
TTAGGGTTAATCTCTGATATGCGCATTTGTGCTTTAAAAAGTTAATACTG
TCTAAAAAAAAGTTCATATCTGATTAGCTAGTTAGTAAAATAATAATTTA
CTAAGGCGAAGATCGGTAGCTGCCCTGAGAGGGGGATCAGTCACATTGGA
ATTGAAATACAGTCCAAACTCCTACGGGAGGCTGCAGTGGGGAATATTCT
GCAATGAGCGCAAGCTTGACAGAGCGTCGTCACGTGGAGGAAGACAGCTT
AATACAGTTGTAAACTTCTTTTATTTCAAAGTGAATATTGACACTTAAAT
AAATAAAGTATCGGCAAACTCCGTGCCAGCAGCCGCGGTAAAACGGGGGA
TACAAGCGTTATCCGGAATTACTGGGCGTAAAGCGTATGTAGGTGGTTTT
AATATATTTTTATTTAAAAAAAACTATATATTTGTTTTTTATTAAAAAAA
TTATTAAACTAGAGTCTGTTAGGGGTAAAAGGAATTTTTTGAGTAGTAGT
GAAATGCAAAGATACAAAAAAGAAGACCAAAAGCGAAGGCATTTTACTGG
AGCAGCACTGACGCTGAGATACGAAAGTTAAGGTAGCGAATGGGATTAGA
TACCCCAGTAGTCTTAACTGTAAACTATGGATACTCGGAATTAAATATAA
TTAATATTTAGTTCCTTAGCTAACGCGTTAAGTATCCCGCCTGAGTAGTA
CGCTCGCAAGAGTGAAACTCAAAGGAATTGACGGGGGCCCGCACAAGCGG
TGGAGCATGTGGTTTAATTCGATGTAACGCGAAGAACCTTACCAGAACTT
GATATATATGTTTTTAAAAATTTAATAAATTTTTATAAGTACATCTACAG
GAGGTGCATGGCTGTCGTCAGCTCGTGTCGTGAGATGTTGGGTTAAGTCC
CGCAACGAGCGTAGCCCTTATTTAAAGTTAACTATCTTTAAAAACTGCCT
ATATTTGTCTATATAAAAATAAGGAGGAAGGAATGGAAAACGTCAAGTCC
TCATGCCCTTTATGTTCTGGGCTATACACGTGCTACAATGGATGGTACAA
TAAATTGAATATAAAAAATTTTTTTAAATTTTTTATTTTTATTTGAGAGA
ATAGATTTAATTATATTAATAAAACCATTCGTAGTTCGGAACATAAATTG
AAAGTTATTTATGTGAAGCTGGAATCGCTAGTAATCGCCGGTCAGCCTTA
CGGCGGTGAATAAGTCATCGGGCCTTGTACACACCGCCCGTCACACCATG
GGAATTAATTATTATTGAAACTTCTGTTTAAGAAAATAAATAAGAATTAG
TAACTGGGGTGAAGTCGTAACAAGGTAGCTGTACTGGAAGGTGCGGCTGG
ATAATATACTAATAAATAGTACACACACTACTGGCCGCTAGTATAAACTT
TGACCCACTTTTTTAGTATAAAAATTGTGAAAAAAGTTAAAGGCAACAAT
ACTTTTAAGTAAAATTACTGGGAAGATAGCTAAGCGCTAGTTAGTAAAGT
AAGTAAACAAAAGGGCTGTTAGCTCAGCGGTAGAGCACGCCCCTGATAAG
GGCGAGGTGCCTGGTTCAACCCCAGGGCGGCCTAGACTATATTTTATT
>Indonesia-3
TAAATATTTTTATATATTTATTATTTTATATATAATAAAATATAGTCTAG
GCCGCCCTGGGGTTGAACCAGGCACCTCGCCCTTATCAGGGGCGTGCTCT
ACCGCTGAGCTAACAGCCCTTTTGTTTACTTACTTTACTAACTAGCGCTT
AGCTATCTTCCCAGTAATTTTACTTAAAAGTATTGTTGCCTTTAACTTTT
TTCACAATTTTTATACTAAAAAAGTGGGTCAAAGTTTATACTAGCGGCCA
GTAGTGTGTGTACTATTTATTAGTATATTATCCAGCCGCACCTTCCAGTA
CAGCTACCTTGTTACGACTTCACCCCAGTTACTAATTCTTATTTATTTTC
TTAAACAGAAGTTTCAATAATAATTAATTCCCATGGTGTGACGGGCGGTG
TGTACAAGGCCCGATGACTTATTCACCGCCGTAAGGCTGACCGGCGATTA
CTAGCGATTCCAGCTTCACATAAATAACTTTCAATTTATGTTCCGAACTA
CGAATGGTTTTATTAATATAATTAAATCTATTTTCTCAAATAAAAATAAA
AAATTTTTTTAAATTTTTTATATTCAATTTATTGTACCATCCATTGTAGC
ACGTGTATAGCCCAGAACATAAAGGGCATGAGGACTTGACGTTTTCCATT
CCTTCCTCCTTATTTTTATATAGACAAATATAGGCAGTTTTTAAAGATAG
TTAACTTTAAATAAGGGCTACGCTCGTTGCGGGACTTAACCCAACATCTC
ACGACACGAGCTGACGACAGCCATGCACCTCCTGTAGATGTACTTATAAA
AATTTATTAAATTTTTAAAAACATATATATCAAGTTCTGGTAAGGTTCTT
CGCGTTACATCGAATTAAACCACATGCTCCACCGCTTGTGCGGGCCCCCG
TCAATTCCTTTGAGTTTCACTCTTGCGAGCGTACTACTCAGGCGGGATAC
TTAACGCGTTAGCTAAGGAACTAAATATTAATTATATTTAATTCCGAGTA
TCCATAGTTTACAGTTAAGACTACTGGGGTATCTAATCCCATTCGCTACC
TTAACTTTCGTATCTCAGCGTCAGTGCTGCTCCAGTAAAATGCCTTCGCT
TTTGGTCTTCTTTTTTGTATCTTTGCATTTCACTACTACTCAAAAAATTC
CTTTTACCCCTAACAGACTCTAGTTTAATAATTTTTTTAATAAAAAACAA
ATATATAGTTTTTTTTAAATAAAAATATATTAAAACCACCTACATACGCT
TTACGCCCAGTAATTCCGGATAACGCTTGTATCCCCCGTTTTACCGCGGC
TGCTGGCACGGAGTTTGCCGATACTTTATTTATTTAAGTGTCAATATTCA
CTTTGAAATAAAAGAAGTTTACAACTGTATTAAGCTGTCTTCCTCCACGT
GACGACGCTCTGTCAAGCTTGCGCTCATTGCAGAATATTCCCCACTGCAG
CCTCCCGTAGGAGTTTGGACTGTATTTCAATTCCAATGTGACTGATCCCC
CTCTCAGGGCAGCTACCGATCTTCGCCTTAGTAAATTATTATTTTACTAA
CTAGCTAATCAGATATGAACTTTTTTTTAGACAGTATTAACTTTTTAAAG
CACAAATGCGCATATCAGAGATTAACCCTAAGTTATTAGGGATACTTCTA
ATCTAAACTTAAATTTTCATATATTACTCACCAATTCACTATAGTTTTAT
ATAGTAACTATTAAATTTGCATGTGTTAGGCACGTCTCTTGCGTTTTTCC
TGAGCCAGGATCAAACTCATTTAGTACAAAAATTATATATATAATATACA
TTTAAGGAATATTTTTTAATTGGAAATAAGCAGACTCGAACTGCTAACTT
TTTCTTTGCAAAAGAACTATTCTACCCTTGAATTATATTCCCCCTCTTTA
TCTATATATGTATAAATACTTCCTCAGTAGCTCAGTGGTCAGAGCTTTCG
GCTGTTAACCGAAAAGTCGCTGGTTCGATCCCAGCCTGTGGAGTTTTTAC
GGAAGGAGAGATTTGAACTCTCATAGAAATTTCTATTAGATCCTAAATCT
AACGCGTATACCCTTTCGCCACTTCCGTATATAAACCTAGTAGGACTTGA
ACCTACATTAAAAACTTAGAAGGTTTTTATCTTTTCCAAATTAAATGATA
GGTTTAATATGGATGGGTAGTGTTAGAATCGAACCAACAACTTTATACTC
GTAAGGTATATACTCTACCATTGAGTTAACTACCCTATTATTATAATAGG
GGAGGCCAATAGCTCAGTTGGAAGAGCATGTGGCTACGGACCACAAGAGC
GTGGGTTCAAATCCCTCTTGGCTTTTACAAAATAAAACGGAGTAGAGCAG
TTTGGTAGCTCGTCGGGCTCATGATCCGAAGGTCAACGGTTCAAATCCGT
TCTCCGTTTTTAATTTAAGTATTTATAGTTTAAATATAAATTAATATATT
TATATAAGATAAAAAAGAATACCTTGATACTTGAAGACGAAGAAAGACGT
TTATTACGAAAATACTTTAAATAGCAGCAATGCAATAAATTAAAGATTTC
TGAATGGGAGTACCTTATATTTTTCTAAAAAAAAGAAAACTTGGAGAACT
GAACCATCTTAGTATCCAAAGGAAAAAAATTAACAAAAATTCCCAAAGTA
GTGGCGAGCGAAAAGGGAGTATAAACATATATATGTTTATTTATTATTAG
TAAATTAGAATATAATTCTGATTGAAGTTAACAAGAACCTCCTTGAAAAA
TAAAATACTTCAAAGTAATCAATAGTGAACTAGTACCGTAAGGGAAAGGT
GAAAAGATCCCCGTAAGGGAAGTGAAAAGAACATGAAATTTTTTATCTTA
CAATCTATAGAAGGATTAAAGAATCTAACTATATGCCTGTTGAAGAAGGA
GCTGACGAGTCTTAATTATTTTAAGCATTTGGTTAAATTTAATTAATTGA
AGCCAGAGTTAACGCGAGTTATTATTAAATAATAACAATTGTTTATAATT
AAGAACCCGAACCCGAATGAATTAATCTTGTCCAGAATGAAATATAGAGA
AGTCTATATAGAGGTTCGAACTGGTTGATATTGCAAAATCATCAGATGAG
ATGAGATTAGAGGTGAAATGCTTATCGAATTCGGAGCTAGCTGGTTCTCC
TCGAAATGCGTTGAGGCGCAGCTATTACTATTATATAATTAAGGTGGTAA
AGCACTATATATAATACATATTATATATAATATACATTATATATAAACTA
ATAATACCTATTATAGTTTAAAGTAATAAGTGAGACTATTGGGGAAAATC
TCAATAGTCTAAAGGGAAACAACCCACACCATAAGTTAAAGTTTTTAAAA
AGTATTTAAAACAAAAGGTACTTTAATTTCAGTTATATTTAAGAGGTTAG
CTTAGAAGCAGCTATCCTTTAAAAAGTGCGTAATAGCTTGTTAAATTAGA
AATTATGCACTAAAAATGAAAGAAAAAAAATACTTTACTGAAGCTATGGG
ATTTATTTTTAAATCGATAGAGGAGCGTTCTATATTTTAGAAGCAAAAAT
GTAAATTTTTGTGGAGATAATAGAAGTGAGAATGTCAGCTTAAGTAGCAT
AAATATTAGTAAAAAATCTAATACTCCGAAAGCTAAAGGTTTTCTACGAA
AGGATATACCACGTAGATAAAGTCAGGGCCTAAAATTAGATTTAATATGT
ACTTGATGGGTAAAAGGTTAAAATTCCTTTACCATAATATATATATACAA
ATAGTGACCTATTATATATAATATATATTTTAAGAAATAGTTACTTAATA
TATGTTTATTATATAGCTAGAAAAATGTATCTGTTTTATATATATTATGC
CTGTACTAAAACTGACACAAGTAAGCAAGTATATATATACTAAGGAGTAC
GAAATAACTTTTTCTAAGGAACTCGGCAAAATAATCCTGTAACTTCGGGA
GAAAGGATGCCCAAAGGGCTGCAATAAAAAGATCCAAGCGACTGTTTATC
AAAAACACAGGTCTCCGCTAAGTTTAATCACAATGTAAGGGGGCTGACAC
CTGCCCAGTGCTGGTAAGTTAAAAAAAATATTTTTTATCCAAGTATTTTT
ATAAGCTCCAGTAAACGGCGGCTGTAACTATAACGGTCCAAAGGTAGCGA
AATTCCTTGTCGGGTAAGTTCCGACCTGCACGAAAGGTGTAACGACTTGG
ATGCTGTCTTAGAAAAAGATTCGGTGAAATAGGAATGTCTGTGAAGATAC
GGACTATCTACATCTGGACAGAAAGACCCTATGAAGCTTTACTATATTTT
GAAATTAAAAATAAAATATATTTGTGTAGAATAAGTGGGAAATTAATTAA
TTTATCTTGAAATACCACTCTTTTATATTTTATTTTTTTATTAAAATATT
GTTAACCAATTTTAAAAAAATTTTAAAAAGGTAGTTTGACTGGGGCGGTA
ACCTCCTAAAAAGCAACGGAGGTGTACAAAGGTCTTTTTTTAATTTAAAT
TTTTTTTTAAATTAAAACTATAAAGGGTATAAGGCTTGATTGTAAGAGTT
ACCACTCGAACAAGGACGAAAGTCGGTCTTAATGATCCGACAGTTCTTTG
TGGAAAGGCTGTCGCTTAACGAATAAAAGTTACTCTAGGGATAACAGGCT
GATCTCCCCCGAAAGTTCCTATCGACGGGGAGGGTTGGCACCTCGATGTC
GGCTCGTCGCATCCTGAGGCTGAAGTAGGTCTCAAGGGTTGGTCTGTTCG
CCCATTAAAGCGGCACGTGAGCTGGGTTCAGAACGTCGTGAGACAGTTCG
GTCCATATCCGATGTAGACATAAGAACATTGAAAAGTTTTTCTTTTAGTA
CGAGAGGACCAAAGAAATTAAACCTATGGTGTATTAGTTATTTTACTAAA
AGTAGTCGCTAAGTAGCCAAGTTTAATATATTTTAATCACTGAAACCATA
TAAGTGAGAAAATTACTTTAAGATAAATGTTCTTTTCTAATTAGAGTAAG
ACAACAAATAGATAATTTGATAAAAAGAAAAAATGTATACAATTAGTAAT
AATTTTAGCATTTTTTTACTAAAACTTCGAGAATATATTTTTGCTGATAT
AGCTCAAAGGTAGAGCCACTGACTTGTAATCAGAAGGTTGGGGGTTCGAT
TCCCTTTATCAGTTTATTTTGAAAATTAAAATATTTATATTATATTTATT
TTATAAAAAAATGTTACGTTATTTAGGCCCTAAGTTAAAAAAATTAAAAC
AATTTAATATACATATGCATCCAGGTTTTTCAACTAAATATTCTATTTTA
AATAAAAATTTTATAAAAAATAATAAAGCAATTATATCTTTTTATTTATT
AGAATTACTTGAAAAGCAAAAATTAAAATTTACTTTCTCATTAACTGAAA
AATTAATTAAAAAATATATCTTATTTATACATAAATATAATTATAAAAAA
TTTAATATATCTACTATTATTGAGGCACGTTTAGATAAAATACTTTTTAA
TATAGGATATTCTATTACTATAGCACAGGCAAGACAATTAATAGTACATG
GATATTTTTTTGTTAATTTTAAATTAATTACAAATCCTAGCTTTTTAATT
AAAATTGGTGATATAATTAGTTTATCTTCTAAATCTAGTTTTATATTTAA
ATTATGTAAAAAAAATTTATATATAAAATATATTAAAACTATTAAATGTA
ATTTAAATGTATATATATGTAAAAAAACATGTTTAAGTATTTTTTATTCA
CAAATAAATAATTATACTTTTAATAGTTATAATAATTTATTAATAATACA
ATATTATTTACATTAAAATTATATATATATAATTTTTAATTAATAAAAAA
GGTAAATGAAGTCAAATGGTAAAGACAATAAATTGTGAATTTATTTAAAG
CGGGTTCAATTCCCGTCATTTACCCCATTGATAGTATAGCTTAAAGGTAT
AGCAAAAGATTGCAAATCTTTTTATCTCAGTTCAACTCTGAGTACTATCT
AATACTAATTATTGAGGATGTGGTGAAATTTGGTAAACACAACGGACTTA
AAATCCGTAAGTTTTAAAAAACTTTAAGGGTTCAAGTCCCTTCATCCTTA
CCTTAATTTATTTATATAAAATAAGTACCTGTGGCTGAGTGGTAAAAGCG
GTGGGCTCATAATCCATTTTTCAAAAGTTCAATTCTTTTCAGGTATATTA
TAAAAAGAATTGATGCCTGAGCGGTCTATAGGAGCGGACTGTAACTCCGT
CGATAATTTTATCTCCATCAGTTCAAATCTGATTCAATTCATTTTTTTTT
AAATAAAAAAAGGAGAGGTGACTGAGTGGTTTAAAGTATCAAATTGCTAA
TTTGACATATATATTATATACAAGGGTTCAAATCCCTTTCTCTCCTAGAT
ATAGGAAATATAGTTTTAATTAGGATAAAATAACACCCTGTCGCGGTGAT
GATGCGAGTTCAAGTCTCGTTATTTCCGTAATTATATATATGGGTTGTCT
GGGAATTGAACCCAGAACCTTTCGGTTAAAAGCCGAGTACTCTACCATTA
AGCTAACAACCCTATTCTATTTATATAGAGAATATTTTAAAAGCCCTTAT
CGTCTAGTGGTCTAGGACATCTTTTTTTCAGGAAGAAAACGAGGATTCAA
ATTCCTTTGAGGGTACTATTATATAGTTATATACGGAATATAGCGTAGTC
AGGTAGCGCCTCTATTTTGGGAATAGAAAGTCATAGGTTCAAATCCTATT
ATTCCGAAAATTTAATATAGTATTATTATACATTAATATATATATTATGA
ATAATTTTTTTATATCACATAAATTAAATTTTATATATCCTTTAAATTTA
TTTAATCTTGAATATTTATTTTATAAAAATAAATATTTTAATATAAAATA
TATTTATTTTAATAAGTATAATATTTCTTTTTTTAATTTTATTAAATATT
TAAATAATACTTATTATATTTTAATAAACATAATACATCGTATTAAAAAA
AATAATATTATAACTAGAAATAAATTATCTAAATCTACTAAAAAACCTTG
GCAACAAAAAGGATTAGGAAGAGCACGTGCAGGTTCATTTAAATCTCCTT
TATGGAGAGGAGGTAGTAAATTATTTGGACCAATAAATAAAATAATAGAT
ATTAAGTTACAAACTAAAAAAAAAAAAATAACTTTTTTTTATCTACTTTT
AAATAAACGAACTTATATTTCTTTTATATTTATTTCACCTATATTATATA
CTTTTGAAAATATTAATGAATATTTAAATAAACAAAAAAGAATAAAAGGA
TTATTTTATAATAAATTAATATATATTTTATGTAATAATATAACATATAT
AAAAAAAAATTATAATTTAATAGATATTAAATTATTAAATTTTTTTACTT
TTATTAATTTTAATTATATAATATTTTTAATTTAATAAAAATTATTTATA
AAATGTATATATATTGTAAACGAAATAAATATATTTTAACTAGAGTTTAC
GGAAGAAATAATAAAGGACATATTACTATAAGAAATAAACAAGGATTATT
TATTAAAAATATTCAATTAAAAAATATAAATTATAATTATATTTTTAAAA
AAAATATATTAAATTTTAATAATAAAATACTTAAAGTACAAATTATTAAA
AAAGTAATAGATATTAAATTACAAAGATATATTTATAAAGTAATATGTTT
AAATAGTATTTTACAAACTCAATATAAATATTTTCCAATTACAAAAAATA
CAAAAGAAGGAGATATTATATATATAGGATATACAATTCCTTTAAAATTT
GGTAATATTATGCCTATAAAAAATATACTTTGCGGCAGTTGAATTCATAA
TATTGAGCATTTACCTACTAAAGGAGCAATTTTTGTTAAAAATTCTAAAA
TTAGTGCCTTTTTAATTTATATAGGAAAAAAGTATGCTACAATTAAATTA
CCTTCAGGTGAAATTAGATTATTAGATAAAAATGTTTTTTGTATTTTAGG
GGAACTTAATTTAATATTACTTAATTTAAAAAAAATTAAGGCTGGAGATT
CTAGAAATTTAGGAAAACGTCCTAAAGTTCGTGGAGTTGCTATGAATGCA
TGCGATCATCCTCATGGAGGAGGAGAAGGAAAAAATTCTATAGGTCGTTG
TTCTGCATATTCACCTTGGGGAGTTATTTCACGAGGTGTTAAAACTAGAA
AAAATAATAAATATAGTATGAAATTAATTTTAAAAAAATAGAAATATGAT
AAAAATATATTATAAACGAATATATATTTCAAAAGATGTATTACGTATAT
CTAAATTAAATAGTAAACATTTTAAAACTAATTATAATTTAACTATAATA
ATACCTTTATTTCTATGGAAAATAATAGAAGTATATAATGGAAAAAAGTA
TATACCTATTAATATTAATAAAAAAAAAATAGGATTTAGATTAAAAAAAT
TTATTTTTAAAAAGAAAAATAAATTTTCTTATTCAGAATTTAATATTAAA
TTAAATACTTTAATAAAAAATTAAATAATATTATGGGACAAATAGTAAAT
GCTTTAATTTTTCGTTCAAAAAATTTTCCATATTATAATAATATATGAAA
TAATTATAGATACATTTATAAAAATATAAATTATTTTTTAAATTTAAAAA
GATTTATTAAATTTAAAAAGCAATTAAATATTTTATATATAAATAATAAT
TATTCTTATACTAATTATTGCATATATAATATAATATTATTTTCTAAATT
AAATTATATAAATAATAAATATTATATTCAATTATATTTTTTAAATTTTT
TAAAAAAGAATTATACTAAACATATTAAAATTGGATTTAATTTTGTATGT
TTAAAATATCCATTATTATCTACTAATTTTATTTTAAAATATTTAACTAA
TAAAATTCTATTTACTAAAATTTCTTTACGAAAAATTATTCCACAACTTA
TATTATTAATAAATAATATACATAAAATAAAAGGGTTTAAATGTATAATT
TCAGGTAGAATAAATGGAGCTCAAATGGCAAAATTAGAAACATTTAAATT
TAATGAAAGTTCTTTACAAAATAAAAATTTATATATAAAATATAATTGTA
TTAGTATTCCTACTAAATACGGATTATTAGGTGTTAAAATATGATTATTT
TTAAATTAAATTAAATGAAAAAATTTATATTTACTAAAAATATAAAATAT
AAAGGAATAAATTTTCATAAATGTATATATGGAATTTGAGCAATTCAAAA
TATTAAATATGGAACTTTATCTAATAAACATATTAATTTTATAAAACAAT
ATTTACAAAAAAATATTAAAAAAATTAAATGCTATAAATTAAATATTACT
ATTAATAGAATACAAACTAAAAAACCTTTAGATACTAGAATGGGCGGAGG
AAAAGGTTCTATATACGATACACAATATTTTTTAAAACCAGGTTTTATTT
TTTTAGAGTTTTATAATATTCCAGTAAATATAATATTTTCTATTTTTAAA
ATATTTAATACTAAATTACCTATAAAAATAAGATTAATTAATATTAATTA
AAAAATGAATAAATTAGGGTTTATTTTAAAATCTAATACTTATTATGCTA
TTTTAATAATACCATATCATATTACTCATATTAAATATAAAAAAATACAA
ATAAAATTAAAAAAATATTATATATTAAATTATAGACAAGAATATAATAA
AGGAGATATTATTTTTTTTAATTTAAAGAAAAATAAAATATATATTATAA
ATAAAATTTAAATATATGACTAAAATAAATACTTATTTTAATATTACAGA
TAATAGTGGAGTAAAAAAAATATTATGTATACAAAATTTAACTAAAAAAA
CTAAATTAATAAACGTAGGAGATTTAATTGTAGGAGTTATTAAAAAAATT
AATACAACAAGTAAATTAATACATTCTACTATAGTATATGGTATTGTTAT
TAGGTTAAAAAAAAATATATCTATTAATAAAAAATATAATATATCTTTTA
ATGATAATGCTGTAGTTTTAGTAGATAAAAATTTAAATCCTATTGGATCT
CGTATATTTGGATCTGTACCTAAATATTTAAAACAAAAAAATTGTTTAAA
ATTACATTCATTAACAATAGATTTAATTTAATAGTATGAATATTATACAA
AATATAAATAGCTTAATTAATAATATAAAAATATATAAAACATATTTTAT
TATACCTTATACAAAAATAACATATTTAATTCTTTTATTATTAAAAAATT
ATTGTATTAAATCTATATATATACTTAATAATTGAATTTTAATATATATA
TATTATAAAAAAAAAAATTTAAAATTTAAATTTTTTAATTTAAAAAATAA
AAAAAATAATATTACATACATGCAATTACAAAAATTAAAAATAAAAGATG
CAATTATTTTCACATCTAAAGGTATCTTTTCTAGATACCAAGCACTTAAA
TTAAAACAAGGAGGTATTTTATTTTGTTTAATCTATTATTCTAATTAAAA
AAATGACAATTTATAAACGATTAATTATATTTAATAAATTAATTAAATTT
TTTTCAATATTTGATAAAAAAACACAATTAATATATATAAATATATTATA
TAATACAAAATATAAAGTATTATTTTTATCAAAAAAAATAATAAATTTTC
CTTTATTTTTTTCTTTATATTTATTTTCTAAAGAAAAAAACATTTTAAAT
ACTTTATATAAAATATTAAATTATAAATTATATTTATTTTATACTACATA
TAAATTATCTATCGAATTTAGAGGAATAGGATATAAATTTTTATTTATAA
ATAAAAATTTATATTTTATTTTAGGTTATAGTCATTTAATTAAACTTAAA
CTTCCTAAGACATGTAGTATATATATTGATGAAAAAAATAAATTATTAAT
TTTAATATATTCAAATAAATATATGTTAGGTAATATATTTTATATTATTA
AATCTTGTAAAAAATTAAATGTATATAAAGGAAAAGGAATAAAAAATATT
TTTGATCAAATAAAATTAAAATTAAGTAAAACAAAAAATATTAAAAAATA
ATAAATGATTTTTTTGAATAAAAAATTTAAAATTAAATTATTTAAGCAAC
CAAATTTATTATATTCTATAAAATTATATAATGATTTTATTTTTTTTTCT
TATTTAATTAAAGAATATATAAAAATTTACACTAATTTTTCAATATATAT
AATTAAAAATTTTATTTATTTATTAAATATACTTGCAGTTAAATATATAA
TATATTATAGTAATAATAAATATATATTTAATAATATATATCATACTATA
TATATATTAGAATTAATATCATGAAAAAAAGAATTGATTTTTAAATTTAA
TAAAAAATATAATTATAGTATAGAACAAAAAATATTATTAATTAAAAAAA
TATCTAAAACTAGAGCAAAAGGAAGAATAAATAAATATAAAGTAATATTA
ATATTAGGAAATAAAACAGGATGATTTGGTATAGGATATAGTAAACATTT
TTATTTACAAGAAGCTATTTCAAATGCTCGTTTACATGCATTTAAAAATA
TTTATCATTTTCCATTATTTTATTCAAATAAAATTACAAATAATATATAT
ATAGAAAAAAAAATTAAAAAATTATATTTATTTTCTTCTATTCGTAAAAT
ACATATGTCTAGACATTATGTAATTAGAGTATTATTTAATTTTATTGGAT
ATGATATTATTTATTCTAAACTTATTAAATTAAATAATATATATAATATA
TTATCTTTAATTTTAAATTTATAATATGAAAATAAAAAGTGCTCCAAAAC
ATTTATGTACATATTGTATATCTATTAAAAGACATAAAAAAATATATATT
TATTGTTCTAAAAATTTTAAACATAAACAAAGACAAAAATAACACAATTA
ATATTTTTTAAATTAAAATGAATGTAAAAAAACAAACTTCAAATATACTT
ACTTTTTATATAAAAAATACAATGCATAATACATTTATTTCGATATGTAA
AGAGACAATTTTAAATAAAAATAATAAAATTATACCTACCCAACAAGTAT
TAAAAATATTTTCTTGCGGTCTTTTTGGGTTTAAAAATAGAAAAAAAGAA
ACTCCATTTGCTTCTAGTATTTTAGCAAATAAAAGTGCATTATATGCATT
ACAAAATGATATAAAATATATACATATAATTTTTAAAGGAATGAATTTTT
TTAAAAAACTTATATTAAATACTATTATGAAGACAAAATATAATAATAGA
CAATTACATATATTATCAATTACAGATATAACACAATATCCTCATAATGG
ATGTAGACAAAAAAAAATAAAAAAACGTTAAAATTATATAATTTAATTAT
TTTAATATAAATTTATTTATGTTAACTTTAAATCAATTAATAAAAAATTC
AAGAAAAAAAAAAAATAGAATTAAAAAATCAATTTTAAAAAATTATCCAC
AGAGAAAAGGAATTTGTTTAAAAGTATTTACTAGATCACCTAAAAAACCT
AATTCTGCACTACGAAAAGTAGTAAAAATTAGATTATCTAATAATAAAGA
AATTATAGCATATATACCGGGAGAAGGATATGCTGTACAAGAACATAATT
ATGTTCTTATTAGAGGAGGAAAAGTACAAGATTTACCTGGAGTTAGATAT
AAAATTATTAGAGGTGCTTTAGATGTTTGTGGTGTTAAAAATAGAAAAAA
TAGTAGATCGAAATATGGTACTAAATCTAATTAAAATATATTAATTTTAA
TATATATACTAAATGTATTCTTTAAATTCTTTAATTTATTTTTTATTAAT
AAAAAAACTTATAAAATCAGGGATACAACAAAAATCTATTATGATAAAGA
AACAATTATTATTATTAACAAAAAATAATAATATATTATTATATGCTATT
TTAAAATTAATTATACCTATTACTTTTAAAATAAAAAAAATAGGTAATAT
TATATATCAAATTCCTGTTATAGCTCATTATTATAAGTCAATTAATTTAG
CAATAATATGACTTATAAAAGCTGCTAAATTAAAGAGTTTTAATAAAATG
TCTTTTATAAAAGCATTATATCTAGAATGTTATGATGTATTAAAAAAACA
AGGAGTAGCATATAATTATAAACAACAATATATTAAAAAAGCATTAACTA
ATAGAATTTTTATATATTTAATTTCTTTAAAAAAATAAAATATTTTAATA
ATTAAATAAAGAAAATAAATTATGGCAAAAAAAATTTTTAAAAAAACTAA
AACACATTTAAATATAGGAACTATCGGACATGTAGATCATGGAAAAACTA
CATTAACTGCAGCAATTACATCTTATTTATCTAAAATAAATAATACAAAA
GCAAAAAGTTATTCAGAAATTGACTCTGCTCCTGAAGAAAAAGCTAGGGG
AATTACAATTAATACTTCTCATGTAGAATATGAAACTTCTTTACGTCATT
TTGCTCATATTGATTGTCCAGGTCATGCAGATTATATTAAAAATATGATT
ACAGGTGCCGCACAAATGGACGGTGCTATTTTAGTTGTATCTGCTACAGA
CGGACCTATGCCTCAAACTCGTGAACATTTATTATTAGCTAAACAAGTAG
GAGTGCCTAGTATAATTGTATTTTTAAATAAAGTAGATATGGTAGAAGAT
AATGAATTATTAGAATTAGTTGAATTAGAAATAAGAGAATTATTAGATAC
TTATGAATTTAATGGAAATTCTGTTAAAATTATACAAGGATCTGCTTTAA
AAGCTTTAGAAGCTATAAATAAAAATAATTTAAATGATAAATGGGTAAAT
AATTTAAAAGAATTAATAGATGCTTTAGATATATCAATTATAGAGCCTAC
ACGAGACCTAAATAAACCATTTTTATTACCTATAGAAGATATTTTTTCAA
TTACAGGACGAGGTACTGTAGTTACAGGTAAAATAGAACGAGGAAGTATA
AAAATTAATGATACTGTAAATATATTAGGATTTAATGTATCAAAGATAGC
TACTGTAATTGGAATAGAAATGTTTCAAAAAACATTAACTATAGCAGAGG
CAGGAGATAATGTAGGTATTTTATTAAGAGGTATTCAAAAAGAAGAAGTA
AGACGTGGGATGGTATTAGCTCTCCCCTCAAGTATTTTAACTTATTGTAA
CTTTGAAGCAGATATATATATACTTTCTGCGTCAGAAGGAGGTAGAAAAA
CACCATTTTTTGAAGGATATAAACCACAATTTTATTTTTATACAACAGAT
GTTACTGGAACAATTAAATTTATAGAAAGTCCTAATAAAGAAAAACCAGC
TATGATTTTACCGGGAGATAAAATTAAATTAAAAGTAACTTTAATGTATT
CAATTGCATTAGAAAAAGGAATGAGATTTGCTATAAGAGAAGGTGGGAAA
ACTATAGGAGCAGGTATTATTACTAATTTAATAAATTAATTATAATAATA
TAATGAAAAAAAATTTAAAATTTAAAAAAAATAAACGTCTATATAGAATA
TATAATTATTTTAAATATAATATAATATTATTAGATACTATAAAAATATA
TTTATATATACTTTATTATATATTACTTTCTTCTAACTAAATTTATTTTT
ATGTTGAGAACCAGAATTGAACTGGTGACACAAGGATCTTCAGTCCTTTG
CTCTACCTACTGAGCTATCTCAACTTATTATAATATTATAAAGAGTAGCC
AAGTGGTACGGCAACGGATTTTGATTTCGTTATACATAGGTTCGATTCCT
ATCTCTTTAAAATAATAAATACGTTTTTAGTTTAAGGGTAAAATAAAGGT
CTCCAAAACCTAAGATGAAAGTTCAATTCTTTCAAAACGTGAGTATTTTA
TTTTAATTTTATTATTTAATATATTATATATGAAGAAATTAATTAAACTT
AAATTAAATTTAATTGCTGGAAAAGCTACTCCTAATCCTCCTATAGGGCC
TATTTTAGGACAATATGGTATAAATATTAATGCTTTTTGTAAAGAATATA
ATAATAGAACACAAAAATATCTAGGATTAAAAATACCAGTATCAATTATA
TTTTCTGATCCTAAAAAATTAACTATAAATTTACATATACCTTCTTTATC
TTTTTTAATTTTATTTTTTTCTAATAAAAATTTTATTACTATTAATAATT
TAAAAAAAATTTTATATTTAAAAAAAAAAGAATTTTATCCAATTTCAACT
AAAAAATGTATTTATATGATAAAAGGAACTTTAAAATCTATGAATATTAA
TATAAAATAAAATATGAGTAAACAAAATTATTTTAATTTTTTATCAAATT
TAAATAAATTAAAATTAATTAATAAATTTTCTAATTTTATTATACATAAA
AATAATAAAAAATATAAATATTATATTAAGTTAATAAAACAATATCGTTA
TTTAAATATATTTTCTTTTAAAACTATTAAATTTATTACAATTAAATAAA
TTTTATATAAAAAATAATGTTAATTTTTAAAAAAAAATTATATAATAATC
TTTTTTATCGATCAAAATATAATTATAGTTTATATACATATAATAGAAAT
ATATCTTTTAATAAGTCATATTATAATTTAAAAAAACAAACATTATGTAC
AATATATATAATATCACAAGATAAAAATAAATATTTTATTAAAGAATTAT
CAGGAATTTTGATAAAAAAAAATAAAATGCAAAATCTAACTAGTTTACAT
TTACTTTGCTTAAAAAGATATAATAATATTTATTTATCTTTTTTTAAAGA
ACAACCAAATATTTTATTAAAATATAAATTTTAATATATAAATTAAAATT
AAATGAATACTTTTATTAATAATTATCAATTTTTAAATTGTACTCAAGAA
GTTATTAATTGTTTAAAAGAAGCAAAAAAAATAACTTTATTAACTACTTC
TATCACTTCTTCTAATTATACTTTAAGACCTATTCACTTATGTTTAAGTT
TAATATTTAATTCTAAATTAATACAAAAAATTTTAAATATAAATCCTAAT
ATATTATTAAATAAAAAAAATATATTAAATGTAATTTATAATTATAAATT
ATATAATTATAATTTTTCATTAAATAAAAATTTTAAAATAGATACTAATA
TTTTATATATACTTAATATTTTAAATACATTACCTTATCCTTTCAATACA
TTACTTTTATTTTATTTTTTATGAAAACAAAATAAAACTATATATTCTTT
TATTTTTTATATATTAAATATACAAAATTATAATTTAAATATAATAAAAA
ATTATACTAAATATTTTTTTCCTAAAATAATTATACCTACTAATTTAAAA
GATATTTTAAATATACTTGACTTAAATATTAATTTAATAGGAAGAGAAAA
AGAATTAAAAAACATAAATGAAATTTTAATACGAGATTTAAATAGAAATA
TTATATTATTAGGAGAAACTGGAATTGGAAAATCTATAATAATTAAAAAA
ATAGCATCTTTAATTCCTACTAAAATTTTTTTAGAATTAAATATTCCAAA
TTTAATTACATACTCTACTGATATAGAATTAATAAAAACTTTTTTTAAAT
TTTTAAATAAATATAATAATATAATTTTATATTGTAAAGATTTTCATTTA
TTAATTGATAATTCTACTGTAGATATAACTTATTTAAAAAATACAATATA
TAAAATGTTATATTTAAATAAACTTCAAATTATAGGAACTAGCGTAGATA
ATATATATAATAAAATATTATATACTGAGAATAATTTAAAATTTTTATTT
TCAAAAATAAATATTAAAGAACCAACAAAATATATAACTTTATTAATAAT
GAAACAATATCTTAAAACTAATAATATTTATTGGATAAATGATACTATTT
TAGAAAATATTATTGATTTAAGTAAAAAATTTATTAATTCTTATGTTTCC
CCAAAAAAAGAATTATTAATTTTAGATGCTATTATACATAAATATAAAAA
TAATAAATATGTTTCTAAAAAAGAAATTTTAACAATTATTTCACAATATA
GTGAATTACCTACTTCATTAATTTTAAAAGAAACTAATATATTTAATATT
AGTAATATAGAATTAAATTTAAAAAAATATGTTTTTGGTCAAGATATTGC
AGTTACTAAAATTGCTACTTCTTTAAAGCGTACTTATACAGGATTAAAAG
ATAAAAATAAACCTATAGGAAGTTGATTATTATGTGGGCCTAGTGGTACA
GGTAAAACTGAATTAGTAAAATCATTAGCTTATTTATTATTTGGATCTGA
GAAAGAATTAATTAGATTTGATATGAGTGAATTTATGGAAAAACATTCTA
TTTCAAAATTAATAGGATCCCCACCTGGATATGTAGGATGTGATGAAGGA
GGTTTATTAACTGAGGCAGTAAAAAAAAAACCATATTCAGTTATTTTATT
TGATGAAATAGAAAAAGCACATAAAGATATTAATAATATTATGTTACAAT
TATTAGATGAGGGTAATTTAACAGATTCTAAAGGAATGAAAGTAGATTTT
ACTAATACATTAATTATATATACTAGTAATTTAGGATGTCCTACATCAGT
AGTACAATTTAAATCATTTCAAGATGGACTAGAATTATCCGAAGAAGAAT
ATAAATTTTTATCTAAAAATGTAGATAATGCAGTAAAAAAATTTTTTAGA
CCTGAATTTTTAAATAGATTAGATTCTGTAGTTGTTTTTAAGCCACTTAG
TGTGGTATGTTTAACAAATATTATAGATAAATTTATTAATAATTTATTAC
AAAAATTAAAAGAAAATAATATTTTATTACAAATAGAAATTACACAAGAA
ATAAAAATAATTTTAGCTAAATTAGCATATCATCCTTTATATGGAGCTAG
ACCTTTAAAAAGAATAATTGAACAATTTATAGAAAAACCTATTTCAGAAC
TTATAATTAATTTTAAATTTAAAACACCACATTTATTTTCAATATTTAAA
GATAAACAAAAAGAAACTATTAATTATTTATTAAAAAAAATTTAACTTTT
ATGTATATAACGCAGACATAGTTTAATGGTAAAACAATAGCCTTCCAAGT
TAAAAATACGAGTTCAATTCTCGCTGTCTGCTTTTTTATTTATAATATAT
ATATTAATTAATTTTAGTATGGCAAAATTAAAATTTTTAAAAGTTAAAAA
AAAACATAAACAAATATTTTTTTTAAAATTAACAAAAAAAAAAAAAACTA
CTAAATTTAATAATTCTTTATTTTTAGGTAATTATATTTCAAATATAAAA
ATATATATATTTTTATATTTAAGAATAATTTTTTATTCTAAATTAGGAGT
AAATAATTCAAAGCAATTTACATTAATATCTTTATTTTATTTAAAAAACT
TTTTAAATAAAAATATTAAAAAATAGGAGAAATGGCAGAGTGGTTTAATG
CATCTGACTTGAAATCAGAAAAATTTAAAATTTCGTGGGTTCAAATCCCA
TTTTCTCCTTTATCTTATATTTTAAATAAAATAATATTAATTTAATGATA
AAATATGAATAAATTTTATACAAATAATAAAAAATATAAAAAACAACAAA
TTTTAAAAGCATTAAAATTATCTTATACTATTAGAAAAAAAAAATTAAAT
TCTACATTTATTTTTTCTAAATTAAATAATATTATATTATATACTAATAT
AGGTATAAAATCTAAAATACCTAATATATTTCATAATATTAATTTTAATT
GGTTATTAAAAAAATAAGGTATTAATTTATAAGTAAAAAATTAATATAAC
ATACCATGAATTATAGCAGTATTTATTATTGTTATTATAAAAAATATAGT
ATTAAAATTAATATTAGTATTTAAATTAATTATATTATTAGATATATATT
TATTATTTTTAATATTATTAATTAATATTATATTTTTTTTAAATTTTAAA
ATTTTTTTTATATTTTTATAATTATTTTTAATAGCTAAATTTGTTAAGAA
AAAATATTTTAACCATTTATATATAATTAATTTTTTTTTTAAAAAAATTC
AATTAGAAAATATTTCAGAATATGTAGTATTGTATATATGATAATTAGAA
GATATAGTTGCTATTGATTTTAATAAATACATATATTGATCATAATTAGT
TGTAAATAAAATTTTTTGTTTTAAAGAAATATATTTATATAAAAATAAAT
ATACAATACTTAATGAATTTAATAAATTAAGTATTTCAAATATATTTTTA
TTTAAATTTAAATAAAAATATTTATTATTATAATTTAAATTTATACTATA
TTTAATAGGTATTATTTGATTTTTTATTAAATGTAATATATTTAAAGTTA
ACATTTATTTTAATAATATTTATATGATTATATTTTAATAAAATGTCTTT
GCCAACCAGATCCTGTTTTAATTATATCTGTTGTAATTATATTAGATTTA
AGATCACTAAGCCAATCTGTTGAAACTTCTATACTTAATTTTATTAAATA
TTTTATTATTTCTTGAAAACTAATAGATAAAAAAAATCCAGAACAAGCTA
AAATACTTTTAGTAATTCCTAAAATAATAGGAATATATAAAATTTGTTTA
TATCCTAATGTAAATAAAGTATAATTAAGAATTTTTAATTTAGTATACTC
AAATATATCATTTTCTAATAAAGAACTATCTCCAATATAATTTATTTTTA
CAAAAGAAGTCATTTTTTTTGCTATTAATTCAAATTGAATGCTTGGTATA
TTTATTCCATTTTTAAAATATTGTTTTAATAAAGATTCAATTATTAAATT
AAATATAAAAATATGTGACATTGTAATAGAATGATCCTGTTTATAAAAAT
TTAAATTATATGAAAATAATTTTAATAATAAAATATTTATAGAATAATTT
CCAGAAGTAATAATATTATTTGGTAATAATATAGCTGTATTATGTTCATA
TATTTTATTTAAAGATATTGTATTTATTTCTGTAAAAAATAATAAATTTT
TATTAGAAAATGTATATAAATTATATTTTCATAAATAATTTAATGTAGTT
TCTTCATATGAAATAAATAAATTATTTAATATAGATAATTTAGATGGAAT
TAAATATATATTAGGAAGTGCTTTTGCTTCAAAAATAATTTCTATAGAAA
TTAATCCAGATGTAATATCTTTTATAGACTCATTAAAGTTAGAGATATTT
TTTTTATATAAATATATTCCTTTTAAAAAGTTAAATATATATTTATAAGA
AAATAAATTTTTTCAATAAGTATAATATGTTGTGATATATATATAATTTA
TATATAAAGAATATATTTTTACAGAATTTTTTATTAAAGATTTATTATTT
AATAAAAAAGTAATGTAATTATTTATAAATTGTTTATGAATAAGTTGAGT
TATTAAATTTTTAGGAAGTAATATATTTTTTATGAATAAATAATTTAATT
TTGAAAAATTATATTTAATACATATAATTTTATAAAATATATTATCTATT
AAATTTTATTGAAAAAAATAAATTTAATATATATATATTATGTAAATAAG
AATATATACTTTTAAGTTTTCTATTTGAATATAAAAAACTTTTATATTTA
ATTAAAAAATATTTAATAGTTCTTTGATTTATAGATTTAATAAAAATAAT
TTTTTCTTTAGTTATATTATCTATAGTTAAATAATATTTATTTAATAATA
AAGATGTATTTAAATTTAAAATTATTCATTTATAATATTTATTTTTAATA
ATTAATATGGAAAAAATTTATATTTTTATAATGTTTACGTTGAAAAATAT
TATTAATAGTTAAATATGTTAAAATTAGTGTGCTTAAATATATATTATTT
TTAGAATATAATAATTTATTATTAATAGATATAATTTGATTAAATTTATA
TTTTTTTAATATATATACTAAATAAAATGAATTTAAACTAAAATAATATT
TTTTAAGATAAATAAAAGAAAAAATTGTTTTATTAGTTTTATTAAATAAT
TTATAATATGTACTGCATAATTTATATTTAATATTTTTAAATAAATATTT
ACTAATTAGTAAATATTTATTTTTTATATATATATTAGATTTTAAAATAG
TAGATGCTCCCCCCGTATGAAAAGTTCTTAATGTTAATTGAGTTCCTGGC
TCACCTATAACTTGACTAGATAAAATTCCTATACTTTTACCTAAATTATT
TGTATTAAAAGTTGTATGACCAAAACATTTAGAACAAATTGTTCTACCTG
AAATACATGTTTTTATAGAAAAAGTATTTATTTTAAGTAAAGAATTAAAT
TTAATATATAAATTATTTATTAAATTATCTGAGATATAATTATTTTTAAA
TTCTATAATTTTTTTTGTAGTAGGTTCAATTAAATTTTTTTGTAATACTT
TACCAGAAAGTAATAAAAAAAAAGGTAATATTAAAGTACCTTTACTATTT
ATTTGAAATTCATATTCTAATGAATTTTTAGATCCACAATTATATTCTTT
AATATTTAATTCTTGTATAGATTCAACTAATCTACGTGTTAAATATCCTG
CATCTGCAGTTTTTAATGCAGTATCTAATACTCCCTTTCGTGCACCGTAA
CAAGATATAAAATATTCAAAAAAATTTAATCCTTTATTAAAACTATTTAA
TACTGGTATTTTAAAAAATTCTCCAGTAGCATTTGCTAAATAACCCCTAA
CTCCAATTAATTGACATATTTGTGCTCAATTTGCTTTAGCCCCTGTATTT
GCCATAAGATGTAATGAACTAGAAAATGCATTAATATTATTAAAAGAATT
TATTAAATTTAAAAAAGGTATATAAGAATTTATATTTTTTTGTATAGAAT
AAGATATATTATATTCTTTTATATTATAATTTAATTTTAAAAGTTCATTA
TATCGTAATAATGGAGATGTAAAAAAAAAACCTTTGGTACTTTCTAAAGT
TAAAATTAAAGGAAAATAAAATGAATATTCAAATCCTAAAAACATAAGTT
CTTTAATATAATTAGTTATATTAAAATATAATAATTTTTGTACTAAACGT
TGTTCAAAATTAAAAAATTTAGGTCCTAAATTAAAACAAGTAATATTTAA
CATTATTATTTTTTATAATTAATTATATTAATTTTTGTAATAAAAGTCTA
CCTAAAGAGGTTATAATATATTTTTTATAAATATTTTTATTAAAATAAAA
ATGAAAATTTATTCTAACTAAAAAAATTGTATTTATTTTTATTAAAGAAT
GGTTATATGCATTTAATATATCTTCAATATTACTAAAAATTAAATTTTTA
TAATTATATCCTTTAAAAGATACTAATGTATTAATACCTAAAATAATATT
TTGAGAATATTTAAAAATATTTTTTTTAGAAGAAGGTGCGAATAAATTTT
TATCAAAAATTATATTTTTTTTTGCTTCTTTTTTTGCTGCATCAGATAAA
ATTAAAAAAATACCCATTTGATCCCCATCAAAATCCGCATTAAATCCAGA
ACAAGCAATAGGAAATAACTTTATTATTTCATTTTCTATTAAAAAAGGTT
TAAATGTTTGTATATTCATTCTATGTAATGTAGGGGCTCTATTAAACATA
ATAATTTCTTTTAAAAATATATATTTTAAAAGTCTTTTTAAAATTAAAGG
ACTATATTCAATATAATAAGATGCACGTAATAAAGTATTAATATATTTAT
TTTTTTTTAAAATATTTAATAAGATAGGTTTAAAAAGCTCAATACTTAAA
TTAGTTGAAATTCCTATTTTATTAAAAATTAATGAAGGACCAGAAACTAT
AACAGACCTTCCAGAAAAATCAATTCTTTTTCCTAATATATATTGTCTAA
AATAATTAAATTTCCCTTGTAAATGCGAAGATAATGAATTAATATTTTTT
TTTGAATTATTTTTTTCTATTAACATATCTATAGTTTGTTGTAAATTACG
TTTTTCTATTATTTCAAAAGAAATAGGAAATTTACGACGTAACATTTGCC
ATCGTTTAAGTTTATTATTTATAATAATAATAGTCCTATAAATTTCATTT
AAAGGAGATGAAACAAAATTAATAGTATTTAAATATATTAAAGGTCGTAA
TCCTGCGGGTAATACTGGGATTACATCTAACATAATTCATTGTGGATGTA
TATTATTTAATAAACATAAATTTAATAAATTTATAGTTTTTATAATATAT
TTTTTTTTTAATAGATTATTAGTATTATATAATAATGATTTTATTTTTAA
AAGTTTATTTAAAATATTAAAATGTTGTAATAAATATTGAATATAATTAG
ATGCAAAAATAAATTGAGTTATTGTTATTTTTTTTAAAAAATTTATTTTT
TTATTATGTTCTAAAAAAAAAGTATAATATAATAAATATTCTAACATATT
AACTGGTAAATTTAATATATAAGGTAATAATTCATATAAATATCATATAT
GTACTACAGGAGTATATAAATATATATATCCCATTCTATATCTTCTTACT
TGAGAATTTGTATTTTCATACCCACATATAGGACATATATAAGTATATTT
TATTGGATCTATATTTTTAAATATTCCACATTTACATTGCCAAGAAATTA
AAGGACCAAATATTTTTTCACAAAATAATCCATTTAATTTAGGGGTTCCT
GTTTTAAAATCAATAGTATAAGGTTCAGATATTTGACCTAATATTATTAT
ATTATTAATTTTTCTCCAAGATCATTTAATAATATTTAAAGGTGAGGCTA
TAGAAATTTTAAATCCTATATTAGACTTTAAATTATTTAAAGAATTATAA
TTATTCATATATTTTATAAATAATAAAATTTTTATTCTAAAAATTTATAT
TAACAGATAATGTTTGTCCTTCTAATTGATCTATACTAGTAAAAGCTTCA
ATATTTAAATTCATACTATGAATTTCTCTAATAAGAGTACGAAAAGATTC
AGGTATAGTAATATTTTCTAAGTTAGTATTATTAGTTATATTAGATAATA
ATGAAGATCTAGCACAAATATCATCTGATTTATAATTTAAAATTTCTCTT
AAATTATATGAACTGCCATAAGCTTCCATAGCTCATATTTCCATCTCTCC
AAATCTTTGTCCTCCTATTTTTTTTCTACCTTTAACAGGTTGTTGCATTA
ATTCAGTATAAGGACCTACAGTTCTATAATGTATTTTATCTTTTACCATA
TGTATTAATTTAGAATATTTAGAAACTCCTAAAAAAGACGATTCTAATAA
TTTATATCCTGTTCTTCCATCTCTTAATAATATTTGTCCTGGAATATATG
AATTATATAAAAATAAATTACCAGTTTTTTCTTTTAATTTATTTAAATAA
TTATACAATAATGTTTTTATATAAAATTTAGGTAAATTAAATGTATTACT
AATATACATTCGTGTATTTGTAAAAAAGCATCCTAATCCAAATAAATTTT
CAAAAACTTGACCAATATTCATTCTTGAAGGAATTCCTAAAGCATCAGTT
ATAATATCTGGAATTAATCCAGTAGTATATGGTAAATTATTTGTAGCTGA
AATATATGCTACTACTCCTTTATTTCCATGACGACCACATAATTTATCAC
CTACTGATAATATTCTTTGATTACATATATATATTCTACATTTTAAATAA
AATCCTGTATAAGAATTAAAATTAGATGGAGAAGAAAATATTTCAGTTTT
AATAACTCTGCCTGAATTTCCAAAAGAAACTATTGTTGATTTATTTTTAA
TATTTCTTAAATGTTGTCCAAATAAAATAGAAATTAAATTAAATAAAGGT
AAATTATATATATTTATATTACGTATAAGTAATTTAGATACTAAAATATC
ATTATTTAATACTTTTGATCCTTCTTTTATAATTCCAAAAAAATCTAAAT
TTCTTTTACTAAAAAAACTTTTTTTAGGTATATTAATACTAGAAATTTCA
AATGTTTCTCTATCTATACAAGTAAACATAACTTCATATATTTTAAAATG
AAGAGAAGTAAATAATTGTGAATATACTATTTTTTTATTTATAACTATAG
CATCTTCAAAATTATATCCAAAAAAATTTCCATAAGAAACTAATAAATTA
TTTCCAGCTGTAAATTCAGAATATAATATATCTTGTGTAGAACTAAGAGG
TTGGCCACAAAAAACTCTTTCTCCTTGCCATACATGTGGCTTAGAATGTA
ATATAGTAAAATAATTACTACGTTTATATTTATCTAAATAATATATAATT
TTTCTATTGTATATATCTCTAATAATTATTTTATATGAAGAAACATAAAT
AACAATTCCTTCTTGATATGCTTTTATACTTAAAGTATTATAATTTAATA
GATTTTTTTCAAATCCAGTAATTATAATTGATTTTTTATGTTTTAATGTA
GGTACAATTTGTGATTGCATTTTTGCACCCATTAATCCTCTTGCAGGATC
ATTATAAAATAAAAAAGGAATTAAATTTTCAGCATATGAAAAAAGATCCA
TAGGTTTTATATATATAATATTTTTTATAAAAATATTTTTAATTTTAAAT
GAATTTTTACTAAGTCCTAAATAAAATAAATTAAAAATTTTATTTTTTCT
TAAATAATAATTATTAAATAAAACAATATATGTTTGGCGATTAAATGAAT
TTATAAACGTAATAAAATTTTTTGTTTTTATATTATTTATAGATTGATAT
GGAAATTGAATATTATTTTTTTTTTCAAGCTTAATATTTTTAGTAAAACT
TATAACTAATCCACAATTTATCCCCTCTGTAGTATCTATTAGACATAAAG
AACCTATTTGATTTAAATTAATATTTCTTACTTGTAAATTTTGTTGTAAT
TTAGAATTATAATTAGTAACTCTATTTTTATGTATAATTTCAGAAAAACT
ATTAATTTGTTCTAAATATTGTATTAATGGATTAATTGTTAAATATTCTT
TTAAATTAAAGTATATATTAGATTTAAAATAATTAGTAGTATTATTTCTA
TTTAAATTAGTATGTATATATTTATATATATCATTACGTAATAATTTTGA
AAATTTATTTAAAAAATAAGAATATTGAGTTGAAAAATAATTACCTAAAG
TAGAAATTGAACGAAATTCTACTTTATCTATTTCTGATAAAGTTTTTTTA
TTATATTTAATATCTAATAATATATCTAATATAGAAATAAAATCTAATAC
TATAAAATTTTTTATATTAGAAAAAAAATTATTTATCTGTATATAATTTT
TATTTAAAATATTTCCAAAAATAGAATATGTATTTAATTTAAAAGATATA
TTAAAAAAAAAGGAAATAAAAGAATATAATTCTGAGTTAATAATATTTGT
ATCTATCTGAGAATTTAACAATAATTTTTTTAAATAGAAAGATTTATTAT
AACGTGAATAGATAAGAATATCTTGTATAGAAATACCTAATAAATATAAA
AAAGAAATTAAATTAATTTTATAATTATTAATAATACAAAAACATTGATC
TTTTTCTAATACTAAGTTAATAATAAATATTTTATTAAATATTATTTTTG
CATATATAATAAAATTAGAATTTTTAATGAAACTATTAAAAAATATACCA
ATATAATTAAACATTAATTTAGAAATAAATGTTTTTTTTAATCCATTTAT
AATTAAATTTTTTTCAGCAGTATATTTTGGTACCTCACCTATTAAATAAT
AAATAAGTTTATACTTATTTCTATTTAAATTATATATTTTTAAAGGTAAA
AATATTAAAATTTTAGAATTAAAATTTTGTATAATATCTATATTTTGACT
AGTTAAATTAGTTGTTTTAAAAAATAATAAATCATTTAAAATATAAATAT
TATATTTACATTTATTAAAATAAATATAAAATTCATCTCCTAAATAATTT
TTAATAGAAGATATTAAATAATATATTAAAGTTTTATAATATTCTAAATA
AAAAGTTTTTAATGTTTTTAATGTAATAAAATTTTTTAATAAAAAAATCA
TATAAAATAATAAAATATTATTAATTAATAATTATTTTTAATTTATATAA
ATTAAAAATTAGACTGAGTACGCATTAAAATTAATAAAGGTACTTCTAAT
TCTAATTCTAAAGGTAATTTAGAACAAATATTTTGACAAAAACCATAAAT
TAATAAAGTTAATGCTATTTTAAGATTAATTCCTCTTTGTAATAAAAAGA
AAATAAAATCTGATTCTAATTTAGAAATACTAGCTTCTTGATTTATAAAA
GTAGAATAATTATTTACAATTGTATAAGGTATAGTTATTGTAAATGTATT
ATCTCCTAATAATAATGAATTACATTCTGTATAATTATATGTATATTTAG
CATTTTTAAAAATTTTTACTAATCCTCTATATGCATAACTTGAATTATTT
AATGAAATACTTTTTGAATAAACACGACTTTTAGTATAAGATCCAATATG
TAACATTTTATTTCCTGTATCTGCTATTTGCATTTCAGAAATTAAAGATA
AAGAAAAAAAATTACTTGAAGAAAAATCTCCTATTAAATATGTAGAAGGA
TATTTTCATGTAATAGCAGATCCCATTTCTATTTGAACCCAATCTAAAAT
AGCTTTTTTAAAACACCAACCACGTTTTGTTGTAAAATTATATAAACCAC
CTTCTCCGGATTGATCTCCATGGTACCAATTTTGTACAGTAGAATAATTT
AGTATTCCTTTTTCTTTTACTAAAAGTTCAACTAATGCAACATGTAATTG
AGATTCTAAAAAAATAGGAGCAGAGCAACCTTCTGTATATATTACTGTAG
CAAAAGCATTTACTATTAATAATGTTCTTTCAAATTGAGCAAAATCTTCA
GATTGAGTTCTAAAATAAGTAGATAAATTAATATTACATTTAATATTTTT
TGCTATAAAACAAAAAGAACCACCACTAAATATTGTAGAATTTAAAGTAG
CAAAAAAATTATCTTCTAAAGATACAATGGTACCTATATATATAAATACT
AAAGAAGGAAAGTATTTTATAGCTTCGAAAAAAGGCATAAAAATTATACC
AATTTTAAGTAAAAAATTAGTAATTGTATCTACTATAGATACACTATCTA
ATACTACATCAACGGCTAACTTAGAAATAATTTTATTTTCTTGATTATTT
AATCCTATTTTATCTAAAATTGAATTAAACATATTTGTAATTATTTTATT
TGAATTATAATTAGAAGGAATAGAATAATAAGAAATATCATCATATGAAA
TATCAGGAATTTCAAAAAAACACCAATCTGGTTGTTTAAATTGTTTTAAA
ATTATATATGCTCTATATCTAAATATATATAAAAATAAAAAATCTTTAAA
TTTAATATTAAATTTAGTTAATGTATTTAAATTTAATCCACCTATTAAAC
GATATGTATCTATAGTACCTGGATGCATATGTATATTAAATTGTTTTAAT
TTTTTTAACTTAGGGCCTAAATAACGTAACATTTTTTTATAAAATAAATA
TAATATAAATATTTTAATTTTCAAAATAAACTGATAAAGGGAATCGAACC
CCCAACCTTCTGATTACAAGTCAGTGGCTCTACCTTTGAGCTATATCAGC
AAAAATATATTCTCGAAGTTTTAGTAAAAAAATGCTAAAATTATTACTAA
TTGTATACATTTTTTCTTTTTATCAAATTATCTATTTGTTGTCTTACTCT
AATTAGAAAAGAACATTTATCTTAAAGTAATTTTCTCACTTATATGGTTT
CAGTGATTAAAATATATTAAACTTGGCTACTTAGCGACTACTTTTAGTAA
AATAACTAATACACCATAGGTTTAATTTCTTTGGTCCTCTCGTACTAAAA
GAAAAACTTTTCAATGTTCTTATGTCTACATCGGATATGGACCGAACTGT
CTCACGACGTTCTGAACCCAGCTCCGTGCCGCTTTAATGGGCGAACAGCC
AACCCTTGGACCTACTTCAGCCCAGGATGCGACGAGCCGACATCGAGGTG
CCAACCTCCCCGTCGATAGAACTTGGGGGAGATCAGCCTGTTATCCCTAG
AGTAACTTTTATCGTTAGCGACGCCTTTCCACAAAGAACTGTCGGATCAT
TAAGACCGACTTTCGTCCTTGTTCGAGTGGTAACTCTTACAATCAAGCCT
TATACCCTTTATAGTTTTAATTTAAAAAAAAATTTAAATTAAAAAAAGAC
CTTTGTACACCTCCGTTGCTTTTTAGGAGGTTACCGCCCCAGTCAAACTA
CCTTTTTAAAATTTTTTTAAAATTGGTTAACAATATTTTAATAAAAAAAT
AAAATATAAAAGAGTGGTATTTCAAGATAAATTAATTAATTTCCCACTTA
TTCTACACAAATATATTTTATTTTTAATTTCAAAATATAGTAAAGCTTCA
TAGGGTCTTTCTGTCCAGATGTAGATAGTCCGTATCTTCACAGACATTCC
TATTTCACCGAATCTTTTTCTAAGACAGCATCCAAGTCGTTACACCTTTC
GTGCAGGTCGGAACTTACCCGACAAGGAATTTCGCTACCTTTGGACCGTT
ATAGTTACAGCCGCCGTTTACTGGAGCTTATAAAAATACTTGGATAAAAA
ATATTTTTTTTAACTTACCAGCACTGGGCAGGTGTCAGCCCCCTTACATT
GTGATTAAACTTAGCGGAGACCTGTGTTTTTGATAAACAGTCGCTTGGAT
CTTTTTATTGCAGCCCTTTGGGCATCCTTTCTCCCGAAGTTACAGGATTA
TTTTGCCGAGTTCCTTAGAAAAAGTTATTTCGTACTCCTTAGTATATATA
TACTTGCTTACTTGTGTCAGTTTTAGTACAGGCATAATATATATAAAACA
GATACATTTTTCTAGCTATATAATAAACATATATTAAGTAACTATTTCTT
AAAATATATATTATATATAATAGGTCACTATTTGTATATATATATTATGG
TAAAGGAATTTTAACCTTTTACCCATCAAGTACATATTAAATCTAATTTT
AGGCCCTGACTTTATCTACGTGGTATATCCTTTCGTAGAAAACCTTTAGC
TTTCGGAGTATTAGATTTTTTACTAATATTTATGCTACTTAAGCTGACAT
TCTCACTTCTATTATCTCCACAAAAATTTACATTTTTGCTTCTAAAATAT
AGAACGCTCCTCTATCGATTTAAAAATAAATCCCATAGCTTCAGTAAAGT
ATTTTTTTTCTTTCATTTTTAGTGCATAATTTCTAATTTAACAAGCTATT
ACGCACTTTTTAAAGGATAGCTGCTTCTAAGCTAACCTCTTAAATATAAC
TGAAATTAAAGTACCTTTTGTTTTAAATACTTTTTAAAAACTTTAACTTA
TGGTGTGGGTTGTTTCCCTTTAGACTATTGAGATTTTCCCCAATAGTCTC
ACTTATTACTTTAAACTATAATAGGTATTATTAGTTTATATATAATGTAT
ATTATATATAATATGTATTATATATAGTGCTTTACCACCTTAATTATATA
ATAGTAATAGCTGCGCCTCAACGCATTTCGAGGAGAACCAGCTAGCTCCG
AATTCGATAAGCATTTCACCTCTAATCTCATCTCATCTGATGATTTTGCA
ATATCAACCAGTTCGAACCTCTATATAGACTTCTCTATATTTCATTCTGG
ACAAGATTAATTCATTCGGGTTCGGGTTCTTAATTATAAACAATTGTTAT
TATTTAATAATAACTCGCGTTAACTCTGGCTTCAATTAATTAAATTTAAC
CAAATGCTTAAAATAATTAAGACTCGTCAGCTCCTTCTTCAACAGGCATA
TAGTTAGATTCTTTAATCCTTCTATAGATTGTAAGATAAAAAATTTCATG
TTCTTTTCACTTCCCTTACGGGGATCTTTTCACCTTTCCCTTACGGTACT
AGTTCACTATTGATTACTTTGAAGTATTTTATTTTTCAAGGAGGTTCTTG
TTAACTTCAATCAGAATTATATTCTAATTTACTAATAATAAATAAACATA
TATATGTTTATACTCCCTTTTCGCTCGCCACTACTTTGGGAATTTTTGTT
AATTTTTTTCCTTTGGATACTAAGATGGTTCAGTTCTCCAAGTTTTCTTT
TTTTTAGAAAAATATAAGGTACTCCCATTCAGAAATCTTTAATTTATTGC
ATTGCTGCTATTTAAAGTATTTTCGTAATAAACGTCTTTCTTCGTCTTCA
AGTATCAAGGTATTCTTTTTTATCTTATATAAATATATTAATTTATATTT
AAACTATAAATACTTAAATTAAAAACGGAGAACGGATTTGAACCGTTGAC
CTTCGGATCATGAGCCCGACGAGCTACCAAACTGCTCTACTCCGTTTTAT
TTTGTAAAAGCCAAGAGGGATTTGAACCCACGCTCTTGTGGTCCGTAGCC
ACATGCTCTTCCAACTGAGCTATTGGCCTCCCCTATTATAATAATAGGGT
AGTTAACTCAATGGTAGAGTATATACCTTACGAGTATAAAGTTGTTGGTT
CGATTCTAACACTACCCATCCATATTAAACCTATCATTTAATTTGGAAAA
GATAAAAACCTTCTAAGTTTTTAATGTAGGTTCAAGTCCTACTAGGTTTA
TATACGGAAGTGGCGAAAGGGTATACGCGTTAGATTTAGGATCTAATAGA
AATTTCTATGAGAGTTCAAATCTCTCCTTCCGTAAAAACTCCACAGGCTG
GGATCGAACCAGCGACTTTTCGGTTAACAGCCGAAAGCTCTGACCACTGA
GCTACTGAGGAAGTATTTATACATATATAGATAAAGAGGGGGAATATAAT
TCAAGGGTAGAATAGTTCTTTTGCAAAGAAAAAGTTAGCAGTTCGAGTCT
GCTTATTTCCAATTAAAAAATATTCCTTAAATGTATATTATATATATAAT
TTTTGTACTAAATGAGTTTGATCCTGGCTCAGGAAAAACGCAAGAGACGT
GCCTAACACATGCAAATTTAATAGTTACTATATAAAACTATAGTGAATTG
GTGAGTAATATATGAAAATTTAAGTTTAGATTAGAAGTATCCCTAATAAC
TTAGGGTTAATCTCTGATATGCGCATTTGTGCTTTAAAAAGTTAATACTG
TCTAAAAAAAAGTTCATATCTGATTAGCTAGTTAGTAAAATAATAATTTA
CTAAGGCGAAGATCGGTAGCTGCCCTGAGAGGGGGATCAGTCACATTGGA
ATTGAAATACAGTCCAAACTCCTACGGGAGGCTGCAGTGGGGAATATTCT
GCAATGAGCGCAAGCTTGACAGAGCGTCGTCACGTGGAGGAAGACAGCTT
AATACAGTTGTAAACTTCTTTTATTTCAAAGTGAATATTGACACTTAAAT
AAATAAAGTATCGGCAAACTCCGTGCCAGCAGCCGCGGTAAAACGGGGGA
TACAAGCGTTATCCGGAATTACTGGGCGTAAAGCGTATGTAGGTGGTTTT
AATATATTTTTATTTAAAAAAAACTATATATTTGTTTTTTATTAAAAAAA
TTATTAAACTAGAGTCTGTTAGGGGTAAAAGGAATTTTTTGAGTAGTAGT
GAAATGCAAAGATACAAAAAAGAAGACCAAAAGCGAAGGCATTTTACTGG
AGCAGCACTGACGCTGAGATACGAAAGTTAAGGTAGCGAATGGGATTAGA
TACCCCAGTAGTCTTAACTGTAAACTATGGATACTCGGAATTAAATATAA
TTAATATTTAGTTCCTTAGCTAACGCGTTAAGTATCCCGCCTGAGTAGTA
CGCTCGCAAGAGTGAAACTCAAAGGAATTGACGGGGGCCCGCACAAGCGG
TGGAGCATGTGGTTTAATTCGATGTAACGCGAAGAACCTTACCAGAACTT
GATATATATGTTTTTAAAAATTTAATAAATTTTTATAAGTACATCTACAG
GAGGTGCATGGCTGTCGTCAGCTCGTGTCGTGAGATGTTGGGTTAAGTCC
CGCAACGAGCGTAGCCCTTATTTAAAGTTAACTATCTTTAAAAACTGCCT
ATATTTGTCTATATAAAAATAAGGAGGAAGGAATGGAAAACGTCAAGTCC
TCATGCCCTTTATGTTCTGGGCTATACACGTGCTACAATGGATGGTACAA
TAAATTGAATATAAAAAATTTAAAAAAATTTTTTATTTTTATTTGAGAAA
ATAGATTTAATTATATTAATAAAACCATTCGTAGTTCGGAACATAAATTG
AAAGTTATTTATGTGAAGCTGGAATCGCTAGTAATCGCCGGTCAGCCTTA
CGGCGGTGAATAAGTCATCGGGCCTTGTACACACCGCCCGTCACACCATG
GGAATTAATTATTATTGAAACTTCTGTTTAAGAAAATAAATAAGAATTAG
TAACTGGGGTGAAGTCGTAACAAGGTAGCTGTACTGGAAGGTGCGGCTGG
ATAATATACTAATAAATAGTACACACACTACTGGCCGCTAGTATAAACTT
TGACCCACTTTTTTAGTATAAAAATTGTGAAAAAAGTTAAAGGCAACAAT
ACTTTTAAGTAAAATTACTGGGAAGATAGCTAAGCGCTAGTTAGTAAAGT
AAGTAAACAAAAGGGCTGTTAGCTCAGCGGTAGAGCACGCCCCTGATAAG
GGCGAGGTGCCTGGTTCAACCCCAGGGCGGCCTAGACTATATTTTATT
>NewYork-1
CAAATATTTTTATATATTTATTATTTTATATATAATAAAATATAGTCTAG
GCCGCCCTGGGGTTGAACCAGGCACCTCGCCCTTATCAGGGGCGTGCTCT
ACCGCTGAGCTAACAGCCCTTTTGTTTACTTACTTTACTAACTAGCGCTT
AGCTATCTTCCCAGTAATTTTACTTAAAAGTATTGTTGCCTTTAACTTTT
TTCACAATTTTTATACTAAAAAAGTGGGTCAAAGTTTATACTAGCGGCCA
GTAGTGTGTGTACTATTTATTAGTATATTATCCAGCCGCACCTTCCAGTA
CAGCTACCTTGTTACGACTTCACCCCAGTTACTAATTCTTATTTATTTTC
TTAAACAGAAGTTTCAATAATAATTAATTCCCATGGTGTGACGGGCGGTG
TGTACAAGGCCCGATGACTTATTCACCGCCGTAAGGCTGACCGGCGATTA
CTAGCGATTCCAGCTTCACATAAATAACTTTCAATTTATGTTCCGAACTA
CGAATGGTTTTATTAATATAATTAAATCTATTTTCTCAAATAAAAATAAA
AAATTTTTTTAAATTTTTTATATTCAATTTATTGTACCATCCATTGTAGC
ACGTGTATAGCCCAGAACATAAAGGGCATGAGGACTTGACGTTTTCCATT
CCTTCCTCCTTATTTTTATATAGACAAATATAGGCAGTTTTTAAAGATAG
TTAACTTTAAATAAGGGCTACGCTCGTTGCGGGACTTAACCCAACATCTC
ACGACACGAGCTGACGACAGCCATGCACCTCCTGTAGATGTACTTATAAA
AATTTATTAAATTTTTAAAAACATATATATCAAGTTCTGGTAAGGTTCTT
CGCGTTACATCGAATTAAACCACATGCTCCACCGCTTGTGCGGGCCCCCG
TCAATTCCTTTGAGTTTCACTCTTGCGAGCGTACTACTCAGGCGGGATAC
TTAACGCGTTAGCTAAGGAACTAAATATTAATTATATTTAATTCCGAGTA
TCCATAGTTTACAGTTAAGACTACTGGGGTATCTAATCCCATTCGCTACC
TTAACTTTCGTATCTCAGCGTCAGTGCTGCTCCAGTAAAATGCCTTCGCT
TTTGGTCTTCTTTTTTGTATCTTTGCATTTCACTACTACTCAAAAAATTC
CTTTTACCCCTAACAGACTCTAGTTTAATAATTTTTTTAATAAAAAACAA
ATATATAGTTTTTTTTAAATAAAAATATATTAAAACCACCTACATACGCT
TTACGCCCAGTAATTCCGGATAACGCTTGTATCCCCCGTTTTACCGCGGC
TGCTGGCACGGAGTTTGCCGATACTTTATTTATTTAAGTGTCAATATTCA
CTTTGAAATAAAAGAAGTTTACAACTGTATTAAGCTGTCTTCCTCCACGT
GACGACGCTCTGTCAAGCTTGCGCTCATTGCAGAATATTCCCCACTGCAG
CCTCCCGTAGGAGTTTGGACTGTATTTCAATTCCAATGTGACTGATCCCC
CTCTCAGGGCAGCTACCGATCTTCGCCTTAGTAAATTATTATTTTACTAA
CTAGCTAATCAGATATGAACTTTTTTTTAGACAGTATTAACTTTTTAAAG
CACAAATGCGCATATCAGAGATTAACCCTAAGTTATTAGGGATACTTCTA
ATCTAAACTTAAATTTTCATATATTACTCACCAATTCACTATAGTTTTAT
ATAGTAACTATTAAATTTGCATGTGTTAGGCACGTCTCTTGCGTTTTTCC
TGAGCCAGGATCAAACTCATTTAGTACAAAAATTATATATATAATATACA
TTTAAGGAATATTTTTTAATTGGAAATAAGCAGACTCGAACTGCTAACTT
TTTCTTTGCAAAAGAACTATTCTACCCTTGAATTATATTCCCCCTCTATA
TCTATATATGTATAAATACTTCCTCAGTAGCTCAGTGGTCAGAGCTTTCG
GCTGTTAACCGAAAAGTCGCTGGTTCGATCCCAGCCTGTGGAGTTTTTAC
GGAAGGAGAGATTTGAACTCTCATAGAAATTTCTATTAGATCCTAAATCT
AACGCGTATACCCTTTCGCCACTTCCGTATATAAACCTAGTAGGACTTGA
ACCTACATTAAAAACTTAGAAGGTTTTTATCTTTTCCAAATTAAATGATA
GGTTTAATATGGATGGGTAGTGTTAGAATCGAACCAACAACTTTATACTC
GTAAGGTATATACTCTACCATTGAGTTAACTACCCTATTATTATAATAGG
GGAGGCCAATAGCTCAGTTGGAAGAGCATGTGGCTACGGACCACAAGAGC
GTGGGTTCAAATCCCTCTTGGCTTTTACAAAATAAAACGGAGTAGAGCAG
TTTGGTAGCTCGTCGGGCTCATGATCCGAAGGTCAACGGTTCAAATCCGT
TCTCCGTTTTTAATTTAAGTATTTATAGTTTAAATATAAATTAATATATT
TATATAAGATAAAAAAGAATACCTTGATACTTGAAGACGAAGAAAGACGT
TTATTACGAAAATACTTTAAATAGCAGCAATGCAATAAATTAAAGATTTC
TGAATGGGAGTACCTTATATTTTTCTAAAAAAAAGAAAACTTGGAGAACT
GAACCATCTTAGTATCCAAAGGAAAAAAATTAACAAAAATTCCCAAAGTA
GTGGCGAGCGAAAAGGGAGTATAAACATATATATGTTTATTTATTATTAG
TAAATTAGAATATAATTCTGATTGAAGTTAACAAGAACCTCCTTGAAAAA
TAAAATACTTCAAAGTAATCAATAGTGAACTAGTACCGTAAGGGAAAGGT
GAAAAGATCCCCGTAAGGGAAGTGAAAAGAACATGAAATTTTTTATCTTA
CAATCTATAGAAGGATTAAAGAATCTAACTATATGCCTGTTGAAGAAGGA
GCTGACGAGTCTTAATTATTTTAAGCATTTGGTTAAATTTAATTAATTGA
AGCCAGAGTTAACGCGAGTTATTATTAAATAATAACAATTGTTTATAATT
AAGAACCCGAACCCGAATGAATTAATCTTGTCCAGAATGAAATATAGAGA
AGTCTATATAGAGGTTCGAACTGGTTGATATTGCAAAATCATCAGATGAG
ATGAGATTAGAGGTGAAATGCTTATCGAATTCGGAGCTAGCTGGTTCTCC
TCGAAATGCGTTGAGGCGCAGCTATTACTATTATATAATTAAGGTGGTAA
AGCACTATATATAATACATATTATATATAATATACATTATATATAAACTA
ATAATACCTATTATAGTTTAAAGTAATAAGTGAGACTATTGGGGAAAATC
TCAATAGTCTAAAGGGAAACAACCCACACCATAAGTTAAAGTTTTTAAAA
AGTATTTAAAACAAAAGGTACTTTAATTTCAGTTATATTTAAGAGGTTAG
CTTAGAAGCAGCTATCCTTTAAAAAGTGCGTAATAGCTTGTTAAATTAGA
AATTATGCACTAAAAATGAAAGAAAAAAAATACTTTACTGAAGCTATGGG
ATTTATTTTTAAATCGATAGAGGAGCGTTCTATATTTTAGAAGCAAAAAT
GTAAATTTTTGTGGAGATAATAGAAGTGAGAATGTCAGCTTAAGTAGCAT
AAATATTAGTAAAAAATCTAATACTCCGAAAGCTAAAGGTTTTCTACGAA
AGGATATACCACGTAGATAAAGTCAGGGCCTAAAATTAGATTTAATATGT
ACTTGATGGGTAAAAGGTTAAAATTCCTTTACCATAATATATATATACAA
ATAGTGACCTATTATATATAATATATATTTTAAGAAATAGTTACTTAATA
TATGTTTATTATATAGCTAGAAAAATGTATCTGTTTTATATATATTATGC
CTGTACTAAAACTGACACAAGTAAGCAAGTATATATATACTAAGGAGTAC
GAAATAACTTTTTCTAAGGAACTCGGCAAAATAATCCTGTAACTTCGGGA
GAAAGGATGCCCAAAGGGCTGCAATAAAAAGATCCAAGCGACTGTTTATC
AAAAACACAGGTCTCCGCTAAGTTTAATCACAATGTAAGGGGGCTGACAC
CTGCCCAGTGCTGGTAAGTTAAAAAAAATATTTTTTATCCAAGTATTTTT
ATAAGCTCCAGTAAACGGCGGCTGTAACTATAACGGTCCAAAGGTAGCGA
AATTCCTTGTCGGGTAAGTTCCGACCTGCACGAAAGGTGTAACGACTTGG
ATGCTGTCTTAGAAAAAGATTCGGTGAAATAGGAATGTCTGTGAAGATAC
GGACTATCTACATCTGGACAGAAAGACCCTATGAAGCTTTACTATATTTT
GAAATTAAAAATAAAATATATTTGTGTAGAATAAGTGGGAAATTAATTAA
TTTATCTTGAAATACCACTCTTTTATATTTTATTTTTTTATTAAAATATT
GTTAACCAATTTTAAAAAAATTTTAAAAAGGTAGTTTGACTGGGGCGGTA
ACCTCCTAAAAAGCAACGGAGGTGTACAAAGGTCTTTTTTTAATTTAAAT
TTTTTTTTAAATTAAAACTATAAAGGGTATAAGGCTTGATTGTAAGAGTT
ACCACTCGAACAAGGACGAAAGTCGGTCTTAATGATCCGACAGTTCTTTG
TGGAAAGGCTGTCGCTTAACGAATAAAAGTTACTCTAGGGATAACAGGCT
GATCTCCCCCGAAAGTTCCTATCGACGGGGAGGGTTGGCACCTCGATGTC
GGCTCGTCGCATCCTGAGGCTGAAGTAGGTCTCAAGGGTTGGTCTGTTCG
CCCATTAAAGCGGCACGTGAGCTGGGTTCAGAACGTCGTGAGACAGTTCG
GTCCATATCCGATGTAGACATAAGAACATTGAAAAGTTTTTCTTTTAGTA
CGAGAGGACCAAAGAAATTAAACCTATGGTGTATTAGTTATTTTACTAAA
AGTAGTCGCTAAGTAGCCAAGTTTAATATATTTTAATCACTGAAACCATA
TAAGTGAGAAAATTACTTTAAGATAAATGTTCTTTTCTAATTAGAGTAAG
ACAACAAATAGATAATTTGATAAAAAGAAAAAATGTATACAATTAGTAAT
AATTTTAGCATTTTTTTACTAAAACTTCGAGAATATATTTTTGCTGATAT
AGCTCAAAGGTAGAGCCACTGACTTGTAATCAGAAGGTTGGGGGTTCGAT
TCCCTTTATCAGTTTATTTTGAAAATTAAAATATTTATATTATATTTATT
TTATAAAAAAATGTTACGTTATTTAGGCCCTAAGTTAAAAAAATTAAAAC
AATTTAATATACATATGCATCCAGGTTTTTCAACTAAATATTCTATTTTA
AATAAAAATTTTATAAAAAATAATAAAGCAATTATATCTTTTTATTTATT
AGAATTACTTGAAAAGCAAAAATTAAAATTTACTTTCTCATTAACTGAAA
AATTAATTAAAAAATATATCTTATTTATACATAAATATAATTATAAAAAA
TTTAATATATCTACTATTATTGAGGCACGTTTAGATAAAATACTTTTTAA
TATAGGATATTCTATTACTATAGCACAGGCAAGACAATTAATAGTACATG
GATATTTTTTTGTTAATTTTAAATTAATTACAAATCCTAGCTTTTTAATT
AAAATTGGTGATATAATTAGTTTATCTTCTAAATCTAGTTTTATATTTAA
ATTATGTAAAAAAAATTTATATATAAAATATATTAAAACTATTAAATGTA
ATTTAAATGTATATATATGTAAAAAAACATGTTTAAGTATTTTTTATTCA
CAAATAAATAATTATACTTTTAATAGTTATAATAATTTATTAATAATACA
ATATTATTTACATTAAAATTATATATATATAATTTTTAATTAATAAAAAA
GGTAAATGAAGTCAAATGGTAAAGACAATAAATTGTGAATTTATTTAAAG
CGGGTTCAATTCCCGTCATTTACCCCATTGATAGTATAGCTTAAAGGTAT
AGCAAAAGATTGCAAATCTTTTTATCTCAGTTCAACTCTGAGTACTATCT
ACTACTAATTATTGAGGATGTGGTGAAATTTGGTAAACACAACGGACTTA
AAATCCGTAAGTTTTAAAAAACTTTAAGGGTTCAAGTCCCTTCATCCTTA
CCTTAATTTTTTTATATAAAATAAGTACCTGTGGCTGAGTGGTAAAAGCG
GTGGGCTCATAATCCATTTTTCAAAAGTTCAATTCTTTTCAGGTATATTA
TAAAAAGAATTGATGCCTGAGCGGTCTATAGGAGCGGACTGTAACTCCGT
CGATAATTTTATCTCCATCAGTTCAAATCTGATTCAATTCATTTTTTTTT
AAATAAAAAAAGGAGAGGTGACTGAGTGGTTTAAAGTATCAAATTGCTAA
TTTGACATATATATTATATACAAGGGTTCAAATCCCTTTCTCTCCTAGAT
ATAGGAAATATAGTTTTAATTAGGATAAAATAACACCCTGTCGCGGTGAT
GATGCGAGTTCAAGTCTCGTTATTTCCGTAATTATATATATGGGTTGTCT
GGGAATTGAACCCAGAACCTTTCGGTTAAAAGCCGAGTACTCTACCATTA
AGCTAACAACCCTATTCTATTTATATAGAGAATATTTTAAAAGCCCTTAT
CGTCTAGTGGTCTAGGACATCTTTTTTTCAGGAAGAAAACGAGGATTCAA
ATTCCTTTGAGGGTACTATTATATAGTTATATACGGAATATAGCGTAGTC
AGGTAGCGCCTCTATTTTGGGAATAGAAAGTCATAGGTTCAAATCCTATT
ATTCCGAAAATTTAATATAGTATTATTATACATTAATATATATATTATGA
ATAATTTTTTTATATCACATAAATTAAATTTTATATATCCTTTAAATTTA
TTTAATCTTGAATATTTATTTTATAAAAATAAATATTTTAATATAAAATA
TATTTATTTTAATAAGTATAATATTTCTTTTTTTAATTTTATTAAATATT
TAAATAATACTTATTATATTTTAATAAACATAATACATCGTATTAAAAAA
AATAATATTATAACTAGAAATAAATTATCTAAATCTACTAAAAAACCTTG
GCAACAAAAAGGATTAGGAAGAGCACGTGCAGGTTCATTTAAATCTCCTT
TATGGAGAGGAGGTAGTAAATTATTTGGACCAATAAATAAAATAATAGAT
ATTAAGTTACAAACTAAAAAAAAAAAAATAACTTTTTTTTATCTACTTTT
AAATAAACGAACTTATATTTCTTTTATATTTATTTCACCTATATTATATA
CTTTTGAAAATATTAATGAATATTTAAATAAACAAAAAAGAATAAAAGGA
TTATTTTATAATAAATTAATATATATTTTATGTAATAATATAACATATAT
AAAAAAAAATTATAATTTAATAGATATTAAATTATTAAATTTTTTTACTT
TTATTAATTTTAATTATATAATATTTTTAATTTAATAAAAATTATTTATA
AAATGTATATATATTGTAAACGAAATAAATATATTTTAACTAGAGTTTAC
GGAAGAAATAATAAAGGACATATTACTATAAGAAATAAACAAGGATTATT
TATTAAAAATATTCAATTAAAAAATATAAATTATAATTATATTTTTAAAA
AAAATATATTAAATTTTAATAATAAAATACTTAAAGTACAAATTATTAAA
AAAGTAATAGATATTAAATTACAAAGATATATTTATAAAGTAATATGTTT
AAATAGTATTTTACAAACTCAATATAAATATTTTCCAATTACAAAAAATA
CAAAAGAAGGAGATATTATATATATAGGATATACAATTCCTTTAAAATTT
GGTAATATTATGCCTATAAAAAATATACTTTGCGGCAGTTGAATTCATAA
TATTGAGCATTTACCTACTAAAGGAGCAATTTTTGTTAAAAATTCTAAAA
TTAGTGCCTTTTTAATTTATATAGGAAAAAAGTATGCTACAATTAAATTA
CCTTCAGGTGAAATTAGATTATTAGATAAAAATGTTTTTTGTATTTTAGG
GGAACTTAATTTAATATTACTTAATTTAAAAAAAATTAAGGCTGGAGATT
CTAGAAATTTAGGAAAACGTCCTAAAGTTCGTGGAGTTGCTATGAATGCA
TGCGATCATCCTCATGGAGGAGGAGAAGGAAAAAATTCTATAGGTCGTTG
TTCTGCATATTCACCTTGGGGAGTTATTTCACGAGGTGTTAAAACTAGAA
AAAATAATAAATATAGTATGAAATTAATTTTAAAAAAATAGAAATATGAT
AAAAATATATTATAAACGAATATATATTTCAAAAGATGTATTACGTATAT
CTAAATTAAATAGTAAACATTTTAAAACTAATTATAATTTAACTATAATA
ATACCTTTATTTCTATGGAAAATAATAGAAGTATATAATGGAAAAAAGTA
TATACCTATTAATATTAATAAAAAAAAAATAGGATTTAGATTAAAAAAAT
TTATTTTTAAAAAGAAAAATAAATTTTCTTATTCAGAATTTAATATTAAA
TTAAATACTTTAATAAAAAATTAAATAATATTATGGGACAAATAGTAAAT
GCTTTAATTTTTCGTTCAAAAAATTTTCCATATTATAATAATATATGAAA
TAATTATAGATACATTTATAAAAATATAAATTATTTTTTAAATTTAAAAA
GATTTATTAAATTTAAAAAGCAATTAAATATTTTATATATAAATAATAAT
TATTCTTATACTAATTATTGCATATATAATATAATATTATTTTCTAAATT
AAATTATATAAATAATAAATATTATATTCAATTATATTTTTTAAATTTTT
TAAAAAAGAATTATACTAAACATATTAAAATTGGATTTAATTTTGTATGT
TTAAAATATCCATTATTATCTACTAATTTTATTTTAAAATATTTAACTAA
TAAAATTCTATTTACTAAAATTTCTTTACGAAAAATTATTCCACAACTTA
TATTATTAATAAATAATATACATAAAATAAAAGGGTTTAAATGTATAATT
TCAGGTAGAATAAATGGAGCTCAAATGGCAAAATTAGAAACATTTAAATT
TAATGAAAGTTCTTTACAAAATAAAAATTTATATATAAAATATAATTGTA
TTAGTATTCCTACTAAATACGGATTATTAGGTGTTAAAATATGATTATTT
TTAAATTAAATTAAATGAAAAAATTTATATTTACTAAAAATATAAAATAT
AAAGGAATAAATTTTCATAAATGTATATATGGAATTTGAGCAATTCAAAA
TATTAAATATGGAACTTTATCTAATAAACATATTAATTTTATAAAACAAT
ATTTACAAAAAAATATTAAAAAAATTAAATGCTATAAATTAAATATTACT
ATTAATAGAATACAAACTAAAAAACCTTTAGATACTAGAATGGGCGGAGG
AAAAGGTTCTATATACGATACACAATATTTTTTAAAACCAGGTTTTATTT
TTTTAGAGTTTTATAATATTCCAGTAAATATAATATTTTCTATTTTTAAA
ATATTTAATACTAAATTACCTATAAAAATAAGATTAATTAATATTAATTA
AAAAATGAATAAATTAGGGTTTATTTTAAAATCTAATACTTATTATGCTA
TTTTAATAATACCATATCATATTACTCATATTAAATATAAAAAAATACAA
ATAAAATTAAAAAAATATTATATATTAAATTATAGACAAGAATATAATAA
AGGAGATATTATTTTTTTTAATTTAAAGAAAAATAAAATATATATTATAA
ATAAAATTTAAATATATGACTAAAATAAATACTTATTTTAATATTACAGA
TAATAGTGGAGTAAAAAAAATATTATGTATACAAAATTTAACTAAAAAAA
CTAAATTAATAAACGTAGGAGATTTAATTGTAGGAGTTATTAAAAAAATT
AATACAACAAGTAAATTAATACATTCTACTATAGTATATGGTATTGTTAT
TAGGTTAAAAAAAAATATATCTATTAATAAAAAATATAATATATCTTTTA
ATGATAATGCTGTAGTTTTAGTAGATAAAAATTTAAATCCTATTGGATCT
CGTATATTTGGATCTGTACCTAAATATTTAAAACAAAAAAATTGTTTAAA
ATTACATTCATTAACAATAGATTTAATTTAATAGTATGAATATTATACAA
AATATAAATAGCTTAATTAATAATATAAAAATATATAAAACATATTTTAT
TATACCTTATACAAAAATAACATATTTAATTCTTTTATTATTAAAAAATT
ATTGTATTAAATCTATATATATACTTAATAATTGAATTTTAATATATATA
TATTATAAAAAAAAAAATTTAAAATTTAAATTTTTTAATTTAAAAAATAA
AAAAAATAATATTACATACATGCAATTACAAAAATTAAAAATAAAAGATG
CAATTATTTTCACATCTAAAGGTATCTTTTCTAGATACCAAGCACTTAAA
TTAAAACAAGGAGGTATTTTATTTTGTTTAATCTATTATTCTAATTAAAA
AAATGACAATTTATAAACGATTAATTATATTTAATAAATTAATTAAATTT
TTTTCAATATTTGATAAAAAAACACAATTAATATATATAAATATATTATA
TAATACAAAATATAAAGTATTATTTTTATCAAAAAAAATAATAAATTTTC
CTTTATTTTTTTCTTTATATTTATTTTCTAAAGAAAAAAACATTTTAAAT
ACTTTATATAAAATATTAAATTATAAATTATATTTATTTTATACTACATA
TAAATTATCTATCGAATTTAGAGGAATAGGATATAAATTTTTATTTATAA
ATAAAAATTTATATTTTATTTTAGGTTATAGTCATTTAATTAAACTTAAA
CTTCCTAAGACATGTAGTATATATATTGATGAAAAAAATAAATTATTAAT
TTTAATATATTCAAATAAATATATGTTAGGTAATATATTTTATATTATTA
AATCTTGTAAAAAATTAAATGTATATAAAGGAAAAGGAATAAAAAATATT
TTTGATCAAATAAAATTAAAATTAAGTAAAACAAAAAATATTAAAAAATA
ATAAATGATTTTTTTGAATAAAAAATTTAAAATTAAATTATTTAAGCAAC
CAAATTTATTATATTCTATAAAATTATATAATGATTTTATTTTTTTTTCT
TATTTAATTAAAGAATATATAAAAATTTACACTAATTTTTCAATATATAT
AATTAAAAATTTTATTTATTTATTAAATATACTTGCAGTTAAATATATAA
TATATTATAGTAATAATAAATATATATTTAATAATATATATCATACTATA
TATATATTAGAATTAATATCATGAAAAAAAGAATTGATTTTTAAATTTAA
TAAAAAATATAATTATAGTATAGAACAAAAAATATTATTAATTAAAAAAA
TATCTAAAACTAGAGCAAAAGGAAGAATAAATAAATATAAAGTAATATTA
ATATTAGGAAATAAAACAGGATGATTTGGTATAGGATATAGTAAACATTT
TTATTTACAAGAAGCTATTTCAAATGCTCGTTTACATGCATTTAAAAATA
TTTATCATTTTCCATTATTTTATTCAAATAAAATTACAAATAATATATAT
ATAGAAAAAAAAATTAAAAAATTATATTTATTTTCTTCTATTCGTAAAAT
ACATATGTCTAGACATTATGTAATTAGAGTATTATTTAATTTTATTGGAT
ATGATATTATTTATTCTAAACTTATTAAATTAAATAATATATATAATATA
TTATCTTTAATTTTAAATTTATAATATGAAAATAAAAAGTGCTCCAAAAC
ATTTATGTACATATTGTATATCTATTAAAAGACATAAAAAAATATATATT
TATTGTTCTAAAAATTTTAAACATAAACAAAGACAAAAATAACACAATTA
ATATTTTTTAAATTAAAATGAATGTAAAAAAACAAACTTCAAATATACTT
ACTTTTTATATAAAAAATACAATGCATAATACATTTATTTCGATATGTAA
AGAGACAATTTTAAATAAAAATAATAAAATTATACCTACCCAACAAGTAT
TAAAAATATTTTCTTGCGGTCTTTTTGGGTTTAAAAATAGAAAAAAAGAA
ACTCCATTTGCTTCTAGTATTTTAGCAAATAAAAGTGCATTATATGCATT
ACAAAATGATATAAAATATATACATATAATTTTTAAAGGAATGAATTTTT
TTAAAAAACTTATATTAAATACTATTATGAAGACAAAATATAATAATAGA
CAATTACATATATTATCAATTACAGATATAACACAATATCCTCATAATGG
ATGTAGACAAAAAAAAATAAAAAAACGTTAAAATTATATAATTTAATTAT
TTTAATATAAATTTATTTATGTTAACTTTAAATCAATTAATAAAAAATTC
AAGAAAAAAAAAAAATAGAATTAAAAAATCAATTTTAAAAAATTATCCAC
AGAGAAAAGGAATTTGTTTAAAAGTATTTACTAGATCACCTAAAAAACCT
AATTCTGCACTACGAAAAGTAGTAAAAATTAGATTATCTAATAATAAAGA
AATTATAGCATATATACCGGGAGAAGGATATGCTGTACAAGAACATAATT
ATGTTCTTATTAGAGGAGGAAAAGTACAAGATTTACCTGGAGTTAGATAT
AAAATTATTAGAGGTGCTTTAGATGTTTGTGGTGTTAAAAATAGAAAAAA
TAGTAGATCGAAATATGGTACTAAATCTAATTAAAATATATTAATTTTAA
TATATATACTAAATGTATTCTTTAAATTCTTTAATTTATTTTTTATTAAT
AAAAAAACTTATAAAATCAGGGATACAACAAAAATCTATTATGATAAAGA
AACAATTATTATTATTAACAAAAAATAATAATATATTATTATATGCTATT
TTAAAATTAATTATACCTATTACTTTTAAAATAAAAAAAATAGGTAATAT
TATATATCAAATTCCTGTTATAGCTCATTATTATAAGTCAATTAATTTAG
CAATAATATGACTTATAAAAGCTGCTAAATTAAAGAGTTTTAATAAAATG
TCTTTTATAAAAGCATTATATCTAGAATGTTATGATGTATTAAAAAAACA
AGGAGTAGCATATAATTATAAACAACAATATATTAAAAAAGCATTAACTA
ATAGAATTTTTATATATTTAATTTCTTTAAAAAAATAAAATATTTTAATA
ATTAAATAAAGAAAATAAATTATGGCAAAAAAAATTTTTAAAAAAACTAA
AACACATTTAAATATAGGAACTATCGGACATGTAGATCATGGAAAAACTA
CATTAACTGCAGCAATTACATCTTATTTATCTAAAATAAATAATACAAAA
GCAAAAAGTTATTCAGAAATTGACTCTGCTCCTGAAGAAAAAGCTAGGGG
AATTACAATTAATACTTCTCATGTAGAATATGAAACTTCTTTACGTCATT
TTGCTCATATTGATTGTCCAGGTCATGCAGATTATATTAAAAATATGATT
ACAGGTGCCGCACAAATGGACGGTGCTATTTTAGTTGTATCTGCTACAGA
CGGACCTATGCCTCAAACTCGTGAACATTTATTATTAGCTAAACAAGTAG
GAGTGCCTAGTATAATTGTATTTTTAAATAAAGTAGATATGGTAGAAGAT
AATGAATTATTAGAATTAGTTGAATTAGAAATAAGAGAATTATTAGATAC
TTATGAATTTAATGGAAATTCTGTTAAAATTATACAAGGATCTGCTTTAA
AAGCTTTAGAAGCTATAAATAAAAATAATTTAAATGATAAATGGGTAAAT
AATTTAAAAGAATTAATAGATGCTTTAGATATATCAATTATAGAGCCTAC
ACGAGACCTAAATAAACCATTTTTATTACCTATAGAAGATATTTTTTCAA
TTACAGGACGAGGTACTGTAGTTACAGGTAAAATAGAACGAGGAAGTATA
AAAATTAATGATACTGTAAATATATTAGGATTTAATGTATCAAAGATAGC
TACTGTAATTGGAATAGAAATGTTTCAAAAAACATTAACTATAGCAGAGG
CAGGAGATAATGTAGGTATTTTATTAAGAGGTATTCAAAAAGAAGAAGTA
AGACGTGGGATGGTATTAGCTCTCCCCTCAAGTATTTTAACTTATTGTAA
CTTTGAAGCAGATATATATATACTTTCTGCGTCAGAAGGAGGTAGAAAAA
CACCATTTTTTGAAGGATATAAACCACAATTTTATTTTTATACAACAGAT
GTTACTGGAACAATTAAATTTATAGAAAGTCCTAATAAAGAAAAACCAGC
TATGATTTTACCGGGAGATAAAATTAAATTAAAAGTAACTTTAATGTATT
CAATTGCATTAGAAAAAGGAATGAGATTTGCTATAAGAGAAGGTGGGAAA
ACTATAGGAGCAGGTATTATTACTAATTTAATAAATTAATTATAATAATA
TAATGAAAAAAAATTTAAAATTTAAAAAAAATAAACGTCTATATAGAATA
TATAATTATTTTAAATATAATATAATATTATTAGATACTATAAAAATATA
TTTATATATACTTTATTATATATTACTTTCTTCTAACTAAATTTATTTTT
ATGTTGAGAACCAGAATTGAACTGGTGACACAAGGATCTTCAGTCCTTTG
CTCTACCTACTGAGCTATCTCAACTTATTATAATATTATAAAGAGTAGCC
AAGTGGTACGGCAACGGATTTTGATTTCGTTATACATAGGTTCGATTCCT
ATCTCTTTAAAATAATAAATACGTTTTTAGTTTAAGGGTAAAATAAAGGT
CTCCAAAACCTAAGATGAAAGTTCAATTCTTTCAAAACGTGAGTATTTTA
TTTTAATTTTATTATTTAATATATTATATATGAAGAAATTAATTAAACTT
AAATTAAATTTAATTGCTGGAAAAGCTACTCCTAATCCTCCTATAGGGCC
TATTTTAGGACAATATGGTATAAATATTAATGCTTTTTGTAAAGAATATA
ATAATAGAACACAAAAATATCTAGGATTAAAAATACCAGTATCAATTATA
TTTTCTGATCCTAAAAAATTAACTATAAATTTACATATACCTTCTTTATC
TTTTTTAATTTTATTTTTTTCTAATAAAAATTTTATTACTATTAATAATT
TAAAAAAAATTTTATATTTAAAAAAAAAAGAATTTTATCCAATTTCAACT
AAAAAATGTATTTATATGATAAAAGGAACTTTAAAATCTATGAATATTAA
TATAAAATAAAATATGAGTAAACAAAATTATTTTAATTTTTTATCAAATT
TAAATAAATTAAAATTAATTAATAAATTTTCTAATTTTATTATACATAAA
AATAATAAAAAATATAAATATTATATTAAGTTAATAAAACAATATCGTTA
TTTAAATATATTTTCTTTTAAAACTATTAAATTTATTACAATTAAATAAA
TTTTATATAAAAAATAATGTTAATTTTAAAAAAAAAATTATATAATAATC
TTTTTTATCGATCAAAATATAATTATAGTTTATATACATATAATAGAAAT
ATATCTTTTAATAAGTCATATTATAATTTAAAAAAACAAACATTATGTAC
AATATATATAATATCACAAGATAAAAATAAATATTTTATTAAAGAATTAT
CAGGAATTTTGATAAAAAAAAATAAAATGCAAAATCTAACTAGTTTACAT
TTACTTTGCTTAAAAAGATATAATAATATTTATTTATCTTTTTTTAAAGA
ACAACCAAATATTTTATTAAAATATAAATTTTAATATATAAATTAAAATT
AAATGAATACTTTTATTAATAATTATCAATTTTTAAATTGTACTCAAGAA
GTTATTAATTGTTTAAAAGAAGCAAAAAAAATAACTTTATTAACTACTTC
TATCACTTCTTCTAATTATACTTTAAGACCTATTCACTTATGTTTAAGTT
TAATATTTAATTCTAAATTAATACAAAAAATTTTAAATATAAATCCTAAT
ATATTATTAAATAAAAAAAATATATTAAATGTAATTTATAATTATAAATT
ATATAATTATAATTTTTCATTAAATAAAAATTTTAAAATAGATACTAATA
TTTTATATATACTTAATATTTTAAATACATTACCTTATCCTTTCAATACA
TTACTTTTATTTTATTTTTTATGAAAACAAAATAAAACTATATATTCTTT
TATTTTTTATATATTAAATATACAAAATTATAATTTAAATATAATAAAAA
ATTATACTAAATATTTTTTTCCTAAAATAATTATACCTACTAATTTAAAA
GATATTTTAAATATACTTGACTTAAATATTAATTTAATAGGAAGAGAAAA
AGAATTAAAAAACATAAATGAAATTTTAATACGAGATTTAAATAGAAATA
TTATATTATTAGGAGAAACTGGAATTGGAAAATCTATAATAATTAAAAAA
ATAGCATCTTTAATTCCTACTAAAATTTTTTTAGAATTAAATATTCCAAA
TTTAATTACATACTCTACTGATATAGAATTAATAAAAACTTTTTTTAAAT
TTTTAAATAAATATAATAATATAATTTTATATTGTAAAGATTTTCATTTA
TTAATTGATAATTCTACTGTAGATATAACTTATTTAAAAAATACAATATA
TAAAATGTTATATTTAAATAAACTTCAAATTATAGGAACTAGCGTAGATA
ATATATATAATAAAATATTATATACTGAGAATAATTTAAAATTTTTATTT
TCAAAAATAAATATTAAAGAACCAACAAAATATATAACTTTATTAATAAT
GAAACAATATCTTAAAACTAATAATATTTATTGGATAAATGATACTATTT
TAGAAAATATTATTGATTTAAGTAAAAAATTTATTAATTCTTATGTTTCC
CCAAAAAAAGAATTATTAATTTTAGATGCTATTATACATAAATATAAAAA
TAATAAATATGTTTCTAAAAAAGAAATTTTAACAATTATTTCACAATATA
GTGAATTACCTACTTCATTAATTTTAAAAGAAACTAATATATTTAATATT
AGTAATATAGAATTAAATTTAAAAAAATATGTTTTTGGTCAAGATATTGC
AGTTACTAAAATTGCTACTTCTTTAAAGCGTACTTATACAGGATTAAAAG
ATAAAAATAAACCTATAGGAAGTTGATTATTATGTGGGCCTAGTGGTACA
GGTAAAACTGAATTAGTAAAATCATTAGCTTATTTATTATTTGGATCTGA
GAAAGAATTAATTAGATTTGATATGAGTGAATTTATGGAAAAACATTCTA
TTTCAAAATTAATAGGATCCCCACCTGGATATGTAGGATGTGATGAAGGA
GGTTTATTAACTGAGGCAGTAAAAAAAAAACCATATTCAGTTATTTTATT
TGATGAAATAGAAAAAGCACATAAAGATATTAATAATATTATGTTACAAT
TATTAGATGAGGGTAATTTAACAGATTCTAAAGGAATGAAAGTAGATTTT
ACTAATACATTAATTATATATACTAGTAATTTAGGATGTCCTACATCAGT
AGTACAATTTAAATCATTTCAAGATGGACTAGAATTATCCGAAGAAGAAT
ATAAATTTTTATCTAAAAATGTAGATAATGCAGTAAAAAAATTTTTTAGA
CCTGAATTTTTAAATAGATTAGATTCTGTAGTTGTTTTTAAGCCACTTAG
TGTGGTATGTTTAACAAATATTATAGATAAATTTATTAATAATTTATTAC
AAAAATTAAAAGAAAATAATATTTTATTACAAATAGAAATTACACAAGAA
ATAAAAATAATTTTAGCTAAATTAGCATATCATCCTTTATATGGAGCTAG
ACCTTTAAAAAGAATAATTGAACAATTTATAGAAAAACCTATTTCAGAAC
TTATAATTAATTTTAAATTTAAAACACCACATTTATTTTCAATATTTAAA
GATAAACAAAAAGAAACTATTAATTATTTATTAAAAAAAATTTAACTTTT
ATGTATATAACGCAGACATAGTTTAATGGTAAAACAATAGCCTTCCAAGT
TAAAAATACGAGTTCAATTCTCGCTGTCTGCTTTTTTATTTATAATATAT
ATATTAATTAATTTTAGTATGGCAAAATTAAAATTTTTAAAAGTTAAAAA
AAAACATAAACAAATATTTTTTTTAAAATTAACAAAAAAAAAAAAAACTA
CTAAATTTAATAATTCTTTATTTTTAGGTAATTATATTTCAAATATAAAT
ATATATATATTTTTATATTTAAGAATAATTTTTTATTCTAAATTAGGAGT
AAATAATTCAAAGCAATTTACATTAATATCTTTATTTTATTTAAAAAACT
TTTTAAATAAAAATATTAAAAAATAGGAGAAATGGCAGAGTGGTTTAATG
CATCTGACTTGAAATCAGAAAAATTTAAAATTTCGTGGGTTCAAATCCCA
TTTTCTCCTTTATCTTATATTTTAAATAAAATAATATTAATTTAATGATA
AAATATGAATAAATTTTATACAAATAATAAAAAATATAAAAAACAACAAA
TTTTAAAAGCATTAAAATTATCTTATACTATTAGAAAAAAAAAATTAAAT
TCTACATTTATTTTTTCTAAATTAAATAATATTATATTATATACTAATAT
AGGTATAAAATCTAAAATACCTAATATATTTCATAATATTAATTTTAATT
GGTTATTAAAAAAATAAGGTATTAATTTATAAGTAAAAAATTAATATAAC
ATACCATGAATTATAGCAGTATTTATTATTGTTATTATAAAAAATATAGT
ATTAAAATTAATATTAGTATTTAAATTAATTATATTATTAGATATATATT
TATTATTTTTAATATTATTAATTAATATTATATTTTTTTTAAATTTTAAA
ATTTTTTTTATATTTTTATAATTATTTTTAATAGCTAAATTTGTTAAGAA
AAAATATTTTAACCATTTATATATAATTAATTTTTTTTTTAAAAAAATTC
AATTAGAAAATATTTCAGAATATGTAGTATTGTATATATGATAATTAGAA
GATATAGTTGCTATTGATTTTAATAAATACATATATTGATCATAATTAGT
TGTAAATAAAATTTTTTGTTTTAAAGAAATATATTTATATAAAAATAAAT
ATACAATACTTAATGAATTTAATAAATTAAGTATTTCAAATATATTTTTA
TTTAAATTTAAATAAAAATATTTATTATTATAATTTAAATTTATACTATA
TTTAATAGGTATTATTTGATTTTTTATTAAATGTAATATATTTAAAGTTA
ACATTTATTTTAATAATATTTATATGATTATATTTTAATAAAATGTCTTT
GCCAACCAGATCCTGTTTTAATTATATCTGTTGTAATTATATTAGATTTA
AGATCACTAAGCCAATCTGTTGAAACTTCTATACTTAATTTTATTAAATA
TTTTATTATTTCTTGAAAACTAATAGATAAAAAAAATCCAGAACAAGCTA
AAATACTTTTAGTAATTCCTAAAATAATAGGAATATATAAAATTTGTTTA
TATCCTAATGTAAATAAAGTATAATTAAGAATTTTTAATTTAGTATACTC
AAATATATCATTTTCTAATAAAGAACTATCTCCAATATAATTTATTTTTA
CAAAAGAAGTCATTTTTTTTGCTATTAATTCAAATTGAATGCTTGGTATA
TTTATTCCATTTTTAAAATATTGTTTTAATAAAGATTCAATTATTAAATT
AAATATAAAAATATGTGACATTGTAATAGAATGATCCTGTTTATAAAAAT
TTAAATTATATGAAAATAATTTTAATAATAAAATATTTATAGAATAATTT
CCAGAAGTAATAATATTATTTGGTAATAATATAGCTGTATTATGTTCATA
TATTTTATTTAAAGATATTGTATTTATTTCTGTAAAAAATAATAAATTTT
TATTAGAAAATGTATATAAATTATATTTTCATAAATAATTTAATGTAGTT
TCTTCATATGAAATAAATAAATTATTTAATATAGATAATTTAGATGGAAT
TAAATATATATTAGGAAGTGCTTTTGCTTCAAAAATAATTTCTATAGAAA
TTAATCCAGATGTAATATCTTTTATAGACTCATTAAAGTTAGAGATATTT
TTTTTATATAAATATATTCCTTTTAAAAAGTTAAATATATATTTATAAGA
AAATAAATTTTTTCAATAAGTATAATATGTTGTGATATATATATAATTTA
TATATAAAGAATATATTTTTACAGAATTTTTTATTAAAGATTTATTATTT
AATAAAAAAGTAATGTAATTATTTATAAATTGTTTATGAATAAGTTGAGT
TATTAAATTTTTAGGAAGTAATATATTTTTTATGAATAAATAATTTAATT
TTGAAAAATTATATTTAATACATATAATTTTATAAAATATATTATCTATT
AAATTTTATTGAAAAAAATAAATTTAATATATATATATTATGTAAATAAG
AATATATACTTTTAAGTTTTCTATTTGAATATAAAAAACTTTTATATTTA
ATTAAAAAATATTTAATAGTTCTTTGATTTATAGATTTAATAAAAATAAT
TTTTTCTTTAGTTATATTATCTATAGTTAAATAATATTTATTTAATAATA
AAGATGTATTTAAATTTAAAATTATTCATTTATAATATTTATTTTTAATA
ATTAATATGGAAAAAATTTATATTTTTATAATGTTTACGTTGAAAAATAT
TATTAATAGTTAAATATGTTAAAATTAGTGTGCTTAAATATATATTATTT
TTAGAATATAATAATTTATTATTAATAGATATAATTTGATTAAATTTATA
TTTTTTTAATATATATACTAAATAAAATGAATTTAAACTAAAATAATATT
TTTTAAGATAAATAAAAGAAAAAATTGTTTTATTAGTTTTATTAAATAAT
TTATAATATGTACTGCATAATTTATATTTAATATTTTTAAATAAATATTT
ACTAATTAGTAAATATTTATTTTTTATATATATATTAGATTTTAAAATAG
TAGATGCTCCCCCCGTATGAAAAGTTCTTAATGTTAATTGAGTTCCTGGC
TCACCTATAACTTGACTAGATAAAATTCCTATACTTTTACCTAAATTATT
TGTATTAAAAGTTGTATGACCAAAACATTTAGAACAAATTGTTCTACCTG
AAATACATGTTTTTATAGAAAAAGTATTTATTTTAAGTAAAGAATTAAAT
TTAATATATAAATTATTTATTAAATTATCTGAGATATAATTATTTTTAAA
TTCTATAATTTTTTTTGTAGTAGGTTCAATTAAATTTTTTTGTAATACTT
TACCAGAAAGTAATAAAAAAAAAGGTAATATTAAAGTACCTTTACTATTT
ATTTGAAATTCATATTCTAATGAATTTTTAGATCCACAATTATATTCTTT
AATATTTAATTCTTGTATAGATTCAACTAATCTACGTGTTAAATATCCTG
CATCTGCAGTTTTTAATGCAGTATCTAATACTCCCTTTCGTGCACCGTAA
CAAGATATAAAATATTCAAAAAAATTTAATCCTTTATTAAAACTATTTAA
TACTGGTATTTTAAAAAATTCTCCAGTAGCATTTGCTAAATAACCCCTAA
CTCCAATTAATTGACATATTTGTGCTCAATTTGCTTTAGCCCCTGTATTT
GCCATAAGATGTAATGAACTAGAAAATGCATTAATATTATTAAAAGAATT
TATTAAATTTAAAAAAGGTATATAAGAATTTATATTTTTTTGTATAGAAT
AAGATATATTATATTCTTTTATATTATAATTTAATTTTAAAAGTTCATTA
TATCGTAATAATGGAGATGTAAAAAAAAAACCTTTGGTACTTTCTAAAGT
TAAAATTAAAGGAAAATAAAATGAATATTCAAATCCTAAAAACATAAGTT
CTTTAATATAATTAGTTATATTAAAATATAATAATTTTTGTACTAAACGT
TGTTCAAAATTAAAAAATTTAGGTCCTAAATTAAAACAAGTAATATTTAA
CATTATTATTTTTTATAATTAATTATATTAATTTTTGTAATAAAAGTCTA
CCTAAAGAGGTTATAATATATTTTTTATAAATATTTTTATTAAAATAAAA
ATGAAAATTTATTCTAACTAAAAAAATTGTATTTATTTTTATTAAAGAAT
GGTTATATGCATTTAATATATCTTCAATATTACTAAAAATTAAATTTTTA
TAATTATATCCTTTAAAAGATACTAATGTATTAATACCTAAAATAATATT
TTGAGAATATTTAAAAATATTTTTTTTAGAAGAAGGTGCGAATAAATTTT
TATCAAAAATTATATTTTTTTTTGCTTCTTTTTTTGCTGCATCAGATAAA
ATTAAAAAAATACCCATTTGATCCCCATCAAAATCCGCATTAAATCCAGA
ACAAGCAATAGGAAATAACTTTATTATTTCATTTTCTATTAAAAAAGGTT
TAAATGTTTGTATATTCATTCTATGTAATGTAGGGGCTCTATTAAACATA
ATAATTTCTTTTAAAAATATATATTTTAAAAGTCTTTTTAAAATTAAAGG
ACTATATTCAATATAATAAGATGCACGTAATAAAGTATTAATATATTTAT
TTTTTTTTAAAATATTTAATAAGATAGGTTTAAAAAGCTCAATACTTAAA
TTAGTTGAAATTCCTATTTTATTAAAAATTAATGAAGGACCAGAAACTAT
AACAGACCTTCCAGAAAAATCAATTCTTTTTCCTAATATATATTGTCTAA
AATAATTAAATTTCCCTTGTAAATGCGAAGATAATGAATTAATATTTTTT
TTTGAATTATTTTTTTCTATTAACATATCTATAGTTTGTTGTAAATTACG
TTTTTCTATTATTTCAAAAGAAATAGGAAATTTACGACGTAACATTTGCC
ATCGTTTAAGTTTATTATTTATAATAATAATAGTCCTATAAATTTCATTT
AAAGGAGATGAAACAAAATTAATAGTATTTAAATATATTAAAGGTCGTAA
TCCTGCGGGTAATACTGGGATTACATCTAACATAATTCATTGTGGATGTA
TATTATTTAATAAACATAAATTTAATAAATTTATAGTTTTTATAATATAT
TTTTTTTTTAATAGATTATTAGTATTATATAATAATGATTTTATTTTTAA
AAGTTTATTTAAAATATTAAAATGTTGTAATAAATATTGAATATAATTAG
ATGCAAAAATAAATTGAGTTATTGTTATTTTTTTTAAAAAATTTATTTTT
TTATTATGTTCTAAAAAAAAAGTATAATATAATAAATATTCTAACATATT
AACTGGTAAATTTAATATATAAGGTAATAATTCATATAAATATCATATAT
GTACTACAGGAGTATATAAATATATATATCCCATTCTATATCTTCTTACT
TGAGAATTTGTATTTTCATACCCACATATAGGACATATATAAGTATATTT
TATTGGATCTATATTTTTAAATATTCCACATTTACATTGCCAAGAAATTA
AAGGACCAAATATTTTTTCACAAAATAATCCATTTAATTTAGGGGTTCCT
GTTTTAAAATCAATAGTATAAGGTTCAGATATTTGACCTAATATTATTAT
ATTATTAATTTTTCTCCAAGATCATTTAATAATATTTAAAGGTGAGGCTA
TAGAAATTTTAAATCCTATATTAGACTTTAAATTATTTAAAGAATTATAA
TTATTCATATATTTTATAAATAATAAAATTTTTATTCTAAAAATTTATAT
TAACAGATAATGTTTGTCCTTCTAATTGATCTATACTAGTAAAAGCTTCA
ATATTTAAATTCATACTATGAATTTCTCTAATAAGAGTACGAAAAGATTC
AGGTATAGTAATATTTTCTAAGTTAGTATTATTAGTTATATTAGATAATA
ATGAAGATCTAGCACAAATATCATCTGATTTATAATTTAAAATTTCTCTT
AAATTATATGAACTGCCATAAGCTTCCATAGCTCATATTTCCATCTCTCC
AAATCTTTGTCCTCCTATTTTTTTTCTACCTTTAACAGGTTGTTGCATTA
ATTCAGTATAAGGACCTACAGTTCTATAATGTATTTTATCTTTTACCATA
TGTATTAATTTAGAATATTTAGAAACTCCTAAAAAAGACGATTCTAATAA
TTTATATCCTGTTCTTCCATCTCTTAATAATATTTGTCCTGGAATATATG
AATTATATAAAAATAAATTACCAGTTTTTTCTTTTAATTTATTTAAATAA
TTATACAATAATGTTTTTATATAAAATTTAGGTAAATTAAATGTATTACT
AATATACATTCGTGTATTTGTAAAAAAGCATCCTAATCCAAATAAATTTT
CAAAAACTTGACCAATATTCATTCTTGAAGGAATTCCTAAAGCATCAGTT
ATAATATCTGGAATTAATCCAGTAGTATATGGTAAATTATTTGTAGCTGA
AATATATGCTACTACTCCTTTATTTCCATGACGACCACATAATTTATCAC
CTACTGATAATATTCTTTGATTACATATATATATTCTACATTTTAAATAA
AATCCTGTATAAGAATTAAAATTAGATGGAGAAGAAAATATTTCAGTTTT
AATAACTCTGCCTGAATTTCCAAAAGAAACTATTGTTGATTTATTTTTAA
TATTTCTTAAATGTTGTCCAAATAAAATAGAAATTAAATTAAATAAAGGT
AAATTATATATATTTATATTACGTATAAGTAATTTAGATACTAAAATATC
ATTATTTAATACTTTTGATCCTTCTTTTATAATTCCAAAAAAATCTAAAT
TTCTTTTACTAAAAAAACTTTTTTTAGGTATATTAATACTAGAAATTTCA
AATGTTTCTCTATCTATACAAGTAAACATAACTTCATATATTTTAAAATG
AAGAGAAGTAAATAATTGTGAATATACTATTTTTTTATTTATAACTATAG
CATCTTCAAAATTATATCCAAAAAAATTTCCATAAGAAACTAATAAATTA
TTTCCAGCTGTAAATTCAGAATATAATATATCTTGTGTAGAACTAAGAGG
TTGGCCACAAAAAACTCTTTCTCCTTGCCATACATGTGGCTTAGAATGTA
ATATAGTAAAATAATTACTACGTTTATATTTATCTAAATAATATATAATT
TTTCTATTGTATATATCTCTAATAATTATTTTATATGAAGAAACATAAAT
AACAATTCCTTCTTGATATGCTTTTATACTTAAAGTATTATAATTTAATA
GATTTTTTTCAAATCCAGTAATTATAATTGATTTTTTATGTTTTAATGTA
GGTACAATTTGTGATTGCATTTTTGCACCCATTAATCCTCTTGCAGGATC
ATTATAAAATAAAAAAGGAATTAAATTTTCAGCATATGAAAAAAGATCCA
TAGGTTTTATATATATAATATTTTTTATAAAAATATTTTTAATTTTAAAT
GAATTTTTACTAAGTCCTAAATAAAATAAATTAAAAATTTTATTTTTTCT
TAAATAATAATTATTAAATAAAACAATATATGTTTGGCGATTAAATGAAT
TTATAAACGTAATAAAATTTTTTGTTTTTATATTATTTATAGATTGATAT
GGAAATTGAATATTATTTTTTTTTTCAAGCTTAATATTTTTAGTAAAACT
TATAACTAATCCACAATTTATCCCCTCTGTAGTATCTATTAGACATAAAG
AACCTATTTGATTTAAATTAATATTTCTTACTTGTAAATTTTGTTGTAAT
TTAGAATTATAATTAGTAACTCTATTTTTATGTATAATTTCAGAAAAACT
ATTAATTTGTTCTAAATATTGTATTAATGGATTAATTGTTAAATATTCTT
TTAAATTAAAGTATATATTAGATTTAAAATAATTAGTAGTATTATTTCTA
TTTAAATTAGTATGTATATATTTATATATATCATTACGTAATAATTTTGA
AAATTTATTTAAAAAATAAGAATATTGAGTTGAAAAATAATTACCTAAAG
TAGAAATTGAACGAAATTCTACTTTATCTATTTCTGATAAAGTTTTTTTA
TTATATTTAATATCTAATAATATATCTAATATAGAAATAAAATCTAATAC
TATAAAATTTTTTATATTAGAAAAAAAATTATTTATCTGTATATAATTTT
TATTTAAAATATTTCCAAAAATAGAATATGTATTTAATTTAAAAGATATA
TTAAAAAAAAAGGAAATAAAAGAATATAATTCTGAGTTAATAATATTTGT
ATCTATCTGAGAATTTAACAATAATTTTTTTAAATAGAAAGATTTATTAT
AACGTGAATAGATAAGAATATCTTGTATAGAAATACCTAATAAATATAAA
AAAGAAATTAAATTAATTTTATAATTATTAATAATACAAAAACATTGATC
TTTTTCTAATACTAAGTTAATAATAAATATTTTATTAAATATTATTTTTG
CATATATAATAAAATTAGAATTTTTAATGAAACTATTAAAAAATATACCA
ATATAATTAAACATTAATTTAGAAATAAATGTTTTTTTTAATCCATTTAT
AATTAAATTTTTTTCAGCAGTATATTTTGGTACCTCACCTATTAAATAAT
AAATAAGTTTATACTTATTTCTATTTAAATTATATATTTTTAAAGGTAAA
AATATTAAAATTTTAGAATTAAAATTTTGTATAATATCTATATTTTGACT
AGTTAAATTAGTTGTTTTAAAAAATAATAAATCATTTAAAATATAAATAT
TATATTTACATTTATTAAAATAAATATAAAATTCATCTCCTAAATAATTT
TTAATAGAAGATATTAAATAATATATTAAAGTTTTATAATATTCTAAATA
AAAAGTTTTTAATGTTTTTAATGTAATAAAATTTTTTAATAAAAAAATCA
TATAAAATAATAAAATATTATTAATTAATAATTATTTTTAATTTATATAA
ATTAAAAATTAGACTGAGTACGCATTAAAATTAATAAAGGTACTTCTAAT
TCTAATTCTAAAGGTAATTTAGAACAAATATTTTGACAAAAACCATAAAT
TAATAAAGTTAATGCTATTTTAAGATTAATTCCTCTTTGTAATAAAAAGA
AAATAAAATCTGATTCTAATTTAGAAATACTAGCTTCTTGATTTATAAAA
GTAGAATAATTATTTACAATTGTATAAGGTATAGTTATTGTAAATGTATT
ATCTCCTAATAATAATGAATTACATTCTGTATAATTATATGTATATTTAG
CATTTTTAAAAATTTTTACTAATCCTCTATATGCATAACTTGAATTATTT
AATGAAATACTTTTTGAATAAACACGACTTTTAGTATAAGATCCAATATG
TAACATTTTATTTCCTGTATCTGCTATTTGCATTTCAGAAATTAAAGATA
AAGAAAAAAAATTACTTGAAGAAAAATCTCCTATTAAATATGTAGAAGGA
TATTTTCATGTAATAGCAGATCCCATTTCTATTTGAACCCAATCTAAAAT
AGCTTTTTTAAAACACCAACCACGTTTTGTTGTAAAATTATATAAACCAC
CTTCTCCGGATTGATCTCCATGGTACCAATTTTGTACAGTAGAATAATTT
AGTATTCCTTTTTCTTTTACTAAAAGTTCAACTAATGCAACATGTAATTG
AGATTCTAAAAAAATAGGAGCAGAGCAACCTTCTGTATATATTACTGTAG
CAAAAGCATTTACTATTAATAATGTTCTTTCAAATTGAGCAAAATCTTCA
GATTGAGTTCTAAAATAAGTAGATAAATTAATATTACATTTAATATTTTT
TGCTATAAAACAAAAAGAACCACCACTAAATATTGTAGAATTTAAAGTAG
CAAAAAAATTATCTTCTAAAGATACAATGGTACCTATATATATAAATACT
AAAGAAGGAAAGTATTTTATAGCTTCGAAAAAAGGCATAAAAATTATACC
AATTTTAAGTAAAAAATTAGTAATTGTATCTACTATAGATACACTATCTA
ATACTACATCAACGGCTAACTTAGAAATAATTTTATTTTCTTGATTATTT
AATCCTATTTTATCTAAAATTGAATTAAACATATTTGTAATTATTTTATT
TGAATTATAATTAGAAGGAATAGAATAATAAGAAATATCATCATATGAAA
TATCAGGAATTTCAAAAAAACACCAATCTGGTTGTTTAAATTGTTTTAAA
ATTATATATGCTCTATATCTAAATATATATAAAAATAAAAAATCTTTAAA
TTTAATATTAAATTTAGTTAATGTATTTAAATTTAATCCACCTATTAAAC
GATATGTATCTATAGTACCTGGATGCATATGTATATTAAATTGTTTTAAT
TTTTTTAACTTAGGGCCTAAATAACGTAACATTTTTTTATAAAATAAATA
TAATATAAATATTTTAATTTTCAAAATAAACTGATAAAGGGAATCGAACC
CCCAACCTTCTGATTACAAGTCAGTGGCTCTACCTTTGAGCTATATCAGC
AAAAATATATTCTCGAAGTTTTAGTAAAAAAATGCTAAAATTATTACTAA
TTGTATACATTTTTTCTTTTTATCAAATTATCTATTTGTTGTCTTACTCT
AATTAGAAAAGAACATTTATCTTAAAGTAATTTTCTCACTTATATGGTTT
CAGTGATTAAAATATATTAAACTTGGCTACTTAGCGACTACTTTTAGTAA
AATAACTAATACACCATAGGTTTAATTTCTTTGGTCCTCTCGTACTAAAA
GAAAAACTTTTCAATGTTCTTATGTCTACATCGGATATGGACCGAACTGT
CTCACGACGTTCTGAACCCAGCTCCGTGCCGCTTTAATGGGCGAACAGCC
AACCCTTGGACCTACTTCAGCCCAGGATGCGACGAGCCGACATCGAGGTG
CCAACCTCCCCGTCGATAGAACTTGGGGGAGATCAGCCTGTTATCCCTAG
AGTAACTTTTATCGTTAGCGACGCCTTTCCACAAAGAACTGTCGGATCAT
TAAGACCGACTTTCGTCCTTGTTCGAGTGGTAACTCTTACAATCAAGCCT
TATACCCTTTATAGTTTTAATTTAAAAAAAAATTTAAATTAAAAAAAGAC
CTTTGTACACCTCCGTTGCTTTTTAGGAGGTTACCGCCCCAGTCAAACTA
CCTTTTTAAAATTTTTTTAAAATTGGTTAACAATATTTTAATAAAAAAAT
AAAATATAAAAGAGTGGTATTTCAAGATAAATTAATTAATTTCCCACTTA
TTCTACACAAATATATTTTATTTTTAATTTCAAAATATAGTAAAGCTTCA
TAGGGTCTTTCTGTCCAGATGTAGATAGTCCGTATCTTCACAGACATTCC
TATTTCACCGAATCTTTTTCTAAGACAGCATCCAAGTCGTTACACCTTTC
GTGCAGGTCGGAACTTACCCGACAAGGAATTTCGCTACCTTTGGACCGTT
ATAGTTACAGCCGCCGTTTACTGGAGCTTATAAAAATACTTGGATAAAAA
ATATTTTTTTTAACTTACCAGCACTGGGCAGGTGTCAGCCCCCTTACATT
GTGATTAAACTTAGCGGAGACCTGTGTTTTTGATAAACAGTCGCTTGGAT
CTTTTTATTGCAGCCCTTTGGGCATCCTTTCTCCCGAAGTTACAGGATTA
TTTTGCCGAGTTCCTTAGAAAAAGTTATTTCGTACTCCTTAGTATATATA
TACTTGCTTACTTGTGTCAGTTTTAGTACAGGCATAATATATATAAAACA
GATACATTTTTCTAGCTATATAATAAACATATATTAAGTAACTATTTCTT
AAAATATATATTATATATAATAGGTCACTATTTGTATATATATATTATGG
TAAAGGAATTTTAACCTTTTACCCATCAAGTACATATTAAATCTAATTTT
AGGCCCTGACTTTATCTACGTGGTATATCCTTTCGTAGAAAACCTTTAGC
TTTCGGAGTATTAGATTTTTTACTAATATTTATGCTACTTAAGCTGACAT
TCTCACTTCTATTATCTCCACAAAAATTTACATTTTTGCTTCTAAAATAT
AGAACGCTCCTCTATCGATTTAAAAATAAATCCCATAGCTTCAGTAAAGT
ATTTTTTTTCTTTCATTTTTAGTGCATAATTTCTAATTTAACAAGCTATT
ACGCACTTTTTAAAGGATAGCTGCTTCTAAGCTAACCTCTTAAATATAAC
TGAAATTAAAGTACCTTTTGTTTTAAATACTTTTTAAAAACTTTAACTTA
TGGTGTGGGTTGTTTCCCTTTAGACTATTGAGATTTTCCCCAATAGTCTC
ACTTATTACTTTAAACTATAATAGGTATTATTAGTTTATATATAATGTAT
ATTATATATAATATGTATTATATATAGTGCTTTACCACCTTAATTATATA
ATAGTAATAGCTGCGCCTCAACGCATTTCGAGGAGAACCAGCTAGCTCCG
AATTCGATAAGCATTTCACCTCTAATCTCATCTCATCTGATGATTTTGCA
ATATCAACCAGTTCGAACCTCTATATAGACTTCTCTATATTTCATTCTGG
ACAAGATTAATTCATTCGGGTTCGGGTTCTTAATTATAAACAATTGTTAT
TATTTAATAATAACTCGCGTTAACTCTGGCTTCAATTAATTAAATTTAAC
CAAATGCTTAAAATAATTAAGACTCGTCAGCTCCTTCTTCAACAGGCATA
TAGTTAGATTCTTTAATCCTTCTATAGATTGTAAGATAAAAAATTTCATG
TTCTTTTCACTTCCCTTACGGGGATCTTTTCACCTTTCCCTTACGGTACT
AGTTCACTATTGATTACTTTGAAGTATTTTATTTTTCAAGGAGGTTCTTG
TTAACTTCAATCAGAATTATATTCTAATTTACTAATAATAAATAAACATA
TATATGTTTATACTCCCTTTTCGCTCGCCACTACTTTGGGAATTTTTGTT
AATTTTTTTCCTTTGGATACTAAGATGGTTCAGTTCTCCAAGTTTTCTTT
TTTTTAGAAAAATATAAGGTACTCCCATTCAGAAATCTTTAATTTATTGC
ATTGCTGCTATTTAAAGTATTTTCGTAATAAACGTCTTTCTTCGTCTTCA
AGTATCAAGGTATTCTTTTTTATCTTATATAAATATATTAATTTATATTT
AAACTATAAATACTTAAATTAAAAACGGAGAACGGATTTGAACCGTTGAC
CTTCGGATCATGAGCCCGACGAGCTACCAAACTGCTCTACTCCGTTTTAT
TTTGTAAAAGCCAAGAGGGATTTGAACCCACGCTCTTGTGGTCCGTAGCC
ACATGCTCTTCCAACTGAGCTATTGGCCTCCCCTATTATAATAATAGGGT
AGTTAACTCAATGGTAGAGTATATACCTTACGAGTATAAAGTTGTTGGTT
CGATTCTAACACTACCCATCCATATTAAACCTATCATTTAATTTGGAAAA
GATAAAAACCTTCTAAGTTTTTAATGTAGGTTCAAGTCCTACTAGGTTTA
TATACGGAAGTGGCGAAAGGGTATACGCGTTAGATTTAGGATCTAATAGA
AATTTCTATGAGAGTTCAAATCTCTCCTTCCGTAAAAACTCCACAGGCTG
GGATCGAACCAGCGACTTTTCGGTTAACAGCCGAAAGCTCTGACCACTGA
GCTACTGAGGAAGTATTTATACATATATAGATATAGAGGGGGAATATAAT
TCAAGGGTAGAATAGTTCTTTTGCAAAGAAAAAGTTAGCAGTTCGAGTCT
GCTTATTTCCAATTAAAAAATATTCCTTAAATGTATATTATATATATAAT
TTTTGTACTAAATGAGTTTGATCCTGGCTCAGGAAAAACGCAAGAGACGT
GCCTAACACATGCAAATTTAATAGTTACTATATAAAACTATAGTGAATTG
GTGAGTAATATATGAAAATTTAAGTTTAGATTAGAAGTATCCCTAATAAC
TTAGGGTTAATCTCTGATATGCGCATTTGTGCTTTAAAAAGTTAATACTG
TCTAAAAAAAAGTTCATATCTGATTAGCTAGTTAGTAAAATAATAATTTA
CTAAGGCGAAGATCGGTAGCTGCCCTGAGAGGGGGATCAGTCACATTGGA
ATTGAAATACAGTCCAAACTCCTACGGGAGGCTGCAGTGGGGAATATTCT
GCAATGAGCGCAAGCTTGACAGAGCGTCGTCACGTGGAGGAAGACAGCTT
AATACAGTTGTAAACTTCTTTTATTTCAAAGTGAATATTGACACTTAAAT
AAATAAAGTATCGGCAAACTCCGTGCCAGCAGCCGCGGTAAAACGGGGGA
TACAAGCGTTATCCGGAATTACTGGGCGTAAAGCGTATGTAGGTGGTTTT
AATATATTTTTATTTAAAAAAAACTATATATTTGTTTTTTATTAAAAAAA
TTATTAAACTAGAGTCTGTTAGGGGTAAAAGGAATTTTTTGAGTAGTAGT
GAAATGCAAAGATACAAAAAAGAAGACCAAAAGCGAAGGCATTTTACTGG
AGCAGCACTGACGCTGAGATACGAAAGTTAAGGTAGCGAATGGGATTAGA
TACCCCAGTAGTCTTAACTGTAAACTATGGATACTCGGAATTAAATATAA
TTAATATTTAGTTCCTTAGCTAACGCGTTAAGTATCCCGCCTGAGTAGTA
CGCTCGCAAGAGTGAAACTCAAAGGAATTGACGGGGGCCCGCACAAGCGG
TGGAGCATGTGGTTTAATTCGATGTAACGCGAAGAACCTTACCAGAACTT
GATATATATGTTTTTAAAAATTTAATAAATTTTTATAAGTACATCTACAG
GAGGTGCATGGCTGTCGTCAGCTCGTGTCGTGAGATGTTGGGTTAAGTCC
CGCAACGAGCGTAGCCCTTATTTAAAGTTAACTATCTTTAAAAACTGCCT
ATATTTGTCTATATAAAAATAAGGAGGAAGGAATGGAAAACGTCAAGTCC
TCATGCCCTTTATGTTCTGGGCTATACACGTGCTACAATGGATGGTACAA
TAAATTGAATATAAAAAATTTAAAAAAATTTTTTATTTTTATTTGAGAAA
ATAGATTTAATTATATTAATAAAACCATTCGTAGTTCGGAACATAAATTG
AAAGTTATTTATGTGAAGCTGGAATCGCTAGTAATCGCCGGTCAGCCTTA
CGGCGGTGAATAAGTCATCGGGCCTTGTACACACCGCCCGTCACACCATG
GGAATTAATTATTATTGAAACTTCTGTTTAAGAAAATAAATAAGAATTAG
TAACTGGGGTGAAGTCGTAACAAGGTAGCTGTACTGGAAGGTGCGGCTGG
ATAATATACTAATAAATAGTACACACACTACTGGCCGCTAGTATAAACTT
TGACCCACTTTTTTAGTATAAAAATTGTGAAAAAAGTTAAAGGCAACAAT
ACTTTTAAGTAAAATTACTGGGAAGATAGCTAAGCGCTAGTTAGTAAAGT
AAGTAAACAAAAGGGCTGTTAGCTCAGCGGTAGAGCACGCCCCTGATAAG
GGCGAGGTGCCTGGTTCAACCCCAGGGCGGCCTAGACTATATTTTATT
>Texas-1
CAAATATTTTTATATATTTATTATTTTATATATAATAAAATATAGTCTAG
GCCGCCCTGGGGTTGAACCAGGCACCTCGCCCTTATCAGGGGCGTGCTCT
ACCGCTGAGCTAACAGCCCTTTTGTTTACTTACTTTACTAACTAGCGCTT
AGCTATCTTCCCAGTAATTTTACTTAAAAGTATTGTTGCCTTTAACTTTT
TTCACAATTTTTATACTAAAAAAGTGGGTCAAAGTTTATACTAGCGGCCA
GTAGTGTGTGTACTATTTATTAGTATATTATCCAGCCGCACCTTCCAGTA
CAGCTACCTTGTTACGACTTCACCCCAGTTACTAATTCTTATTTATTTTC
TTAAACAGAAGTTTCAATAATAATTAATTCCCATGGTGTGACGGGCGGTG
TGTACAAGGCCCGATGACTTATTCACCGCCGTAAGGCTGACCGGCGATTA
CTAGCGATTCCAGCTTCACATAAATAACTTTCAATTTATGTTCCGAACTA
CGAATGGTTTTATTAATATAATTAAATCTATTTTCTCAAATAAAAATAAA
AAATTTTTTTAAATTTTTTATATTCAATTTATTGTACCATCCATTGTAGC
ACGTGTATAGCCCAGAACATAAAGGGCATGAGGACTTGACGTTTTCCATT
CCTTCCTCCTTATTTTTATATAGACAAATATAGGCAGTTTTTAAAGATAG
TTAACTTTAAATAAGGGCTACGCTCGTTGCGGGACTTAACCCAACATCTC
ACGACACGAGCTGACGACAGCCATGCACCTCCTGTAGATGTACTTATAAA
AATTTATTAAATTTTTAAAAACATATATATCAAGTTCTGGTAAGGTTCTT
CGCGTTACATCGAATTAAACCACATGCTCCACCGCTTGTGCGGGCCCCCG
TCAATTCCTTTGAGTTTCACTCTTGCGAGCGTACTACTCAGGCGGGATAC
TTAACGCGTTAGCTAAGGAACTAAATATTAATTATATTTAATTCCGAGTA
TCCATAGTTTACAGTTAAGACTACTGGGGTATCTAATCCCATTCGCTACC
TTAACTTTCGTATCTCAGCGTCAGTGCTGCTCCAGTAAAATGCCTTCGCT
TTTGGTCTTCTTTTTTGTATCTTTGCATTTCACTACTACTCAAAAAATTC
CTTTTACCCCTAACAGACTCTAGTTTAATAATTTTTTTAATAAAAAACAA
ATATATAGTTTTTTTTAAATAAAAATATATTAAAACCACCTACATACGCT
TTACGCCCAGTAATTCCGGATAACGCTTGTATCCCCCGTTTTACCGCGGC
TGCTGGCACGGAGTTTGCCGATACTTTATTTATTTAAGTGTCAATATTCA
CTTTGAAATAAAAGAAGTTTACAACTGTATTAAGCTGTCTTCCTCCACGT
GACGACGCTCTGTCAAGCTTGCGCTCATTGCAGAATATTCCCCACTGCAG
CCTCCCGTAGGAGTTTGGACTGTATTTCAATTCCAATGTGACTGATCCCC
CTCTCAGGGCAGCTACCGATCTTCGCCTTAGTAAATTATTATTTTACTAA
CTAGCTAATCAGATATGAACTTTTTTTTAGACAGTATTAACTTTTTAAAG
CACAAATGCGCATATCAGAGATTAACCCTAAGTTATTAGGGATACTTCTA
ATCTAAACTTAAATTTTCATATATTACTCACCAATTCACTATAGTTTTAT
ATAGTAACTATTAAATTTGCATGTGTTAGGCACGTCTCTTGCGTTTTTCC
TGAGCCAGGATCAAACTCATTTAGTACAAAAATTATATATATAATATACA
TTTAAGGAATATTTTTTAATTGGAAATAAGCAGACTCGAACTGCTAACTT
TTTCTTTGCAAAAGAACTATTCTACCCTTGAATTATATTCCCCCTCTATA
TCTATATATGTATAAATACTTCCTCAGTAGCTCAGTGGTCAGAGCTTTCG
GCTGTTAACCGAAAAGTCGCTGGTTCGATCCCAGCCTGTGGAGTTTTTAC
GGAAGGAGAGATTTGAACTCTCATAGAAATTTCTATTAGATCCTAAATCT
AACGCGTATACCCTTTCGCCACTTCCGTATATAAACCTAGTAGGACTTGA
ACCTACATTAAAAACTTAGAAGGTTTTTATCTTTTCCAAATTAAATGATA
GGTTTAATATGGATGGGTAGTGTTAGAATCGAACCAACAACTTTATACTC
GTAAGGTATATACTCTACCATTGAGTTAACTACCCTATTATTATAATAGG
GGAGGCCAATAGCTCAGTTGGAAGAGCATGTGGCTACGGACCACAAGAGC
GTGGGTTCAAATCCCTCTTGGCTTTTACAAAATAAAACGGAGTAGAGCAG
TTTGGTAGCTCGTCGGGCTCATGATCCGAAGGTCAACGGTTCAAATCCGT
TCTCCGTTTTTAATTTAAGTATTTATAGTTTAAATATAAATTAATATATT
TATATAAGATAAAAAAGAATACCTTGATACTTGAAGACGAAGAAAGACGT
TTATTACGAAAATACTTTAAATAGCAGCAATGCAATAAATTAAAGATTTC
TGAATGGGAGTACCTTATATTTTTCTAAAAAAAAGAAAACTTGGAGAACT
GAACCATCTTAGTATCCAAAGGAAAAAAATTAACAAAAATTCCCAAAGTA
GTGGCGAGCGAAAAGGGAGTATAAACATATATATGTTTATTTATTATTAG
TAAATTAGAATATAATTCTGATTGAAGTTAACAAGAACCTCCTTGAAAAA
TAAAATACTTCAAAGTAATCAATAGTGAACTAGTACCGTAAGGGAAAGGT
GAAAAGATCCCCGTAAGGGAAGTGAAAAGAACATGAAATTTTTTATCTTA
CAATCTATAGAAGGATTAAAGAATCTAACTATATGCCTGTTGAAGAAGGA
GCTGACGAGTCTTAATTATTTTAAGCATTTGGTTAAATTTAATTAATTGA
AGCCAGAGTTAACGCGAGTTATTATTAAATAATAACAATTGTTTATAATT
AAGAACCCGAACCCGAATGAATTAATCTTGTCCAGAATGAAATATAGAGA
AGTCTATATAGAGGTTCGAACTGGTTGATATTGCAAAATCATCAGATGAG
ATGAGATTAGAGGTGAAATGCTTATCGAATTCGGAGCTAGCTGGTTCTCC
TCGAAATGCGTTGAGGCGCAGCTATTACTATTATATAATTAAGGTGGTAA
AGCACTATATATAATACATATTATATATAATATACATTATATATAAACTA
ATAATACCTATTATAGTTTAAAGTAATAAGTGAGACTATTGGGGAAAATC
TCAATAGTCTAAAGGGAAACAACCCACACCATAAGTTAAAGTTTTTAAAA
AGTATTTAAAACAAAAGGTACTTTAATTTCAGTTATATTTAAGAGGTTAG
CTTAGAAGCAGCTATCCTTTAAAAAGTGCGTAATAGCTTGTTAAATTAGA
AATTATGCACTAAAAATGAAAGAAAAAAAATACTTTACTGAAGCTATGGG
ATTTATTTTTAAATCGATAGAGGAGCGTTCTATATTTTAGAAGCAAAAAT
GTAAATTTTTGTGGAGATAATAGAAGTGAGAATGTCAGCTTAAGTAGCAT
AAATATTAGTAAAAAATCTAATACTCCGAAAGCTAAAGGTTTTCTACGAA
AGGATATACCACGTAGATAAAGTCAGGGCCTAAAATTAGATTTAATATGT
ACTTGATGGGTAAAAGGTTAAAATTCCTTTACCATAATATATATATACAA
ATAGTGACCTATTATATATAATATATATTTTAAGAAATAGTTACTTAATA
TATGTTTATTATATAGCTAGAAAAATGTATCTGTTTTATATATATTATGC
CTGTACTAAAACTGACACAAGTAAGCAAGTATATATATACTAAGGAGTAC
GAAATAACTTTTTCTAAGGAACTCGGCAAAATAATCCTGTAACTTCGGGA
GAAAGGATGCCCAAAGGGCTGCAATAAAAAGATCCAAGCGACTGTTTATC
AAAAACACAGGTCTCCGCTAAGTTTAATCACAATGTAAGGGGGCTGACAC
CTGCCCAGTGCTGGTAAGTTAAAAAAAATATTTTTTATCCAAGTATTTTT
ATAAGCTCCAGTAAACGGCGGCTGTAACTATAACGGTCCAAAGGTAGCGA
AATTCCTTGTCGGGTAAGTTCCGACCTGCACGAAAGGTGTAACGACTTGG
ATGCTGTCTTAGAAAAAGATTCGGTGAAATAGGAATGTCTGTGAAGATAC
GGACTATCTACATCTGGACAGAAAGACCCTATGAAGCTTTACTATATTTT
GAAATTAAAAATAAAATATATTTGTGTAGAATAAGTGGGAAATTAATTAA
TTTATCTTGAAATACCACTCTTTTATATTTTATTTTTTTATTAAAATATT
GTTAACCAATTTTAAAAAAATTTTAAAAAGGTAGTTTGACTGGGGCGGTA
ACCTCCTAAAAAGCAACGGAGGTGTACAAAGGTCTTTTTTTAATTTAAAT
TTTTTTTTAAATTAAAACTATAAAGGGTATAAGGCTTGATTGTAAGAGTT
ACCACTCGAACAAGGACGAAAGTCGGTCTTAATGATCCGACAGTTCTTTG
TGGAAAGGCTGTCGCTTAACGAATAAAAGTTACTCTAGGGATAACAGGCT
GATCTCCCCCGAAAGTTCCTATCGACGGGGAGGGTTGGCACCTCGATGTC
GGCTCGTCGCATCCTGAGGCTGAAGTAGGTCTCAAGGGTTGGTCTGTTCG
CCCATTAAAGCGGCACGTGAGCTGGGTTCAGAACGTCGTGAGACAGTTCG
GTCCATATCCGATGTAGACATAAGAACATTGAAAAGTTTTTCTTTTAGTA
CGAGAGGACCAAAGAAATTAAACCTATGGTGTATTAGTTATTTTACTAAA
AGTAGTCGCTAAGTAGCCAAGTTTAATATATTTTAATCACTGAAACCATA
TAAGTGAGAAAATTACTTTAAGATAAATGTTCTTTTCTAATTAGAGTAAG
ACAACAAATAGATAATTTGATAAAAAGAAAAAATGTATACAATTAGTAAT
AATTTTAGCATTTTTTTACTAAAACTTCGAGAATATATTTTTGCTGATAT
AGCTCAAAGGTAGAGCCACTGACTTGTAATCAGAAGGTTGGGGGTTCGAT
TCCCTTTATCAGTTTATTTTGAAAATTAAAATATTTATATTATATTTATT
TTATAAAAAAATGTTACGTTATTTAGGCCCTAAGTTAAAAAAATTAAAAC
AATTTAATATACATATGCATCCAGGTTTTTCAACTAAATATTCTATTTTA
AATAAAAATTTTATAAAAAATAATAAAGCAATTATATCTTTTTATTTATT
AGAATTACTTGAAAAGCAAAAATTAAAATTTACTTTCTCATTAACTGAAA
AATTAATTAAAAAATATATCTTATTTATACATAAATATAATTATAAAAAA
TTTAATATATCTACTATTATTGAGGCACGTTTAGATAAAATACTTTTTAA
TATAGGATATTCTATTACTATAGCACAGGCAAGACAATTAATAGTACATG
GATATTTTTTTGTTAATTTTAAATTAATTACAAATCCTAGCTTTTTAATT
AAAATTGGTGATATAATTAGTTTATCTTCTAAATCTAGTTTTATATTTAA
ATTATGTAAAAAAAATTTATATATAAAATATATTAAAACTATTAAATGTA
ATTTAAATGTATATATATGTAAAAAAACATGTTTAAGTATTTTTTATTCA
CAAATAAATAATTATACTTTTAATAGTTATAATAATTTATTAATAATACA
ATATTATTTACATTAAAATTATATATATATAATTTTTAATTAATAAAAAA
GGTAAATGAAGTCAAATGGTAAAGACAATAAATTGTGAATTTATTTAAAG
CGGGTTCAATTCCCGTCATTTACCCCATTGATAGTATAGCTTAAAGGTAT
AGCAAAAGATTGCAAATCTTTTTATCTCAGTTCAACTCTGAGTACTATCT
ACTACTAATTATTGAGGATGTGGTGAAATTTGGTAAACACAACGGACTTA
AAATCCGTAAGTTTTAAAAAACTTTAAGGGTTCAAGTCCCTTCATCCTTA
CCTTAATTTTTTTATATAAAATAAGTACCTGTGGCTGAGTGGTAAAAGCG
GTGGGCTCATAATCCATTTTTCAAAAGTTCAATTCTTTTCAGGTATATTA
TAAAAAGAATTGATGCCTGAGCGGTCTATAGGAGCGGACTGTAACTCCGT
CGATAATTTTATCTCCATCAGTTCAAATCTGATTCAATTCATTTTTTTTT
AAATAAAAAAAGGAGAGGTGACTGAGTGGTTTAAAGTATCAAATTGCTAA
TTTGACATATATATTATATACAAGGGTTCAAATCCCTTTCTCTCCTAGAT
ATAGGAAATATAGTTTTAATTAGGATAAAATAACACCCTGTCGCGGTGAT
GATGCGAGTTCAAGTCTCGTTATTTCCGTAATTATATATATGGGTTGTCT
GGGAATTGAACCCAGAACCTTTCGGTTAAAAGCCGAGTACTCTACCATTA
AGCTAACAACCCTATTCTATTTATATAGAGAATATTTTAAAAGCCCTTAT
CGTCTAGTGGTCTAGGACATCTTTTTTTCAGGAAGAAAACGAGGATTCAA
ATTCCTTTGAGGGTACTATTATATAGTTATATACGGAATATAGCGTAGTC
AGGTAGCGCCTCTATTTTGGGAATAGAAAGTCATAGGTTCAAATCCTATT
ATTCCGAAAATTTAATATAGTATTATTATACATTAATATATATATTATGA
ATAATTTTTTTATATCACATAAATTAAATTTTATATATCCTTTAAATTTA
TTTAATCTTGAATATTTATTTTATAAAAATAAATATTTTAATATAAAATA
TATTTATTTTAATAAGTATAATATTTCTTTTTTTAATTTTATTAAATATT
TAAATAATACTTATTATATTTTAATAAACATAATACATCGTATTAAAAAA
AATAATATTATAACTAGAAATAAATTATCTAAATCTACTAAAAAACCTTG
GCAACAAAAAGGATTAGGAAGAGCACGTGCAGGTTCATTTAAATCTCCTT
TATGGAGAGGAGGTAGTAAATTATTTGGACCAATAAATAAAATAATAGAT
ATTAAGTTACAAACTAAAAAAAAAAAAATAACTTTTTTTTATCTACTTTT
AAATAAACGAACTTATATTTCTTTTATATTTATTTCACCTATATTATATA
CTTTTGAAAATATTAATGAATATTTAAATAAACAAAAAAGAATAAAAGGA
TTATTTTATAATAAATTAATATATATTTTATGTAATAATATAACATATAT
AAAAAAAAATTATAATTTAATAGATATTAAATTATTAAATTTTTTTACTT
TTATTAATTTTAATTATATAATATTTTTAATTTAATAAAAATTATTTATA
AAATGTATATATATTGTAAACGAAATAAATATATTTTAACTAGAGTTTAC
GGAAGAAATAATAAAGGACATATTACTATAAGAAATAAACAAGGATTATT
TATTAAAAATATTCAATTAAAAAATATAAATTATAATTATATTTTTAAAA
AAAATATATTAAATTTTAATAATAAAATACTTAAAGTACAAATTATTAAA
AAAGTAATAGATATTAAATTACAAAGATATATTTATAAAGTAATATGTTT
AAATAGTATTTTACAAACTCAATATAAATATTTTCCAATTACAAAAAATA
CAAAAGAAGGAGATATTATATATATAGGATATACAATTCCTTTAAAATTT
GGTAATATTATGCCTATAAAAAATATACTTTGCGGCAGTTGAATTCATAA
TATTGAGCATTTACCTACTAAAGGAGCAATTTTTGTTAAAAATTCTAAAA
TTAGTGCCTTTTTAATTTATATAGGAAAAAAGTATGCTACAATTAAATTA
CCTTCAGGTGAAATTAGATTATTAGATAAAAATGTTTTTTGTATTTTAGG
GGAACTTAATTTAATATTACTTAATTTAAAAAAAATTAAGGCTGGAGATT
CTAGAAATTTAGGAAAACGTCCTAAAGTTCGTGGAGTTGCTATGAATGCA
TGCGATCATCCTCATGGAGGAGGAGAAGGAAAAAATTCTATAGGTCGTTG
TTCTGCATATTCACCTTGGGGAGTTATTTCACGAGGTGTTAAAACTAGAA
AAAATAATAAATATAGTATGAAATTAATTTTAAAAAAATAGAAATATGAT
AAAAATATATTATAAACGAATATATATTTCAAAAGATGTATTACGTATAT
CTAAATTAAATAGTAAACATTTTAAAACTAATTATAATTTAACTATAATA
ATACCTTTATTTCTATGGAAAATAATAGAAGTATATAATGGAAAAAAGTA
TATACCTATTAATATTAATAAAAAAAAAATAGGATTTAGATTAAAAAAAT
TTATTTTTAAAAAGAAAAATAAATTTTCTTATTCAGAATTTAATATTAAA
TTAAATACTTTAATAAAAAATTAAATAATATTATGGGACAAATAGTAAAT
GCTTTAATTTTTCGTTCAAAAAATTTTCCATATTATAATAATATATGAAA
TAATTATAGATACATTTATAAAAATATAAATTATTTTTTAAATTTAAAAA
GATTTATTAAATTTAAAAAGCAATTAAATATTTTATATATAAATAATAAT
TATTCTTATACTAATTATTGCATATATAATATAATATTATTTTCTAAATT
AAATTATATAAATAATAAATATTATATTCAATTATATTTTTTAAATTTTT
TAAAAAAGAATTATACTAAACATATTAAAATTGGATTTAATTTTGTATGT
TTAAAATATCCATTATTATCTACTAATTTTATTTTAAAATATTTAACTAA
TAAAATTCTATTTACTAAAATTTCTTTACGAAAAATTATTCCACAACTTA
TATTATTAATAAATAATATACATAAAATAAAAGGGTTTAAATGTATAATT
TCAGGTAGAATAAATGGAGCTCAAATGGCAAAATTAGAAACATTTAAATT
TAATGAAAGTTCTTTACAAAATAAAAATTTATATATAAAATATAATTGTA
TTAGTATTCCTACTAAATACGGATTATTAGGTGTTAAAATATGATTATTT
TTAAATTAAATTAAATGAAAAAATTTATATTTACTAAAAATATAAAATAT
AAAGGAATAAATTTTCATAAATGTATATATGGAATTTGAGCAATTCAAAA
TATTAAATATGGAACTTTATCTAATAAACATATTAATTTTATAAAACAAT
ATTTACAAAAAAATATTAAAAAAATTAAATGCTATAAATTAAATATTACT
ATTAATAGAATACAAACTAAAAAACCTTTAGATACTAGAATGGGCGGAGG
AAAAGGTTCTATATACGATACACAATATTTTTTAAAACCAGGTTTTATTT
TTTTAGAGTTTTATAATATTCCAGTAAATATAATATTTTCTATTTTTAAA
ATATTTAATACTAAATTACCTATAAAAATAAGATTAATTAATATTAATTA
AAAAATGAATAAATTAGGGTTTATTTTAAAATCTAATACTTATTATGCTA
TTTTAATAATACCATATCATATTACTCATATTAAATATAAAAAAATACAA
ATAAAATTAAAAAAATATTATATATTAAATTATAGACAAGAATATAATAA
AGGAGATATTATTTTTTTTAATTTAAAGAAAAATAAAATATATATTATAA
ATAAAATTTAAATATATGACTAAAATAAATACTTATTTTAATATTACAGA
TAATAGTGGAGTAAAAAAAATATTATGTATACAAAATTTAACTAAAAAAA
CTAAATTAATAAACGTAGGAGATTTAATTGTAGGAGTTATTAAAAAAATT
AATACAACAAGTAAATTAATACATTCTACTATAGTATATGGTATTGTTAT
TAGGTTAAAAAAAAATATATCTATTAATAAAAAATATAATATATCTTTTA
ATGATAATGCTGTAGTTTTAGTAGATAAAAATTTAAATCCTATTGGATCT
CGTATATTTGGATCTGTACCTAAATATTTAAAACAAAAAAATTGTTTAAA
ATTACATTCATTAACAATAGATTTAATTTAATAGTATGAATATTATACAA
AATATAAATAGCTTAATTAATAATATAAAAATATATAAAACATATTTTAT
TATACCTTATACAAAAATAACATATTTAATTCTTTTATTATTAAAAAATT
ATTGTATTAAATCTATATATATACTTAATAATTGAATTTTAATATATATA
TATTATAAAAAAAAAAATTTAAAATTTAAATTTTTTAATTTAAAAAATAA
AAAAAATAATATTACATACATGCAATTACAAAAATTAAAAATAAAAGATG
CAATTATTTTCACATCTAAAGGTATCTTTTCTAGATACCAAGCACTTAAA
TTAAAACAAGGAGGTATTTTATTTTGTTTAATCTATTATTCTAATTAAAA
AAATGACAATTTATAAACGATTAATTATATTTAATAAATTAATTAAATTT
TTTTCAATATTTGATAAAAAAACACAATTAATATATATAAATATATTATA
TAATACAAAATATAAAGTATTATTTTTATCAAAAAAAATAATAAATTTTC
CTTTATTTTTTTCTTTATATTTATTTTCTAAAGAAAAAAACATTTTAAAT
ACTTTATATAAAATATTAAATTATAAATTATATTTATTTTATACTACATA
TAAATTATCTATCGAATTTAGAGGAATAGGATATAAATTTTTATTTATAA
ATAAAAATTTATATTTTATTTTAGGTTATAGTCATTTAATTAAACTTAAA
CTTCCTAAGACATGTAGTATATATATTGATGAAAAAAATAAATTATTAAT
TTTAATATATTCAAATAAATATATGTTAGGTAATATATTTTATATTATTA
AATCTTGTAAAAAATTAAATGTATATAAAGGAAAAGGAATAAAAAATATT
TTTGATCAAATAAAATTAAAATTAAGTAAAACAAAAAATATTAAAAAATA
ATAAATGATTTTTTTGAATAAAAAATTTAAAATTAAATTATTTAAGCAAC
CAAATTTATTATATTCTATAAAATTATATAATGATTTTATTTTTTTTTCT
TATTTAATTAAAGAATATATAAAAATTTACACTAATTTTTCAATATATAT
AATTAAAAATTTTATTTATTTATTAAATATACTTGCAGTTAAATATATAA
TATATTATAGTAATAATAAATATATATTTAATAATATATATCATACTATA
TATATATTAGAATTAATATCATGAAAAAAAGAATTGATTTTTAAATTTAA
TAAAAAATATAATTATAGTATAGAACAAAAAATATTATTAATTAAAAAAA
TATCTAAAACTAGAGCAAAAGGAAGAATAAATAAATATAAAGTAATATTA
ATATTAGGAAATAAAACAGGATGATTTGGTATAGGATATAGTAAACATTT
TTATTTACAAGAAGCTATTTCAAATGCTCGTTTACATGCATTTAAAAATA
TTTATCATTTTCCATTATTTTATTCAAATAAAATTACAAATAATATATAT
ATAGAAAAAAAAATTAAAAAATTATATTTATTTTCTTCTATTCGTAAAAT
ACATATGTCTAGACATTATGTAATTAGAGTATTATTTAATTTTATTGGAT
ATGATATTATTTATTCTAAACTTATTAAATTAAATAATATATATAATATA
TTATCTTTAATTTTAAATTTATAATATGAAAATAAAAAGTGCTCCAAAAC
ATTTATGTACATATTGTATATCTATTAAAAGACATAAAAAAATATATATT
TATTGTTCTAAAAATTTTAAACATAAACAAAGACAAAAATAACACAATTA
ATATTTTTTAAATTAAAATGAATGTAAAAAAACAAACTTCAAATATACTT
ACTTTTTATATAAAAAATACAATGCATAATACATTTATTTCGATATGTAA
AGAGACAATTTTAAATAAAAATAATAAAATTATACCTACCCAACAAGTAT
TAAAAATATTTTCTTGCGGTCTTTTTGGGTTTAAAAATAGAAAAAAAGAA
ACTCCATTTGCTTCTAGTATTTTAGCAAATAAAAGTGCATTATATGCATT
ACAAAATGATATAAAATATATACATATAATTTTTAAAGGAATGAATTTTT
TTAAAAAACTTATATTAAATACTATTATGAAGACAAAATATAATAATAGA
CAATTACATATATTATCAATTACAGATATAACACAATATCCTCATAATGG
ATGTAGACAAAAAAAAATAAAAAAACGTTAAAATTATATAATTTAATTAT
TTTAATATAAATTTATTTATGTTAACTTTAAATCAATTAATAAAAAATTC
AAGAAAAAAAAAAAATAGAATTAAAAAATCAATTTTAAAAAATTATCCAC
AGAGAAAAGGAATTTGTTTAAAAGTATTTACTAGATCACCTAAAAAACCT
AATTCTGCACTACGAAAAGTAGTAAAAATTAGATTATCTAATAATAAAGA
AATTATAGCATATATACCGGGAGAAGGATATGCTGTACAAGAACATAATT
ATGTTCTTATTAGAGGAGGAAAAGTACAAGATTTACCTGGAGTTAGATAT
AAAATTATTAGAGGTGCTTTAGATGTTTGTGGTGTTAAAAATAGAAAAAA
TAGTAGATCGAAATATGGTACTAAATCTAATTAAAATATATTAATTTTAA
TATATATACTAAATGTATTCTTTAAATTCTTTAATTTATTTTTTATTAAT
AAAAAAACTTATAAAATCAGGGATACAACAAAAATCTATTATGATAAAGA
AACAATTATTATTATTAACAAAAAATAATAATATATTATTATATGCTATT
TTAAAATTAATTATACCTATTACTTTTAAAATAAAAAAAATAGGTAATAT
TATATATCAAATTCCTGTTATAGCTCATTATTATAAGTCAATTAATTTAG
CAATAATATGACTTATAAAAGCTGCTAAATTAAAGAGTTTTAATAAAATG
TCTTTTATAAAAGCATTATATCTAGAATGTTATGATGTATTAAAAAAACA
AGGAGTAGCATATAATTATAAACAACAATATATTAAAAAAGCATTAACTA
ATAGAATTTTTATATATTTAATTTCTTTAAAAAAATAAAATATTTTAATA
ATTAAATAAAGAAAATAAATTATGGCAAAAAAAATTTTTAAAAAAACTAA
AACACATTTAAATATAGGAACTATCGGACATGTAGATCATGGAAAAACTA
CATTAACTGCAGCAATTACATCTTATTTATCTAAAATAAATAATACAAAA
GCAAAAAGTTATTCAGAAATTGACTCTGCTCCTGAAGAAAAAGCTAGGGG
AATTACAATTAATACTTCTCATGTAGAATATGAAACTTCTTTACGTCATT
TTGCTCATATTGATTGTCCAGGTCATGCAGATTATATTAAAAATATGATT
ACAGGTGCCGCACAAATGGACGGTGCTATTTTAGTTGTATCTGCTACAGA
CGGACCTATGCCTCAAACTCGTGAACATTTATTATTAGCTAAACAAGTAG
GAGTGCCTAGTATAATTGTATTTTTAAATAAAGTAGATATGGTAGAAGAT
AATGAATTATTAGAATTAGTTGAATTAGAAATAAGAGAATTATTAGATAC
TTATGAATTTAATGGAAATTCTGTTAAAATTATACAAGGATCTGCTTTAA
AAGCTTTAGAAGCTATAAATAAAAATAATTTAAATGATAAATGGGTAAAT
AATTTAAAAGAATTAATAGATGCTTTAGATATATCAATTATAGAGCCTAC
ACGAGACCTAAATAAACCATTTTTATTACCTATAGAAGATATTTTTTCAA
TTACAGGACGAGGTACTGTAGTTACAGGTAAAATAGAACGAGGAAGTATA
AAAATTAATGATACTGTAAATATATTAGGATTTAATGTATCAAAGATAGC
TACTGTAATTGGAATAGAAATGTTTCAAAAAACATTAACTATAGCAGAGG
CAGGAGATAATGTAGGTATTTTATTAAGAGGTATTCAAAAAGAAGAAGTA
AGACGTGGGATGGTATTAGCTCTCCCCTCAAGTATTTTAACTTATTGTAA
CTTTGAAGCAGATATATATATACTTTCTGCGTCAGAAGGAGGTAGAAAAA
CACCATTTTTTGAAGGATATAAACCACAATTTTATTTTTATACAACAGAT
GTTACTGGAACAATTAAATTTATAGAAAGTCCTAATAAAGAAAAACCAGC
TATGATTTTACCGGGAGATAAAATTAAATTAAAAGTAACTTTAATGTATT
CAATTGCATTAGAAAAAGGAATGAGATTTGCTATAAGAGAAGGTGGGAAA
ACTATAGGAGCAGGTATTATTACTAATTTAATAAATTAATTATAATAATA
TAATGAAAAAAAATTTAAAATTTAAAAAAAATAAACGTCTATATAGAATA
TATAATTATTTTAAATATAATATAATATTATTAGATACTATAAAAATATA
TTTATATATACTTTATTATATATTACTTTCTTCTAACTAAATTTATTTTT
ATGTTGAGAACCAGAATTGAACTGGTGACACAAGGATCTTCAGTCCTTTG
CTCTACCTACTGAGCTATCTCAACTTATTATAATATTATAAAGAGTAGCC
AAGTGGTACGGCAACGGATTTTGATTTCGTTATACATAGGTTCGATTCCT
ATCTCTTTAAAATAATAAATACGTTTTTAGTTTAAGGGTAAAATAAAGGT
CTCCAAAACCTAAGATGAAAGTTCAATTCTTTCAAAACGTGAGTATTTTA
TTTTAATTTTATTATTTAATATATTATATATGAAGAAATTAATTAAACTT
AAATTAAATTTAATTGCTGGAAAAGCTACTCCTAATCCTCCTATAGGGCC
TATTTTAGGACAATATGGTATAAATATTAATGCTTTTTGTAAAGAATATA
ATAATAGAACACAAAAATATCTAGGATTAAAAATACCAGTATCAATTATA
TTTTCTGATCCTAAAAAATTAACTATAAATTTACATATACCTTCTTTATC
TTTTTTAATTTTATTTTTTTCTAATAAAAATTTTATTACTATTAATAATT
TAAAAAAAATTTTATATTTAAAAAAAAAAGAATTTTATCCAATTTCAACT
AAAAAATGTATTTATATGATAAAAGGAACTTTAAAATCTATGAATATTAA
TATAAAATAAAATATGAGTAAACAAAATTATTTTAATTTTTTATCAAATT
TAAATAAATTAAAATTAATTAATAAATTTTCTAATTTTATTATACATAAA
AATAATAAAAAATATAAATATTATATTAAGTTAATAAAACAATATCGTTA
TTTAAATATATTTTCTTTTAAAACTATTAAATTTATTACAATTAAATAAA
TTTTATATAAAAAATAATGTTAATTTTAAAAAAAAAATTATATAATAATC
TTTTTTATCGATCAAAATATAATTATAGTTTATATACATATAATAGAAAT
ATATCTTTTAATAAGTCATATTATAATTTAAAAAAACAAACATTATGTAC
AATATATATAATATCACAAGATAAAAATAAATATTTTATTAAAGAATTAT
CAGGAATTTTGATAAAAAAAAATAAAATGCAAAATCTAACTAGTTTACAT
TTACTTTGCTTAAAAAGATATAATAATATTTATTTATCTTTTTTTAAAGA
ACAACCAAATATTTTATTAAAATATAAATTTTAATATATAAATTAAAATT
AAATGAATACTTTTATTAATAATTATCAATTTTTAAATTGTACTCAAGAA
GTTATTAATTGTTTAAAAGAAGCAAAAAAAATAACTTTATTAACTACTTC
TATCACTTCTTCTAATTATACTTTAAGACCTATTCACTTATGTTTAAGTT
TAATATTTAATTCTAAATTAATACAAAAAATTTTAAATATAAATCCTAAT
ATATTATTAAATAAAAAAAATATATTAAATGTAATTTATAATTATAAATT
ATATAATTATAATTTTTCATTAAATAAAAATTTTAAAATAGATACTAATA
TTTTATATATACTTAATATTTTAAATACATTACCTTATCCTTTCAATACA
TTACTTTTATTTTATTTTTTATGAAAACAAAATAAAACTATATATTCTTT
TATTTTTTATATATTAAATATACAAAATTATAATTTAAATATAATAAAAA
ATTATACTAAATATTTTTTTCCTAAAATAATTATACCTACTAATTTAAAA
GATATTTTAAATATACTTGACTTAAATATTAATTTAATAGGAAGAGAAAA
AGAATTAAAAAACATAAATGAAATTTTAATACGAGATTTAAATAGAAATA
TTATATTATTAGGAGAAACTGGAATTGGAAAATCTATAATAATTAAAAAA
ATAGCATCTTTAATTCCTACTAAAATTTTTTTAGAATTAAATATTCCAAA
TTTAATTACATACTCTACTGATATAGAATTAATAAAAACTTTTTTTAAAT
TTTTAAATAAATATAATAATATAATTTTATATTGTAAAGATTTTCATTTA
TTAATTGATAATTCTACTGTAGATATAACTTATTTAAAAAATACAATATA
TAAAATGTTATATTTAAATAAACTTCAAATTATAGGAACTAGCGTAGATA
ATATATATAATAAAATATTATATACTGAGAATAATTTAAAATTTTTATTT
TCAAAAATAAATATTAAAGAACCAACAAAATATATAACTTTATTAATAAT
GAAACAATATCTTAAAACTAATAATATTTATTGGATAAATGATACTATTT
TAGAAAATATTATTGATTTAAGTAAAAAATTTATTAATTCTTATGTTTCC
CCAAAAAAAGAATTATTAATTTTAGATGCTATTATACATAAATATAAAAA
TAATAAATATGTTTCTAAAAAAGAAATTTTAACAATTATTTCACAATATA
GTGAATTACCTACTTCATTAATTTTAAAAGAAACTAATATATTTAATATT
AGTAATATAGAATTAAATTTAAAAAAATATGTTTTTGGTCAAGATATTGC
AGTTACTAAAATTGCTACTTCTTTAAAGCGTACTTATACAGGATTAAAAG
ATAAAAATAAACCTATAGGAAGTTGATTATTATGTGGGCCTAGTGGTACA
GGTAAAACTGAATTAGTAAAATCATTAGCTTATTTATTATTTGGATCTGA
GAAAGAATTAATTAGATTTGATATGAGTGAATTTATGGAAAAACATTCTA
TTTCAAAATTAATAGGATCCCCACCTGGATATGTAGGATGTGATGAAGGA
GGTTTATTAACTGAGGCAGTAAAAAAAAAACCATATTCAGTTATTTTATT
TGATGAAATAGAAAAAGCACATAAAGATATTAATAATATTATGTTACAAT
TATTAGATGAGGGTAATTTAACAGATTCTAAAGGAATGAAAGTAGATTTT
ACTAATACATTAATTATATATACTAGTAATTTAGGATGTCCTACATCAGT
AGTACAATTTAAATCATTTCAAGATGGACTAGAATTATCCGAAGAAGAAT
ATAAATTTTTATCTAAAAATGTAGATAATGCAGTAAAAAAATTTTTTAGA
CCTGAATTTTTAAATAGATTAGATTCTGTAGTTGTTTTTAAGCCACTTAG
TGTGGTATGTTTAACAAATATTATAGATAAATTTATTAATAATTTATTAC
AAAAATTAAAAGAAAATAATATTTTATTACAAATAGAAATTACACAAGAA
ATAAAAATAATTTTAGCTAAATTAGCATATCATCCTTTATATGGAGCTAG
ACCTTTAAAAAGAATAATTGAACAATTTATAGAAAAACCTATTTCAGAAC
TTATAATTAATTTTAAATTTAAAACACCACATTTATTTTCAATATTTAAA
GATAAACAAAAAGAAACTATTAATTATTTATTAAAAAAAATTTAACTTTT
ATGTATATAACGCAGACATAGTTTAATGGTAAAACAATAGCCTTCCAAGT
TAAAAATACGAGTTCAATTCTCGCTGTCTGCTTTTTTATTTATAATATAT
ATATTAATTAATTTTAGTATGGCAAAATTAAAATTTTTAAAAGTTAAAAA
AAAACATAAACAAATATTTTTTTTAAAATTAACAAAAAAAAAAAAAACTA
CTAAATTTAATAATTCTTTATTTTTAGGTAATTATATTTCAAATATAAAT
ATATATATATTTTTATATTTAAGAATAATTTTTTATTCTAAATTAGGAGT
AAATAATTCAAAGCAATTTACATTAATATCTTTATTTTATTTAAAAAACT
TTTTAAATAAAAATATTAAAAAATAGGAGAAATGGCAGAGTGGTTTAATG
CATCTGACTTGAAATCAGAAAAATTTAAAATTTCGTGGGTTCAAATCCCA
TTTTCTCCTTTATCTTATATTTTAAATAAAATAATATTAATTTAATGATA
AAATATGAATAAATTTTATACAAATAATAAAAAATATAAAAAACAACAAA
TTTTAAAAGCATTAAAATTATCTTATACTATTAGAAAAAAAAAATTAAAT
TCTACATTTATTTTTTCTAAATTAAATAATATTATATTATATACTAATAT
AGGTATAAAATCTAAAATACCTAATATATTTCATAATATTAATTTTAATT
GGTTATTAAAAAAATAAGGTATTAATTTATAAGTAAAAAATTAATATAAC
ATACCATGAATTATAGCAGTATTTATTATTGTTATTATAAAAAATATAGT
ATTAAAATTAATATTAGTATTTAAATTAATTATATTATTAGATATATATT
TATTATTTTTAATATTATTAATTAATATTATATTTTTTTTAAATTTTAAA
ATTTTTTTTATATTTTTATAATTATTTTTAATAGCTAAATTTGTTAAGAA
AAAATATTTTAACCATTTATATATAATTAATTTTTTTTTTAAAAAAATTC
AATTAGAAAATATTTCAGAATATGTAGTATTGTATATATGATAATTAGAA
GATATAGTTGCTATTGATTTTAATAAATACATATATTGATCATAATTAGT
TGTAAATAAAATTTTTTGTTTTAAAGAAATATATTTATATAAAAATAAAT
ATACAATACTTAATGAATTTAATAAATTAAGTATTTCAAATATATTTTTA
TTTAAATTTAAATAAAAATATTTATTATTATAATTTAAATTTATACTATA
TTTAATAGGTATTATTTGATTTTTTATTAAATGTAATATATTTAAAGTTA
ACATTTATTTTAATAATATTTATATGATTATATTTTAATAAAATGTCTTT
GCCAACCAGATCCTGTTTTAATTATATCTGTTGTAATTATATTAGATTTA
AGATCACTAAGCCAATCTGTTGAAACTTCTATACTTAATTTTATTAAATA
TTTTATTATTTCTTGAAAACTAATAGATAAAAAAAATCCAGAACAAGCTA
AAATACTTTTAGTAATTCCTAAAATAATAGGAATATATAAAATTTGTTTA
TATCCTAATGTAAATAAAGTATAATTAAGAATTTTTAATTTAGTATACTC
AAATATATCATTTTCTAATAAAGAACTATCTCCAATATAATTTATTTTTA
CAAAAGAAGTCATTTTTTTTGCTATTAATTCAAATTGAATGCTTGGTATA
TTTATTCCATTTTTAAAATATTGTTTTAATAAAGATTCAATTATTAAATT
AAATATAAAAATATGTGACATTGTAATAGAATGATCCTGTTTATAAAAAT
TTAAATTATATGAAAATAATTTTAATAATAAAATATTTATAGAATAATTT
CCAGAAGTAATAATATTATTTGGTAATAATATAGCTGTATTATGTTCATA
TATTTTATTTAAAGATATTGTATTTATTTCTGTAAAAAATAATAAATTTT
TATTAGAAAATGTATATAAATTATATTTTCATAAATAATTTAATGTAGTT
TCTTCATATGAAATAAATAAATTATTTAATATAGATAATTTAGATGGAAT
TAAATATATATTAGGAAGTGCTTTTGCTTCAAAAATAATTTCTATAGAAA
TTAATCCAGATGTAATATCTTTTATAGACTCATTAAAGTTAGAGATATTT
TTTTTATATAAATATATTCCTTTTAAAAAGTTAAATATATATTTATAAGA
AAATAAATTTTTTCAATAAGTATAATATGTTGTGATATATATATAATTTA
TATATAAAGAATATATTTTTACAGAATTTTTTATTAAAGATTTATTATTT
AATAAAAAAGTAATGTAATTATTTATAAATTGTTTATGAATAAGTTGAGT
TATTAAATTTTTAGGAAGTAATATATTTTTTATGAATAAATAATTTAATT
TTGAAAAATTATATTTAATACATATAATTTTATAAAATATATTATCTATT
AAATTTTATTGAAAAAAATAAATTTAATATATATATATTATGTAAATAAG
AATATATACTTTTAAGTTTTCTATTTGAATATAAAAAACTTTTATATTTA
ATTAAAAAATATTTAATAGTTCTTTGATTTATAGATTTAATAAAAATAAT
TTTTTCTTTAGTTATATTATCTATAGTTAAATAATATTTATTTAATAATA
AAGATGTATTTAAATTTAAAATTATTCATTTATAATATTTATTTTTAATA
ATTAATATGGAAAAAATTTATATTTTTATAATGTTTACGTTGAAAAATAT
TATTAATAGTTAAATATGTTAAAATTAGTGTGCTTAAATATATATTATTT
TTAGAATATAATAATTTATTATTAATAGATATAATTTGATTAAATTTATA
TTTTTTTAATATATATACTAAATAAAATGAATTTAAACTAAAATAATATT
TTTTAAGATAAATAAAAGAAAAAATTGTTTTATTAGTTTTATTAAATAAT
TTATAATATGTACTGCATAATTTATATTTAATATTTTTAAATAAATATTT
ACTAATTAGTAAATATTTATTTTTTATATATATATTAGATTTTAAAATAG
TAGATGCTCCCCCCGTATGAAAAGTTCTTAATGTTAATTGAGTTCCTGGC
TCACCTATAACTTGACTAGATAAAATTCCTATACTTTTACCTAAATTATT
TGTATTAAAAGTTGTATGACCAAAACATTTAGAACAAATTGTTCTACCTG
AAATACATGTTTTTATAGAAAAAGTATTTATTTTAAGTAAAGAATTAAAT
TTAATATATAAATTATTTATTAAATTATCTGAGATATAATTATTTTTAAA
TTCTATAATTTTTTTTGTAGTAGGTTCAATTAAATTTTTTTGTAATACTT
TACCAGAAAGTAATAAAAAAAAAGGTAATATTAAAGTACCTTTACTATTT
ATTTGAAATTCATATTCTAATGAATTTTTAGATCCACAATTATATTCTTT
AATATTTAATTCTTGTATAGATTCAACTAATCTACGTGTTAAATATCCTG
CATCTGCAGTTTTTAATGCAGTATCTAATACTCCCTTTCGTGCACCGTAA
CAAGATATAAAATATTCAAAAAAATTTAATCCTTTATTAAAACTATTTAA
TACTGGTATTTTAAAAAATTCTCCAGTAGCATTTGCTAAATAACCCCTAA
CTCCAATTAATTGACATATTTGTGCTCAATTTGCTTTAGCCCCTGTATTT
GCCATAAGATGTAATGAACTAGAAAATGCATTAATATTATTAAAAGAATT
TATTAAATTTAAAAAAGGTATATAAGAATTTATATTTTTTTGTATAGAAT
AAGATATATTATATTCTTTTATATTATAATTTAATTTTAAAAGTTCATTA
TATCGTAATAATGGAGATGTAAAAAAAAAACCTTTGGTACTTTCTAAAGT
TAAAATTAAAGGAAAATAAAATGAATATTCAAATCCTAAAAACATAAGTT
CTTTAATATAATTAGTTATATTAAAATATAATAATTTTTGTACTAAACGT
TGTTCAAAATTAAAAAATTTAGGTCCTAAATTAAAACAAGTAATATTTAA
CATTATTATTTTTTATAATTAATTATATTAATTTTTGTAATAAAAGTCTA
CCTAAAGAGGTTATAATATATTTTTTATAAATATTTTTATTAAAATAAAA
ATGAAAATTTATTCTAACTAAAAAAATTGTATTTATTTTTATTAAAGAAT
GGTTATATGCATTTAATATATCTTCAATATTACTAAAAATTAAATTTTTA
TAATTATATCCTTTAAAAGATACTAATGTATTAATACCTAAAATAATATT
TTGAGAATATTTAAAAATATTTTTTTTAGAAGAAGGTGCGAATAAATTTT
TATCAAAAATTATATTTTTTTTTGCTTCTTTTTTTGCTGCATCAGATAAA
ATTAAAAAAATACCCATTTGATCCCCATCAAAATCCGCATTAAATCCAGA
ACAAGCAATAGGAAATAACTTTATTATTTCATTTTCTATTAAAAAAGGTT
TAAATGTTTGTATATTCATTCTATGTAATGTAGGGGCTCTATTAAACATA
ATAATTTCTTTTAAAAATATATATTTTAAAAGTCTTTTTAAAATTAAAGG
ACTATATTCAATATAATAAGATGCACGTAATAAAGTATTAATATATTTAT
TTTTTTTTAAAATATTTAATAAGATAGGTTTAAAAAGCTCAATACTTAAA
TTAGTTGAAATTCCTATTTTATTAAAAATTAATGAAGGACCAGAAACTAT
AACAGACCTTCCAGAAAAATCAATTCTTTTTCCTAATATATATTGTCTAA
AATAATTAAATTTCCCTTGTAAATGCGAAGATAATGAATTAATATTTTTT
TTTGAATTATTTTTTTCTATTAACATATCTATAGTTTGTTGTAAATTACG
TTTTTCTATTATTTCAAAAGAAATAGGAAATTTACGACGTAACATTTGCC
ATCGTTTAAGTTTATTATTTATAATAATAATAGTCCTATAAATTTCATTT
AAAGGAGATGAAACAAAATTAATAGTATTTAAATATATTAAAGGTCGTAA
TCCTGCGGGTAATACTGGGATTACATCTAACATAATTCATTGTGGATGTA
TATTATTTAATAAACATAAATTTAATAAATTTATAGTTTTTATAATATAT
TTTTTTTTTAATAGATTATTAGTATTATATAATAATGATTTTATTTTTAA
AAGTTTATTTAAAATATTAAAATGTTGTAATAAATATTGAATATAATTAG
ATGCAAAAATAAATTGAGTTATTGTTATTTTTTTTAAAAAATTTATTTTT
TTATTATGTTCTAAAAAAAAAGTATAATATAATAAATATTCTAACATATT
AACTGGTAAATTTAATATATAAGGTAATAATTCATATAAATATCATATAT
GTACTACAGGAGTATATAAATATATATATCCCATTCTATATCTTCTTACT
TGAGAATTTGTATTTTCATACCCACATATAGGACATATATAAGTATATTT
TATTGGATCTATATTTTTAAATATTCCACATTTACATTGCCAAGAAATTA
AAGGACCAAATATTTTTTCACAAAATAATCCATTTAATTTAGGGGTTCCT
GTTTTAAAATCAATAGTATAAGGTTCAGATATTTGACCTAATATTATTAT
ATTATTAATTTTTCTCCAAGATCATTTAATAATATTTAAAGGTGAGGCTA
TAGAAATTTTAAATCCTATATTAGACTTTAAATTATTTAAAGAATTATAA
TTATTCATATATTTTATAAATAATAAAATTTTTATTCTAAAAATTTATAT
TAACAGATAATGTTTGTCCTTCTAATTGATCTATACTAGTAAAAGCTTCA
ATATTTAAATTCATACTATGAATTTCTCTAATAAGAGTACGAAAAGATTC
AGGTATAGTAATATTTTCTAAGTTAGTATTATTAGTTATATTAGATAATA
ATGAAGATCTAGCACAAATATCATCTGATTTATAATTTAAAATTTCTCTT
AAATTATATGAACTGCCATAAGCTTCCATAGCTCATATTTCCATCTCTCC
AAATCTTTGTCCTCCTATTTTTTTTCTACCTTTAACAGGTTGTTGCATTA
ATTCAGTATAAGGACCTACAGTTCTATAATGTATTTTATCTTTTACCATA
TGTATTAATTTAGAATATTTAGAAACTCCTAAAAAAGACGATTCTAATAA
TTTATATCCTGTTCTTCCATCTCTTAATAATATTTGTCCTGGAATATATG
AATTATATAAAAATAAATTACCAGTTTTTTCTTTTAATTTATTTAAATAA
TTATACAATAATGTTTTTATATAAAATTTAGGTAAATTAAATGTATTACT
AATATACATTCGTGTATTTGTAAAAAAGCATCCTAATCCAAATAAATTTT
CAAAAACTTGACCAATATTCATTCTTGAAGGAATTCCTAAAGCATCAGTT
ATAATATCTGGAATTAATCCAGTAGTATATGGTAAATTATTTGTAGCTGA
AATATATGCTACTACTCCTTTATTTCCATGACGACCACATAATTTATCAC
CTACTGATAATATTCTTTGATTACATATATATATTCTACATTTTAAATAA
AATCCTGTATAAGAATTAAAATTAGATGGAGAAGAAAATATTTCAGTTTT
AATAACTCTGCCTGAATTTCCAAAAGAAACTATTGTTGATTTATTTTTAA
TATTTCTTAAATGTTGTCCAAATAAAATAGAAATTAAATTAAATAAAGGT
AAATTATATATATTTATATTACGTATAAGTAATTTAGATACTAAAATATC
ATTATTTAATACTTTTGATCCTTCTTTTATAATTCCAAAAAAATCTAAAT
TTCTTTTACTAAAAAAACTTTTTTTAGGTATATTAATACTAGAAATTTCA
AATGTTTCTCTATCTATACAAGTAAACATAACTTCATATATTTTAAAATG
AAGAGAAGTAAATAATTGTGAATATACTATTTTTTTATTTATAACTATAG
CATCTTCAAAATTATATCCAAAAAAATTTCCATAAGAAACTAATAAATTA
TTTCCAGCTGTAAATTCAGAATATAATATATCTTGTGTAGAACTAAGAGG
TTGGCCACAAAAAACTCTTTCTCCTTGCCATACATGTGGCTTAGAATGTA
ATATAGTAAAATAATTACTACGTTTATATTTATCTAAATAATATATAATT
TTTCTATTGTATATATCTCTAATAATTATTTTATATGAAGAAACATAAAT
AACAATTCCTTCTTGATATGCTTTTATACTTAAAGTATTATAATTTAATA
GATTTTTTTCAAATCCAGTAATTATAATTGATTTTTTATGTTTTAATGTA
GGTACAATTTGTGATTGCATTTTTGCACCCATTAATCCTCTTGCAGGATC
ATTATAAAATAAAAAAGGAATTAAATTTTCAGCATATGAAAAAAGATCCA
TAGGTTTTATATATATAATATTTTTTATAAAAATATTTTTAATTTTAAAT
GAATTTTTACTAAGTCCTAAATAAAATAAATTAAAAATTTTATTTTTTCT
TAAATAATAATTATTAAATAAAACAATATATGTTTGGCGATTAAATGAAT
TTATAAACGTAATAAAATTTTTTGTTTTTATATTATTTATAGATTGATAT
GGAAATTGAATATTATTTTTTTTTTCAAGCTTAATATTTTTAGTAAAACT
TATAACTAATCCACAATTTATCCCCTCTGTAGTATCTATTAGACATAAAG
AACCTATTTGATTTAAATTAATATTTCTTACTTGTAAATTTTGTTGTAAT
TTAGAATTATAATTAGTAACTCTATTTTTATGTATAATTTCAGAAAAACT
ATTAATTTGTTCTAAATATTGTATTAATGGATTAATTGTTAAATATTCTT
TTAAATTAAAGTATATATTAGATTTAAAATAATTAGTAGTATTATTTCTA
TTTAAATTAGTATGTATATATTTATATATATCATTACGTAATAATTTTGA
AAATTTATTTAAAAAATAAGAATATTGAGTTGAAAAATAATTACCTAAAG
TAGAAATTGAACGAAATTCTACTTTATCTATTTCTGATAAAGTTTTTTTA
TTATATTTAATATCTAATAATATATCTAATATAGAAATAAAATCTAATAC
TATAAAATTTTTTATATTAGAAAAAAAATTATTTATCTGTATATAATTTT
TATTTAAAATATTTCCAAAAATAGAATATGTATTTAATTTAAAAGATATA
TTAAAAAAAAAGGAAATAAAAGAATATAATTCTGAGTTAATAATATTTGT
ATCTATCTGAGAATTTAACAATAATTTTTTTAAATAGAAAGATTTATTAT
AACGTGAATAGATAAGAATATCTTGTATAGAAATACCTAATAAATATAAA
AAAGAAATTAAATTAATTTTATAATTATTAATAATACAAAAACATTGATC
TTTTTCTAATACTAAGTTAATAATAAATATTTTATTAAATATTATTTTTG
CATATATAATAAAATTAGAATTTTTAATGAAACTATTAAAAAATATACCA
ATATAATTAAACATTAATTTAGAAATAAATGTTTTTTTTAATCCATTTAT
AATTAAATTTTTTTCAGCAGTATATTTTGGTACCTCACCTATTAAATAAT
AAATAAGTTTATACTTATTTCTATTTAAATTATATATTTTTAAAGGTAAA
AATATTAAAATTTTAGAATTAAAATTTTGTATAATATCTATATTTTGACT
AGTTAAATTAGTTGTTTTAAAAAATAATAAATCATTTAAAATATAAATAT
TATATTTACATTTATTAAAATAAATATAAAATTCATCTCCTAAATAATTT
TTAATAGAAGATATTAAATAATATATTAAAGTTTTATAATATTCTAAATA
AAAAGTTTTTAATGTTTTTAATGTAATAAAATTTTTTAATAAAAAAATCA
TATAAAATAATAAAATATTATTAATTAATAATTATTTTTAATTTATATAA
ATTAAAAATTAGACTGAGTACGCATTAAAATTAATAAAGGTACTTCTAAT
TCTAATTCTAAAGGTAATTTAGAACAAATATTTTGACAAAAACCATAAAT
TAATAAAGTTAATGCTATTTTAAGATTAATTCCTCTTTGTAATAAAAAGA
AAATAAAATCTGATTCTAATTTAGAAATACTAGCTTCTTGATTTATAAAA
GTAGAATAATTATTTACAATTGTATAAGGTATAGTTATTGTAAATGTATT
ATCTCCTAATAATAATGAATTACATTCTGTATAATTATATGTATATTTAG
CATTTTTAAAAATTTTTACTAATCCTCTATATGCATAACTTGAATTATTT
AATGAAATACTTTTTGAATAAACACGACTTTTAGTATAAGATCCAATATG
TAACATTTTATTTCCTGTATCTGCTATTTGCATTTCAGAAATTAAAGATA
AAGAAAAAAAATTACTTGAAGAAAAATCTCCTATTAAATATGTAGAAGGA
TATTTTCATGTAATAGCAGATCCCATTTCTATTTGAACCCAATCTAAAAT
AGCTTTTTTAAAACACCAACCACGTTTTGTTGTAAAATTATATAAACCAC
CTTCTCCGGATTGATCTCCATGGTACCAATTTTGTACAGTAGAATAATTT
AGTATTCCTTTTTCTTTTACTAAAAGTTCAACTAATGCAACATGTAATTG
AGATTCTAAAAAAATAGGAGCAGAGCAACCTTCTGTATATATTACTGTAG
CAAAAGCATTTACTATTAATAATGTTCTTTCAAATTGAGCAAAATCTTCA
GATTGAGTTCTAAAATAAGTAGATAAATTAATATTACATTTAATATTTTT
TGCTATAAAACAAAAAGAACCACCACTAAATATTGTAGAATTTAAAGTAG
CAAAAAAATTATCTTCTAAAGATACAATGGTACCTATATATATAAATACT
AAAGAAGGAAAGTATTTTATAGCTTCGAAAAAAGGCATAAAAATTATACC
AATTTTAAGTAAAAAATTAGTAATTGTATCTACTATAGATACACTATCTA
ATACTACATCAACGGCTAACTTAGAAATAATTTTATTTTCTTGATTATTT
AATCCTATTTTATCTAAAATTGAATTAAACATATTTGTAATTATTTTATT
TGAATTATAATTAGAAGGAATAGAATAATAAGAAATATCATCATATGAAA
TATCAGGAATTTCAAAAAAACACCAATCTGGTTGTTTAAATTGTTTTAAA
ATTATATATGCTCTATATCTAAATATATATAAAAATAAAAAATCTTTAAA
TTTAATATTAAATTTAGTTAATGTATTTAAATTTAATCCACCTATTAAAC
GATATGTATCTATAGTACCTGGATGCATATGTATATTAAATTGTTTTAAT
TTTTTTAACTTAGGGCCTAAATAACGTAACATTTTTTTATAAAATAAATA
TAATATAAATATTTTAATTTTCAAAATAAACTGATAAAGGGAATCGAACC
CCCAACCTTCTGATTACAAGTCAGTGGCTCTACCTTTGAGCTATATCAGC
AAAAATATATTCTCGAAGTTTTAGTAAAAAAATGCTAAAATTATTACTAA
TTGTATACATTTTTTCTTTTTATCAAATTATCTATTTGTTGTCTTACTCT
AATTAGAAAAGAACATTTATCTTAAAGTAATTTTCTCACTTATATGGTTT
CAGTGATTAAAATATATTAAACTTGGCTACTTAGCGACTACTTTTAGTAA
AATAACTAATACACCATAGGTTTAATTTCTTTGGTCCTCTCGTACTAAAA
GAAAAACTTTTCAATGTTCTTATGTCTACATCGGATATGGACCGAACTGT
CTCACGACGTTCTGAACCCAGCTCCGTGCCGCTTTAATGGGCGAACAGCC
AACCCTTGGACCTACTTCAGCCCAGGATGCGACGAGCCGACATCGAGGTG
CCAACCTCCCCGTCGATAGAACTTGGGGGAGATCAGCCTGTTATCCCTAG
AGTAACTTTTATCGTTAGCGACGCCTTTCCACAAAGAACTGTCGGATCAT
TAAGACCGACTTTCGTCCTTGTTCGAGTGGTAACTCTTACAATCAAGCCT
TATACCCTTTATAGTTTTAATTTAAAAAAAAATTTAAATTAAAAAAAGAC
CTTTGTACACCTCCGTTGCTTTTTAGGAGGTTACCGCCCCAGTCAAACTA
CCTTTTTAAAATTTTTTTAAAATTGGTTAACAATATTTTAATAAAAAAAT
AAAATATAAAAGAGTGGTATTTCAAGATAAATTAATTAATTTCCCACTTA
TTCTACACAAATATATTTTATTTTTAATTTCAAAATATAGTAAAGCTTCA
TAGGGTCTTTCTGTCCAGATGTAGATAGTCCGTATCTTCACAGACATTCC
TATTTCACCGAATCTTTTTCTAAGACAGCATCCAAGTCGTTACACCTTTC
GTGCAGGTCGGAACTTACCCGACAAGGAATTTCGCTACCTTTGGACCGTT
ATAGTTACAGCCGCCGTTTACTGGAGCTTATAAAAATACTTGGATAAAAA
ATATTTTTTTTAACTTACCAGCACTGGGCAGGTGTCAGCCCCCTTACATT
GTGATTAAACTTAGCGGAGACCTGTGTTTTTGATAAACAGTCGCTTGGAT
CTTTTTATTGCAGCCCTTTGGGCATCCTTTCTCCCGAAGTTACAGGATTA
TTTTGCCGAGTTCCTTAGAAAAAGTTATTTCGTACTCCTTAGTATATATA
TACTTGCTTACTTGTGTCAGTTTTAGTACAGGCATAATATATATAAAACA
GATACATTTTTCTAGCTATATAATAAACATATATTAAGTAACTATTTCTT
AAAATATATATTATATATAATAGGTCACTATTTGTATATATATATTATGG
TAAAGGAATTTTAACCTTTTACCCATCAAGTACATATTAAATCTAATTTT
AGGCCCTGACTTTATCTACGTGGTATATCCTTTCGTAGAAAACCTTTAGC
TTTCGGAGTATTAGATTTTTTACTAATATTTATGCTACTTAAGCTGACAT
TCTCACTTCTATTATCTCCACAAAAATTTACATTTTTGCTTCTAAAATAT
AGAACGCTCCTCTATCGATTTAAAAATAAATCCCATAGCTTCAGTAAAGT
ATTTTTTTTCTTTCATTTTTAGTGCATAATTTCTAATTTAACAAGCTATT
ACGCACTTTTTAAAGGATAGCTGCTTCTAAGCTAACCTCTTAAATATAAC
TGAAATTAAAGTACCTTTTGTTTTAAATACTTTTTAAAAACTTTAACTTA
TGGTGTGGGTTGTTTCCCTTTAGACTATTGAGATTTTCCCCAATAGTCTC
ACTTATTACTTTAAACTATAATAGGTATTATTAGTTTATATATAATGTAT
ATTATATATAATATGTATTATATATAGTGCTTTACCACCTTAATTATATA
ATAGTAATAGCTGCGCCTCAACGCATTTCGAGGAGAACCAGCTAGCTCCG
AATTCGATAAGCATTTCACCTCTAATCTCATCTCATCTGATGATTTTGCA
ATATCAACCAGTTCGAACCTCTATATAGACTTCTCTATATTTCATTCTGG
ACAAGATTAATTCATTCGGGTTCGGGTTCTTAATTATAAACAATTGTTAT
TATTTAATAATAACTCGCGTTAACTCTGGCTTCAATTAATTAAATTTAAC
CAAATGCTTAAAATAATTAAGACTCGTCAGCTCCTTCTTCAACAGGCATA
TAGTTAGATTCTTTAATCCTTCTATAGATTGTAAGATAAAAAATTTCATG
TTCTTTTCACTTCCCTTACGGGGATCTTTTCACCTTTCCCTTACGGTACT
AGTTCACTATTGATTACTTTGAAGTATTTTATTTTTCAAGGAGGTTCTTG
TTAACTTCAATCAGAATTATATTCTAATTTACTAATAATAAATAAACATA
TATATGTTTATACTCCCTTTTCGCTCGCCACTACTTTGGGAATTTTTGTT
AATTTTTTTCCTTTGGATACTAAGATGGTTCAGTTCTCCAAGTTTTCTTT
TTTTTAGAAAAATATAAGGTACTCCCATTCAGAAATCTTTAATTTATTGC
ATTGCTGCTATTTAAAGTATTTTCGTAATAAACGTCTTTCTTCGTCTTCA
AGTATCAAGGTATTCTTTTTTATCTTATATAAATATATTAATTTATATTT
AAACTATAAATACTTAAATTAAAAACGGAGAACGGATTTGAACCGTTGAC
CTTCGGATCATGAGCCCGACGAGCTACCAAACTGCTCTACTCCGTTTTAT
TTTGTAAAAGCCAAGAGGGATTTGAACCCACGCTCTTGTGGTCCGTAGCC
ACATGCTCTTCCAACTGAGCTATTGGCCTCCCCTATTATAATAATAGGGT
AGTTAACTCAATGGTAGAGTATATACCTTACGAGTATAAAGTTGTTGGTT
CGATTCTAACACTACCCATCCATATTAAACCTATCATTTAATTTGGAAAA
GATAAAAACCTTCTAAGTTTTTAATGTAGGTTCAAGTCCTACTAGGTTTA
TATACGGAAGTGGCGAAAGGGTATACGCGTTAGATTTAGGATCTAATAGA
AATTTCTATGAGAGTTCAAATCTCTCCTTCCGTAAAAACTCCACAGGCTG
GGATCGAACCAGCGACTTTTCGGTTAACAGCCGAAAGCTCTGACCACTGA
GCTACTGAGGAAGTATTTATACATATATAGATATAGAGGGGGAATATAAT
TCAAGGGTAGAATAGTTCTTTTGCAAAGAAAAAGTTAGCAGTTCGAGTCT
GCTTATTTCCAATTAAAAAATATTCCTTAAATGTATATTATATATATAAT
TTTTGTACTAAATGAGTTTGATCCTGGCTCAGGAAAAACGCAAGAGACGT
GCCTAACACATGCAAATTTAATAGTTACTATATAAAACTATAGTGAATTG
GTGAGTAATATATGAAAATTTAAGTTTAGATTAGAAGTATCCCTAATAAC
TTAGGGTTAATCTCTGATATGCGCATTTGTGCTTTAAAAAGTTAATACTG
TCTAAAAAAAAGTTCATATCTGATTAGCTAGTTAGTAAAATAATAATTTA
CTAAGGCGAAGATCGGTAGCTGCCCTGAGAGGGGGATCAGTCACATTGGA
ATTGAAATACAGTCCAAACTCCTACGGGAGGCTGCAGTGGGGAATATTCT
GCAATGAGCGCAAGCTTGACAGAGCGTCGTCACGTGGAGGAAGACAGCTT
AATACAGTTGTAAACTTCTTTTATTTCAAAGTGAATATTGACACTTAAAT
AAATAAAGTATCGGCAAACTCCGTGCCAGCAGCCGCGGTAAAACGGGGGA
TACAAGCGTTATCCGGAATTACTGGGCGTAAAGCGTATGTAGGTGGTTTT
AATATATTTTTATTTAAAAAAAACTATATATTTGTTTTTTATTAAAAAAA
TTATTAAACTAGAGTCTGTTAGGGGTAAAAGGAATTTTTTGAGTAGTAGT
GAAATGCAAAGATACAAAAAAGAAGACCAAAAGCGAAGGCATTTTACTGG
AGCAGCACTGACGCTGAGATACGAAAGTTAAGGTAGCGAATGGGATTAGA
TACCCCAGTAGTCTTAACTGTAAACTATGGATACTCGGAATTAAATATAA
TTAATATTTAGTTCCTTAGCTAACGCGTTAAGTATCCCGCCTGAGTAGTA
CGCTCGCAAGAGTGAAACTCAAAGGAATTGACGGGGGCCCGCACAAGCGG
TGGAGCATGTGGTTTAATTCGATGTAACGCGAAGAACCTTACCAGAACTT
GATATATATGTTTTTAAAAATTTAATAAATTTTTATAAGTACATCTACAG
GAGGTGCATGGCTGTCGTCAGCTCGTGTCGTGAGATGTTGGGTTAAGTCC
CGCAACGAGCGTAGCCCTTATTTAAAGTTAACTATCTTTAAAAACTGCCT
ATATTTGTCTATATAAAAATAAGGAGGAAGGAATGGAAAACGTCAAGTCC
TCATGCCCTTTATGTTCTGGGCTATACACGTGCTACAATGGATGGTACAA
TAAATTGAATATAAAAAATTTAAAAAAATTTTTTATTTTTATTTGAGAAA
ATAGATTTAATTATATTAATAAAACCATTCGTAGTTCGGAACATAAATTG
AAAGTTATTTATGTGAAGCTGGAATCGCTAGTAATCGCCGGTCAGCCTTA
CGGCGGTGAATAAGTCATCGGGCCTTGTACACACCGCCCGTCACACCATG
GGAATTAATTATTATTGAAACTTCTGTTTAAGAAAATAAATAAGAATTAG
TAACTGGGGTGAAGTCGTAACAAGGTAGCTGTACTGGAAGGTGCGGCTGG
ATAATATACTAATAAATAGTACACACACTACTGGCCGCTAGTATAAACTT
TGACCCACTTTTTTAGTATAAAAATTGTGAAAAAAGTTAAAGGCAACAAT
ACTTTTAAGTAAAATTACTGGGAAGATAGCTAAGCGCTAGTTAGTAAAGT
AAGTAAACAAAAGGGCTGTTAGCTCAGCGGTAGAGCACGCCCCTGATAAG
GGCGAGGTGCCTGGTTCAACCCCAGGGCGGCCTAGACTATATTTTATT
>Virginia-1
CAAATATTTTTATATATTTATTATTTTATATATAATAAAATATAGTCTAG
GCCGCCCTGGGGTTGAACCAGGCACCTCGCCCTTATCAGGGGCGTGCTCT
ACCGCTGAGCTAACAGCCCTTTTGTTTACTTACTTTACTAACTAGCGCTT
AGCTATCTTCCCAGTAATTTTACTTAAAAGTATTGTTGCCTTTAACTTTT
TTCACAATTTTTATACTAAAAAAGTGGGTCAAAGTTTATACTAGCGGCCA
GTAGTGTGTGTACTATTTATTAGTATATTATCCAGCCGCACCTTCCAGTA
CAGCTACCTTGTTACGACTTCACCCCAGTTACTAATTCTTATTTATTTTC
TTAAACAGAAGTTTCAATAATAATTAATTCCCATGGTGTGACGGGCGGTG
TGTACAAGGCCCGATGACTTATTCACCGCCGTAAGGCTGACCGGCGATTA
CTAGCGATTCCAGCTTCACATAAATAACTTTCAATTTATGTTCCGAACTA
CGAATGGTTTTATTAATATAATTAAATCTATTTTCTCAAATAAAAATAAA
AAATTTAAAAAAATTTTTTATATTCAATTTATTGTACCATCCATTGTAGC
ACGTGTATAGCCCAGAACATAAAGGGCATGAGGACTTGACGTTTTCCATT
CCTTCCTCCTTATTTTTATATAGACAAATATAGGCAGTTTTTAAAGATAG
TTAACTTTAAATAAGGGCTACGCTCGTTGCGGGACTTAACCCAACATCTC
ACGACACGAGCTGACGACAGCCATGCACCTCCTGTAGATGTACTTATAAA
AATTTATTAAATTTTTAAAAACATATATATCAAGTTCTGGTAAGGTTCTT
CGCGTTACATCGAATTAAACCACATGCTCCACCGCTTGTGCGGGCCCCCG
TCAATTCCTTTGAGTTTCACTCTTGCGAGCGTACTACTCAGGCGGGATAC
TTAACGCGTTAGCTAAGGAACTAAATATTAATTATATTTAATTCCGAGTA
TCCATAGTTTACAGTTAAGACTACTGGGGTATCTAATCCCATTCGCTACC
TTAACTTTCGTATCTCAGCGTCAGTGCTGCTCCAGTAAAATGCCTTCGCT
TTTGGTCTTCTTTTTTGTATCTTTGCATTTCACTACTACTCAAAAAATTC
CTTTTACCCCTAACAGACTCTAGTTTAATAATTTTTTTAATAAAAAACAA
ATATATAGTTTTTTTTAAATAAAAATATATTAAAACCACCTACATACGCT
TTACGCCCAGTAATTCCGGATAACGCTTGTATCCCCCGTTTTACCGCGGC
TGCTGGCACGGAGTTTGCCGATACTTTATTTATTTAAGTGTCAATATTCA
CTTTGAAATAAAAGAAGTTTACAACTGTATTAAGCTGTCTTCCTCCACGT
GACGACGCTCTGTCAAGCTTGCGCTCATTGCAGAATATTCCCCACTGCAG
CCTCCCGTAGGAGTTTGGACTGTATTTCAATTCCAATGTGACTGATCCCC
CTCTCAGGGCAGCTACCGATCTTCGCCTTAGTAAATTATTATTTTACTAA
CTAGCTAATCAGATATGAACTTTTTTTTAGACAGTATTAACTTTTTAAAG
CACAAATGCGCATATCAGAGATTAACCCTAAGTTATTAGGGATACTTCTA
ATCTAAACTTAAATTTTCATATATTACTCACCAATTCACTATAGTTTTAT
ATAGTAACTATTAAATTTGCATGTGTTAGGCACGTCTCTTGCGTTTTTCC
TGAGCCAGGATCAAACTCATTTAGTACAAAAATTATATATATAATATACA
TTTAAGGAATATTTTTTAATTGGAAATAAGCAGACTCGAACTGCTAACTT
TTTCTTTGCAAAAGAACTATTCTACCCTTGAATTATATTCCCCCTCTATA
TCTATATATGTATAAATACTTCCTCAGTAGCTCAGTGGTCAGAGCTTTCG
GCTGTTAACCGAAAAGTCGCTGGTTCGATCCCAGCCTGTGGAGTTTTTAC
GGAAGGAGAGATTTGAACTCTCATAGAAATTTCTATTAGATCCTAAATCT
AACGCGTATACCCTTTCGCCACTTCCGTATATAAACCTAGTAGGACTTGA
ACCTACATTAAAAACTTAGAAGGTTTTTATCTTTTCCAAATTAAATGATA
GGTTTAATATGGATGGGTAGTGTTAGAATCGAACCAACAACTTTATACTC
GTAAGGTATATACTCTACCATTGAGTTAACTACCCTATTATTATAATAGG
GGAGGCCAATAGCTCAGTTGGAAGAGCATGTGGCTACGGACCACAAGAGC
GTGGGTTCAAATCCCTCTTGGCTTTTACAAAATAAAACGGAGTAGAGCAG
TTTGGTAGCTCGTCGGGCTCATGATCCGAAGGTCAACGGTTCAAATCCGT
TCTCCGTTTTTAATTTAAGTATTTATAGTTTAAATATAAATTAATATATT
TATATAAGATAAAAAAGAATACCTTGATACTTGAAGACGAAGAAAGACGT
TTATTACGAAAATACTTTAAATAGCAGCAATGCAATAAATTAAAGATTTC
TGAATGGGAGTACCTTATATTTTTCTAAAAAAAAGAAAACTTGGAGAACT
GAACCATCTTAGTATCCAAAGGAAAAAAATTAACAAAAATTCCCAAAGTA
GTGGCGAGCGAAAAGGGAGTATAAACATATATATGTTTATTTATTATTAG
TAAATTAGAATATAATTCTGATTGAAGTTAACAAGAACCTCCTTGAAAAA
TAAAATACTTCAAAGTAATCAATAGTGAACTAGTACCGTAAGGGAAAGGT
GAAAAGATCCCCGTAAGGGAAGTGAAAAGAACATGAAATTTTTTATCTTA
CAATCTATAGAAGGATTAAAGAATCTAACTATATGCCTGTTGAAGAAGGA
GCTGACGAGTCTTAATTATTTTAAGCATTTGGTTAAATTTAATTAATTGA
AGCCAGAGTTAACGCGAGTTATTATTAAATAATAACAATTGTTTATAATT
AAGAACCCGAACCCGAATGAATTAATCTTGTCCAGAATGAAATATAGAGA
AGTCTATATAGAGGTTCGAACTGGTTGATATTGCAAAATCATCAGATGAG
ATGAGATTAGAGGTGAAATGCTTATCGAATTCGGAGCTAGCTGGTTCTCC
TCGAAATGCGTTGAGGCGCAGCTATTACTATTATATAATTAAGGTGGTAA
AGCACTATATATAATACATATTATATATAATATACATTATATATAAACTA
ATAATACCTATTATAGTTTAAAGTAATAAGTGAGACTATTGGGGAAAATC
TCAATAGTCTAAAGGGAAACAACCCACACCATAAGTTAAAGTTTTTAAAA
AGTATTTAAAACAAAAGGTACTTTAATTTCAGTTATATTTAAGAGGTTAG
CTTAGAAGCAGCTATCCTTTAAAAAGTGCGTAATAGCTTGTTAAATTAGA
AATTATGCACTAAAAATGAAAGAAAAAAAATACTTTACTGAAGCTATGGG
ATTTATTTTTAAATCGATAGAGGAGCGTTCTATATTTTAGAAGCAAAAAT
GTAAATTTTTGTGGAGATAATAGAAGTGAGAATGTCAGCTTAAGTAGCAT
AAATATTAGTAAAAAATCTAATACTCCGAAAGCTAAAGGTTTTCTACGAA
AGGATATACCACGTAGATAAAGTCAGGGCCTAAAATTAGATTTAATATGT
ACTTGATGGGTAAAAGGTTAAAATTCCTTTACCATAATATATATATACAA
ATAGTGACCTATTATATATAATATATATTTTAAGAAATAGTTACTTAATA
TATGTTTATTATATAGCTAGAAAAATGTATCTGTTTTATATATATTATGC
CTGTACTAAAACTGACACAAGTAAGCAAGTATATATATACTAAGGAGTAC
GAAATAACTTTTTCTAAGGAACTCGGCAAAATAATCCTGTAACTTCGGGA
GAAAGGATGCCCAAAGGGCTGCAATAAAAAGATCCAAGCGACTGTTTATC
AAAAACACAGGTCTCCGCTAAGTTTAATCACAATGTAAGGGGGCTGACAC
CTGCCCAGTGCTGGTAAGTTAAAAAAAATATTTTTTATCCAAGTATTTTT
ATAAGCTCCAGTAAACGGCGGCTGTAACTATAACGGTCCAAAGGTAGCGA
AATTCCTTGTCGGGTAAGTTCCGACCTGCACGAAAGGTGTAACGACTTGG
ATGCTGTCTTAGAAAAAGATTCGGTGAAATAGGAATGTCTGTGAAGATAC
GGACTATCTACATCTGGACAGAAAGACCCTATGAAGCTTTACTATATTTT
GAAATTAAAAATAAAATATATTTGTGTAGAATAAGTGGGAAATTAATTAA
TTTATCTTGAAATACCACTCTTTTATATTTTATTTTTTTATTAAAATATT
GTTAACCAATTTTAAAAAAATTTTAAAAAGGTAGTTTGACTGGGGCGGTA
ACCTCCTAAAAAGCAACGGAGGTGTACAAAGGTCTTTTTTTAATTTAAAT
TTTTTTTTAAATTAAAACTATAAAGGGTATAAGGCTTGATTGTAAGAGTT
ACCACTCGAACAAGGACGAAAGTCGGTCTTAATGATCCGACAGTTCTTTG
TGGAAAGGCTGTCGCTTAACGAATAAAAGTTACTCTAGGGATAACAGGCT
GATCTCCCCCGAAAGTTCCTATCGACGGGGAGGGTTGGCACCTCGATGTC
GGCTCGTCGCATCCTGAGGCTGAAGTAGGTCTCAAGGGTTGGTCTGTTCG
CCCATTAAAGCGGCACGTGAGCTGGGTTCAGAACGTCGTGAGACAGTTCG
GTCCATATCCGATGTAGACATAAGAACATTGAAAAGTTTTTCTTTTAGTA
CGAGAGGACCAAAGAAATTAAACCTATGGTGTATTAGTTATTTTACTAAA
AGTAGTCGCTAAGTAGCCAAGTTTAATATATTTTAATCACTGAAACCATA
TAAGTGAGAAAATTACTTTAAGATAAATGTTCTTTTCTAATTAGAGTAAG
ACAACAAATAGATAATTTGATAAAAAGAAAAAATGTATACAATTAGTAAT
AATTTTAGCATTTTTTTACTAAAACTTCGAGAATATATTTTTGCTGATAT
AGCTCAAAGGTAGAGCCACTGACTTGTAATCAGAAGGTTGGGGGTTCGAT
TCCCTTTATCAGTTTATTTTGAAAATTAAAATATTTATATTATATTTATT
TTATAAAAAAATGTTACGTTATTTAGGCCCTAAGTTAAAAAAATTAAAAC
AATTTAATATACATATGCATCCAGGTTTTTCAACTAAATATTCTATTTTA
AATAAAAATTTTATAAAAAATAATAAAGCAATTATATCTTTTTATTTATT
AGAATTACTTGAAAAGCAAAAATTAAAATTTACTTTCTCATTAACTGAAA
AATTAATTAAAAAATATATCTTATTTATACATAAATATAATTATAAAAAA
TTTAATATATCTACTATTATTGAGGCACGTTTAGATAAAATACTTTTTAA
TATAGGATATTCTATTACTATAGCACAGGCAAGACAATTAATAGTACATG
GATATTTTTTTGTTAATTTTAAATTAATTACAAATCCTAGCTTTTTAATT
AAAATTGGTGATATAATTAGTTTATCTTCTAAATCTAGTTTTATATTTAA
ATTATGTAAAAAAAATTTATATATAAAATATATTAAAACTATTAAATGTA
ATTTAAATGTATATATATGTAAAAAAACATGTTTAAGTATTTTTTATTCA
CAAATAAATAATTATACTTTTAATAGTTATAATAATTTATTAATAATACA
ATATTATTTACATTAAAATTATATATATATAATTTTTAATTAATAAAAAA
GGTAAATGAAGTCAAATGGTAAAGACAATAAATTGTGAATTTATTTAAAG
CGGGTTCAATTCCCGTCATTTACCCCATTGATAGTATAGCTTAAAGGTAT
AGCAAAAGATTGCAAATCTTTTTATCTCAGTTCAACTCTGAGTACTATCT
ACTACTAATTATTGAGGATGTGGTGAAATTTGGTAAACACAACGGACTTA
AAATCCGTAAGTTTTAAAAAACTTTAAGGGTTCAAGTCCCTTCATCCTTA
CCTTAATTTTTTTATATAAAATAAGTACCTGTGGCTGAGTGGTAAAAGCG
GTGGGCTCATAATCCATTTTTCAAAAGTTCAATTCTTTTCAGGTATATTA
TAAAAAGAATTGATGCCTGAGCGGTCTATAGGAGCGGACTGTAACTCCGT
CGATAATTTTATCTCCATCAGTTCAAATCTGATTCAATTCATTTTTTTTT
AAATAAAAAAAGGAGAGGTGACTGAGTGGTTTAAAGTATCAAATTGCTAA
TTTGACATATATATTATATACAAGGGTTCAAATCCCTTTCTCTCCTAGAT
ATAGGAAATATAGTTTTAATTAGGATAAAATAACACCCTGTCGCGGTGAT
GATGCGAGTTCAAGTCTCGTTATTTCCGTAATTATATATATGGGTTGTCT
GGGAATTGAACCCAGAACCTTTCGGTTAAAAGCCGAGTACTCTACCATTA
AGCTAACAACCCTATTCTATTTATATAGAGAATATTTTAAAAGCCCTTAT
CGTCTAGTGGTCTAGGACATCTTTTTTTCAGGAAGAAAACGAGGATTCAA
ATTCCTTTGAGGGTACTATTATATAGTTATATACGGAATATAGCGTAGTC
AGGTAGCGCCTCTATTTTGGGAATAGAAAGTCATAGGTTCAAATCCTATT
ATTCCGAAAATTTAATATAGTATTATTATACATTAATATATATATTATGA
ATAATTTTTTTATATCACATAAATTAAATTTTATATATCCTTTAAATTTA
TTTAATCTTGAATATTTATTTTATAAAAATAAATATTTTAATATAAAATA
TATTTATTTTAATAAGTATAATATTTCTTTTTTTAATTTTATTAAATATT
TAAATAATACTTATTATATTTTAATAAACATAATACATCGTATTAAAAAA
AATAATATTATAACTAGAAATAAATTATCTAAATCTACTAAAAAACTTTG
GCAACAAAAAGGATTAGGAAGAGCACGTGCAGGTTCATTTAAATCTCCTT
TATGGAGAGGAGGTAGTAAATTATTTGGACCAATAAATAAAATAATAGAT
ATTAAGTTACAAACTAAAAAAAAAAAAATAACTTTTTTTTATCTACTTTT
AAATAAACGAACTTATATTTCTTTTATATTTATTTCACCTATATTATATA
CTTTTGAAAATATTAATGAATATTTAAATAAACAAAAAAGAATAAAAGGA
TTATTTTATAATAAATTAATATATATTTTATGTAATAATATAACATATAT
AAAAAAAAATTATAATTTAATAGATATTAAATTATTAAATTTTTTTACTT
TTATTAATTTTAATTATATAATATTTTTAATTTAATAAAAATTATTTATA
AAATGTATATATATTGTAAACGAAATAAATATATTTTAACTAGAGTTTAC
GGAAGAAATAATAAAGGACATATTACTATAAGAAATAAACAAGGATTATT
TATTAAAAATATTCAATTAAAAAATATAAATTATAATTATATTTTTAAAA
AAAATATATTAAATTTTAATAATAAAATACTTAAAGTACAAATTATTAAA
AAAGTAATAGATATTAAATTACAAAGATATATTTATAAAGTAATATGTTT
AAATAGTATTTTACAAACTCAATATAAATATTTTCCAATTACAAAAAATA
CAAAAGAAGGAGATATTATATATATAGGATATACAATTCCTTTAAAATTT
GGTAATATTATGCCTATAAAAAATATACTTTGCGGCAGTTGAATTCATAA
TATTGAGCATTTACCTACTAAAGGAGCAATTTTTGTTAAAAATTCTAAAA
TTAGTGCCTTTTTAATTTATATAGGAAAAAAGTATGCTACAATTAAATTA
CCTTCAGGTGAAATTAGATTATTAGATAAAAATGTTTTTTGTATTTTAGG
GGAACTTAATTTAATATTACTTAATTTAAAAAAAATTAAGGCTGGAGATT
CTAGAAATTTAGGAAAACGTCCTAAAGTTCGTGGAGTTGCTATGAATGCA
TGCGATCATCCTCATGGAGGAGGAGAAGGAAAAAATTCTATAGGTCGTTG
TTCTGCATATTCACCTTGGGGAGTTATTTCACGAGGTGTTAAAACTAGAA
AAAATAATAAATATAGTATGAAATTAATTTTAAAAAAATAGAAATATGAT
AAAAATATATTATAAACGAATATATATTTCAAAAGATGTATTACGTATAT
CTAAATTAAATAGTAAACATTTTAAAACTAATTATAATTTAACTATAATA
ATACCTTTATTTCTATGGAAAATAATAGAAGTATATAATGGAAAAAAGTA
TATACCTATTAATATTAATAAAAAAAAAATAGGATTTAGATTAAAAAAAT
TTATTTTTAAAAAGAAAAATAAATTTTCTTATTCAGAATTTAATATTAAA
TTAAATACTTTAATAAAAAATTAAATAATATTATGGGACAAATAGTAAAT
GCTTTAATTTTTCGTTCAAAAAATTTTCCATATTATAATAATATATGAAA
TAATTATAGATACATTTATAAAAATATAAATTATTTTTTAAATTTAAAAA
GATTTATTAAATTTAAAAAGCAATTAAATATTTTATATATAAATAATAAT
TATTCTTATACTAATTATTGCATATATAATATAATATTATTTTCTAAATT
AAATTATATAAATAATAAATATTATATTCAATTATATTTTTTAAATTTTT
TAAAAAAGAATTATACTAAACATATTAAAATTGGATTTAATTTTGTATGT
TTAAAATATCCATTATTATCTACTAATTTTATTTTAAAATATTTAACTAA
TAAAATTCTATTTACTAAAATTTCTTTACGAAAAATTATTCCACAACTTA
TATTATTAATAAATAATATACATAAAATAAAAGGGTTTAAATGTATAATT
TCAGGTAGAATAAATGGAGCTCAAATGGCAAAATTAGAAACATTTAAATT
TAATGAAAGTTCTTTACAAAATAAAAATTTATATATAAAATATAATTGTA
TTAGTATTCCTACTAAATACGGATTATTAGGTGTTAAAATATGATTATTT
TTAAATTAAATTAAATGAAAAAATTTATATTTACTAAAAATATAAAATAT
AAAGGAATAAATTTTCATAAATGTATATATGGAATTTGAGCAATTCAAAA
TATTAAATATGGAACTTTATCTAATAAACATATTAATTTTATAAAACAAT
ATTTACAAAAAAATATTAAAAAAATTAAATGCTATAAATTAAATATTACT
ATTAATAGAATACAAACTAAAAAACCTTTAGATACTAGAATGGGCGGAGG
AAAAGGTTCTATATACGATACACAATATTTTTTAAAACCAGGTTTTATTT
TTTTAGAGTTTTATAATATTCCAGTAAATATAATATTTTCTATTTTTAAA
ATATTTAATACTAAATTACCTATAAAAATAAGATTAATTAATATTAATTA
AAAAATGAATAAATTAGGGTTTATTTTAAAATCTAATACTTATTATGCTA
TTTTAATAATACCATATCATATTACTCATATTAAATATAAAAAAATACAA
ATAAAATTAAAAAAATATTATATATTAAATTATAGACAAGAATATAATAA
AGGAGATATTATTTTTTTTAATTTAAAGAAAAATAAAATATATATTATAA
ATAAAATTTAAATATATGACTAAAATAAATACTTATTTTAATATTACAGA
TAATAGTGGAGTAAAAAAAATATTATGTATACAAAATTTAACTAAAAAAA
CTAAATTAATAAACGTAGGAGATTTAATTGTAGGAGTTATTAAAAAAATT
AATACAACAAGTAAATTAATACATTCTACTATAGTATATGGTATTGTTAT
TAGGTTAAAAAAAAATATATCTATTAATAAAAAATATAATATATCTTTTA
ATGATAATGCTGTAGTTTTAGTAGATAAAAATTTAAATCCTATTGGATCT
CGTATATTTGGATCTGTACCTAAATATTTAAAACAAAAAAATTGTTTAAA
ATTACATTCATTAACAATAGATTTAATTTAATAGTATGAATATTATACAA
AATATAAATAGCTTAATTAATAATATAAAAATATATAAAACATATTTTAT
TATACCTTATACAAAAATAACATATTTAATTCTTTTATTATTAAAAAATT
ATTGTATTAAATCTATATATATACTTAATAATTGAATTTTAATATATATA
TATTATAAAAAAAAAAATTTAAAATTTAAATTTTTTAATTTAAAAAATAA
AAAAAATAATATTACATACATGCAATTACAAAAATTAAAAATAAAAGATG
CAATTATTTTCACATCTAAAGGTATCTTTTCTAGATACCAAGCACTTAAA
TTAAAACAAGGAGGTATTTTATTTTGTTTAATCTATTATTCTAATTAAAA
AAATGACAATTTATAAACGATTAATTATATTTAATAAATTAATTAAATTT
TTTTCAATATTTGATAAAAAAACACAATTAATATATATAAATATATTATA
TAATACAAAATATAAAGTATTATTTTTATCAAAAAAAATAATAAATTTTC
CTTTATTTTTTTCTTTATATTTATTTTCTAAAGAAAAAAACATTTTAAAT
ACTTTATATAAAATATTAAATTATAAATTATATTTATTTTATACTACATA
TAAATTATCTATCGAATTTAGAGGAATAGGATATAAATTTTTATTTATAA
ATAAAAATTTATATTTTATTTTAGGTTATAGTCATTTAATTAAACTTAAA
CTTCCTAAGACATGTAGTATATATATTGATGAAAAAAATAAATTATTAAT
TTTAATATATTCAAATAAATATATGTTAGGTAATATATTTTATATTATTA
AATCTTGTAAAAAATTAAATGTATATAAAGGAAAAGGAATAAAAAATATT
TTTGATCAAATAAAATTAAAATTAAGTAAAACAAAAAATATTAAAAAATA
ATAAATGATTTTTTTGAATAAAAAATTTAAAATTAAATTATTTAAGCAAC
CAAATTTATTATATTCTATAAAATTATATAATGATTTTATTTTTTTTTCT
TATTTAATTAAAGAATATATAAAAATTTACACTAATTTTTCAATATATAT
AATTAAAAATTTTATTTATTTATTAAATATACTTGCAGTTAAATATATAA
TATATTATAGTAATAATAAATATATATTTAATAATATATATCATACTATA
TATATATTAGAATTAATATCATGAAAAAAAGAATTGATTTTTAAATTTAA
TAAAAAATATAATTATAGTATAGAACAAAAAATATTATTAATTAAAAAAA
TATCTAAAACTAGAGCAAAAGGAAGAATAAATAAATATAAAGTAATATTA
ATATTAGGAAATAAAACAGGATGATTTGGTATAGGATATAGTAAACATTT
TTATTTACAAGAAGCTATTTCAAATGCTCGTTTACATGCATTTAAAAATA
TTTATCATTTTCCATTATTTTATTCAAATAAAATTACAAATAATATATAT
ATAGAAAAAAAAATTAAAAAATTATATTTATTTTCTTCTATTCGTAAAAT
ACATATGTCTAGACATTATGTAATTAGAGTATTATTTAATTTTATTGGAT
ATGATATTATTTATTCTAAACTTATTAAATTAAATAATATATATAATATA
TTATCTTTAATTTTAAATTTATAATATGAAAATAAAAAGTGCTCCAAAAC
ATTTATGTACATATTGTATATCTATTAAAAGACATAAAAAAATATATATT
TATTGTTCTAAAAATTTTAAACATAAACAAAGACAAAAATAACACAATTA
ATATTTTTTAAATTAAAATGAATGTAAAAAAACAAACTTCAAATATACTT
ACTTTTTATATAAAAAATACAATGCATAATACATTTATTTCGATATGTAA
AGAGACAATTTTAAATAAAAATAATAAAATTATACCTACCCAACAAGTAT
TAAAAATATTTTCTTGCGGTCTTTTTGGGTTTAAAAATAGAAAAAAAGAA
ACTCCATTTGCTTCTAGTATTTTAGCAAATAAAAGTGCATTATATGCATT
ACAAAATGATATAAAATATATACATATAATTTTTAAAGGAATGAATTTTT
TTAAAAAACTTATATTAAATACTATTATGAAGACAAAATATAATAATAGA
CAATTACATATATTATCAATTACAGATATAACACAATATCCTCATAATGG
ATGTAGACAAAAAAAAATAAAAAAACGTTAAAATTATATAATTTAATTAT
TTTAATATAAATTTATTTATGTTAACTTTAAATCAATTAATAAAAAATTC
AAGAAAAAAAAAAAATAGAATTAAAAAATCAATTTTAAAAAATTATCCAC
AGAGAAAAGGAATTTGTTTAAAAGTATTTACTAGATCACCTAAAAAACCT
AATTCTGCACTACGAAAAGTAGTAAAAATTAGATTATCTAATAATAAAGA
AATTATAGCATATATACCGGGAGAAGGATATGCTGTACAAGAACATAATT
ATGTTCTTATTAGAGGAGGAAAAGTACAAGATTTACCTGGAGTTAGATAT
AAAATTATTAGAGGTGCTTTAGATGTTTGTGGTGTTAAAAATAGAAAAAA
TAGTAGATCGAAATATGGTACTAAATCTAATTAAAATATATTAATTTTAA
TATATATACTAAATGTATTCTTTAAATTCTTTAATTTATTTTTTATTAAT
AAAAAAACTTATAAAATCAGGGATACAACAAAAATCTATTATGATAAAGA
AACAATTATTATTATTAACAAAAAATAATAATATATTATTATATGCTATT
TTAAAATTAATTATACCTATTACTTTTAAAATAAAAAAAATAGGTAATAT
TATATATCAAATTCCTGTTATAGCTCATTATTATAAGTCAATTAATTTAG
CAATAATATGACTTATAAAAGCTGCTAAATTAAAGAGTTTTAATAAAATG
TCTTTTATAAAAGCATTATATCTAGAATGTTATGATGTATTAAAAAAACA
AGGAGTAGCATATAATTATAAACAACAATATATTAAAAAAGCATTAACTA
ATAGAATTTTTATATATTTAATTTCTTTAAAAAAATAAAATATTTTAATA
ATTAAATAAAGAAAATAAATTATGGCAAAAAAAATTTTTAAAAAAACTAA
AACACATTTAAATATAGGAACTATCGGACATGTAGATCATGGAAAAACTA
CATTAACTGCAGCAATTACATCTTATTTATCTAAAATAAATAATACAAAA
GCAAAAAGTTATTCAGAAATTGACTCTGCTCCTGAAGAAAAAGCTAGGGG
AATTACAATTAATACTTCTCATGTAGAATATGAAACTTCTTTACGTCATT
TTGCTCATATTGATTGTCCAGGTCATGCAGATTATATTAAAAATATGATT
ACAGGTGCCGCACAAATGGACGGTGCTATTTTAGTTGTATCTGCTACAGA
CGGACCTATGCCTCAAACTCGTGAACATTTATTATTAGCTAAACAAGTAG
GAGTGCCTAGTATAATTGTATTTTTAAATAAAGTAGATATGGTAGAAGAT
AATGAATTATTAGAATTAGTTGAATTAGAAATAAGAGAATTATTAGATAC
TTATGAATTTAATGGAAATTCTGTTAAAATTATACAAGGATCTGCTTTAA
AAGCTTTAGAAGCTATAAATAAAAATAATTTAAATGATAAATGGGTAAAT
AATTTAAAAGAATTAATAGATGCTTTAGATATATCAATTATAGAGCCTAC
ACGAGACCTAAATAAACCATTTTTATTACCTATAGAAGATATTTTTTCAA
TTACAGGACGAGGTACTGTAGTTACAGGTAAAATAGAACGAGGAAGTATA
AAAATTAATGATACTGTAAATATATTAGGATTTAATGTATCAAAGATAGC
TACTGTAATTGGAATAGAAATGTTTCAAAAAACATTAACTATAGCAGAGG
CAGGAGATAATGTAGGTATTTTATTAAGAGGTATTCAAAAAGAAGAAGTA
AGACGTGGGATGGTATTAGCTCTCCCCTCAAGTATTTTAACTTATTGTAA
CTTTGAAGCAGATATATATATACTTTCTGCGTCAGAAGGAGGTAGAAAAA
CACCATTTTTTGAAGGATATAAACCACAATTTTATTTTTATACAACAGAT
GTTACTGGAACAATTAAATTTATAGAAAGTCCTAATAAAGAAAAACCAGC
TATGATTTTACCGGGAGATAAAATTAAATTAAAAGTAACTTTAATGTATT
CAATTGCATTAGAAAAAGGAATGAGATTTGCTATAAGAGAAGGTGGGAAA
ACTATAGGAGCAGGTATTATTACTAATTTAATAAATTAATTATAATAATA
TAATGAAAAAAAATTTAAAATTTAAAAAAAATAAACGTCTATATAGAATA
TATAATTATTTTAAATATAATATAATATTATTAGATACTATAAAAATATA
TTTATATATACTTTATTATATATTACTTTCTTCTAACTAAATTTATTTTT
ATGTTGAGAACCAGAATTGAACTGGTGACACAAGGATCTTCAGTCCTTTG
CTCTACCTACTGAGCTATCTCAACTTATTATAATATTATAAAGAGTAGCC
AAGTGGTACGGCAACGGATTTTGATTTCGTTATACATAGGTTCGATTCCT
ATCTCTTTAAAATAATAAATACGTTTTTAGTTTAAGGGTAAAATAAAGGT
CTCCAAAACCTAAGATGAAAGTTCAATTCTTTCAAAACGTGAGTATTTTA
TTTTAATTTTATTATTTAATATATTATATATGAAGAAATTAATTAAACTT
AAATTAAATTTAATTGCTGGAAAAGCTACTCCTAATCCTCCTATAGGGCC
TATTTTAGGACAATATGGTATAAATATTAATGCTTTTTGTAAAGAATATA
ATAATAGAACACAAAAATATCTAGGATTAAAAATACCAGTATCAATTATA
TTTTCTGATCCTAAAAAATTAACTATAAATTTACATATACCTTCTTTATC
TTTTTTAATTTTATTTTTTTCTAATAAAAATTTTATTACTATTAATAATT
TAAAAAAAATTTTATATTTAAAAAAAAAAGAATTTTATCCAATTTCAACT
AAAAAATGTATTTATATGATAAAAGGAACTTTAAAATCTATGAATATTAA
TATAAAATAAAATATGAGTAAACAAAATTATTTTAATTTTTTATCAAATT
TAAATAAATTAAAATTAATTAATAAATTTTCTAATTTTATTATACATAAA
AATAATAAAAAATATAAATATTATATTAAGTTAATAAAACAATATCGTTA
TTTAAATATATTTTCTTTTAAAACTATTAAATTTATTACAATTAAATAAA
TTTTATATAAAAAATAATGTTAATTTTAAAAAAAAAATTATATAATAATC
TTTTTTATCGATCAAAATATAATTATAGTTTATATACATATAATAGAAAT
ATATCTTTTAATAAGTCATATTATAATTTAAAAAAACAAACATTATGTAC
AATATATATAATATCACAAGATAAAAATAAATATTTTATTAAAGAATTAT
CAGGAATTTTGATAAAAAAAAATAAAATGCAAAATCTAACTAGTTTACAT
TTACTTTGCTTAAAAAGATATAATAATATTTATTTATCTTTTTTTAAAGA
ACAACCAAATATTTTATTAAAATATAAATTTTAATATATAAATTAAAATT
AAATGAATACTTTTATTAATAATTATCAATTTTTAAATTGTACTCAAGAA
GTTATTAATTGTTTAAAAGAAGCAAAAAAAATAACTTTATTAACTACTTC
TATCACTTCTTCTAATTATACTTTAAGACCTATTCACTTATGTTTAAGTT
TAATATTTAATTCTAAATTAATACAAAAAATTTTAAATATAAATCCTAAT
ATATTATTAAATAAAAAAAATATATTAAATGTAATTTATAATTATAAATT
ATATAATTATAATTTTTCATTAAATAAAAATTTTAAAATAGATACTAATA
TTTTATATATACTTAATATTTTAAATACATTACCTTATCCTTTCAATACA
TTACTTTTATTTTATTTTTTATGAAAACAAAATAAAACTATATATTCTTT
TATTTTTTATATATTAAATATACAAAATTATAATTTAAATATAATAAAAA
ATTATACTAAATATTTTTTTCCTAAAATAATTATACCTACTAATTTAAAA
GATATTTTAAATATACTTGACTTAAATATTAATTTAATAGGAAGAGAAAA
AGAATTAAAAAACATAAATGAAATTTTAATACGAGATTTAAATAGAAATA
TTATATTATTAGGAGAAACTGGAATTGGAAAATCTATAATAATTAAAAAA
ATAGCATCTTTAATTCCTACTAAAATTTTTTTAGAATTAAATATTCCAAA
TTTAATTACATACTCTACTGATATAGAATTAATAAAAACTTTTTTTAAAT
TTTTAAATAAATATAATAATATAATTTTATATTGTAAAGATTTTCATTTA
TTAATTGATAATTCTACTGTAGATATAACTTATTTAAAAAATACAATATA
TAAAATGTTATATTTAAATAAACTTCAAATTATAGGAACTAGCGTAGATA
ATATATATAATAAAATATTATATACTGAGAATAATTTAAAATTTTTATTT
TCAAAAATAAATATTAAAGAACCAACAAAATATATAACTTTATTAATAAT
GAAACAATATCTTAAAACTAATAATATTTATTGGATAAATGATACTATTT
TAGAAAATATTATTGATTTAAGTAAAAAATTTATTAATTCTTATGTTTCC
CCAAAAAAAGAATTATTAATTTTAGATGCTATTATACATAAATATAAAAA
TAATAAATATGTTTCTAAAAAAGAAATTTTAACAATTATTTCACAATATA
GTGAATTACCTACTTCATTAATTTTAAAAGAAACTAATATATTTAATATT
AGTAATATAGAATTAAATTTAAAAAAATATGTTTTTGGTCAAGATATTGC
AGTTACTAAAATTGCTACTTCTTTAAAGCGTACTTATACAGGATTAAAAG
ATAAAAATAAACCTATAGGAAGTTGATTATTATGTGGGCCTAGTGGTACA
GGTAAAACTGAATTAGTAAAATCATTAGCTTATTTATTATTTGGATCTGA
GAAAGAATTAATTAGATTTGATATGAGTGAATTTATGGAAAAACATTCTA
TTTCAAAATTAATAGGATCCCCACCTGGATATGTAGGATGTGATGAAGGA
GGTTTATTAACTGAGGCAGTAAAAAAAAAACCATATTCAGTTATTTTATT
TGATGAAATAGAAAAAGCACATAAAGATATTAATAATATTATGTTACAAT
TATTAGATGAGGGTAATTTAACAGATTCTAAAGGAATGAAAGTAGATTTT
ACTAATACATTAATTATATATACTAGTAATTTAGGATGTCCTACATCAGT
AGTACAATTTAAATCATTTCAAGATGGACTAGAATTATCCGAAGAAGAAT
ATAAATTTTTATCTAAAAATGTAGATAATGCAGTAAAAAAATTTTTTAGA
CCTGAATTTTTAAATAGATTAGATTCTGTAGTTGTTTTTAAGCCACTTAG
TGTGGTATGTTTAACAAATATTATAGATAAATTTATTAATAATTTATTAC
AAAAATTAAAAGAAAATAATATTTTATTACAAATAGAAATTACACAAGAA
ATAAAAATAATTTTAGCTAAATTAGCATATCATCCTTTATATGGAGCTAG
ACCTTTAAAAAGAATAATTGAACAATTTATAGAAAAACCTATTTCAGAAC
TTATAATTAATTTTAAATTTAAAACACCACATTTATTTTCAATATTTAAA
GATAAACAAAAAGAAACTATTAATTATTTATTAAAAAAAATTTAACTTTT
ATGTATATAACGCAGACATAGTTTAATGGTAAAACAATAGCCTTCCAAGT
TAAAAATACGAGTTCAATTCTCGCTGTCTGCTTTTTTATTTATAATATAT
ATATTAATTAATTTTAGTATGGCAAAATTAAAATTTTTAAAAGTTAAAAA
AAAACATAAACAAATATTTTTTTTAAAATTAACAAAAAAAAAAAAAACTA
CTAAATTTAATAATTCTTTATTTTTAGGTAATTATATTTCAAATATAAAT
ATATATATATTTTTATATTTAAGAATAATTTTTTATTCTAAATTAGGAGT
AAATAATTCAAAGCAATTTACATTAATATCTTTATTTTATTTAAAAAACT
TTTTAAATAAAAATATTAAAAAATAGGAGAAATGGCAGAGTGGTTTAATG
CATCTGACTTGAAATCAGAAAAATTTAAAATTTCGTGGGTTCAAATCCCA
TTTTCTCCTTTATCTTATATTTTAAATAAAATAATATTAATTTAATGATA
AAATATGAATAAATTTTATACAAATAATAAAAAATATAAAAAACAACAAA
TTTTAAAAGCATTAAAATTATCTTATACTATTAGAAAAAAAAAATTAAAT
TCTACATTTATTTTTTCTAAATTAAATAATATTATATTATATACTAATAT
AGGTATAAAATCTAAAATACCTAATATATTTCATAATATTAATTTTAATT
GGTTATTAAAAAAATAAGGTATTAATTTATAAGTAAAAAATTAATATAAC
ATACCATGAATTATAGCAGTATTTATTATTGTTATTATAAAAAATATAGT
ATTAAAATTAATATTAGTATTTAAATTAATTATATTATTAGATATATATT
TATTATTTTTAATATTATTAATTAATATTATATTTTTTTTAAATTTTAAA
ATTTTTTTTATATTTTTATAATTATTTTTAATAGCTAAATTTGTTAAGAA
AAAATATTTTAACCATTTATATATAATTAATTTTTTTTTTAAAAAAATTC
AATTAGAAAATATTTCAGAATATGTAGTATTGTATATATGATAATTAGAA
GATATAGTTGCTATTGATTTTAATAAATACATATATTGATCATAATTAGT
TGTAAATAAAATTTTTTGTTTTAAAGAAATATATTTATATAAAAATAAAT
ATACAATACTTAATGAATTTAATAAATTAAGTATTTCAAATATATTTTTA
TTTAAATTTAAATAAAAATATTTATTATTATAATTTAAATTTATACTATA
TTTAATAGGTATTATTTGATTTTTTATTAAATGTAATATATTTAAAGTTA
ACATTTATTTTAATAATATTTATATGATTATATTTTAATAAAATGTCTTT
GCCAACCAGATCCTGTTTTAATTATATCTGTTGTAATTATATTAGATTTA
AGATCACTAAGCCAATCTGTTGAAACTTCTATACTTAATTTTATTAAATA
TTTTATTATTTCTTGAAAACTAATAGATAAAAAAAATCCAGAACAAGCTA
AAATACTTTTAGTAATTCCTAAAATAATAGGAATATATAAAATTTGTTTA
TATCCTAATGTAAATAAAGTATAATTAAGAATTTTTAATTTAGTATACTC
AAATATATCATTTTCTAATAAAGAACTATCTCCAATATAATTTATTTTTA
CAAAAGAAGTCATTTTTTTTGCTATTAATTCAAATTGAATGCTTGGTATA
TTTATTCCATTTTTAAAATATTGTTTTAATAAAGATTCAATTATTAAATT
AAATATAAAAATATGTGACATTGTAATAGAATGATCCTGTTTATAAAAAT
TTAAATTATATGAAAATAATTTTAATAATAAAATATTTATAGAATAATTT
CCAGAAGTAATAATATTATTTGGTAATAATATAGCTGTATTATGTTCATA
TATTTTATTTAAAGATATTGTATTTATTTCTGTAAAAAATAATAAATTTT
TATTAGAAAATGTATATAAATTATATTTTCATAAATAATTTAATGTAGTT
TCTTCATATGAAATAAATAAATTATTTAATATAGATAATTTAGATGGAAT
TAAATATATATTAGGAAGTGCTTTTGCTTCAAAAATAATTTCTATAGAAA
TTAATCCAGATGTAATATCTTTTATAGACTCATTAAAGTTAGAGATATTT
TTTTTATATAAATATATTCCTTTTAAAAAGTTAAATATATATTTATAAGA
AAATAAATTTTTTCAATAAGTATAATATGTTGTGATATATATATAATTTA
TATATAAAGAATATATTTTTACAGAATTTTTTATTAAAGATTTATTATTT
AATAAAAAAGTAATGTAATTATTTATAAATTGTTTATGAATAAGTTGAGT
TATTAAATTTTTAAGAAGTAATATATTTTTTATGAATAAATAATTTAATT
TTGAAAAATTATAGTTAATACATATAATTTTATAAAATATATTATCTATT
AAGTTTTATTGAAAAAAATAAATTTAATATATATATATTATGTAAATAAG
AATATATACTTTTAAGTTTTCTATTTGAATATAAAAAACTTTTATATTTA
ATTAAAAAATATTTAATAGTTCTTTGATTTATAGATTTAATAAAAATAAT
TTTTTCTTTAGTTATATTATCTATAGTTAAATAATATTTATTTAATAATA
AAGATGTATTTAAATTTAAAATTATTCATTTATAATATTTATTTTTAATA
ATTAATATGGAAAAAATTTATATTTTTATAATGTTTACGTTGAAAAATAT
TATTAATAGTTAAATATGTTAAAATTAGTGTGCTTAAATATATATTATTT
TTAGAATATAATAATTTATTATTAATAGATATAATTTGATTAAATTTATA
TTTTTTTAATATATATACTAAATAAAATGAATTTAAACTAAAATAATATT
TTTTAAGATAAATAAAAGAAAAAATTGTTTTATTAGTTTTATTAAATAAT
TTATAATATGTACTGCATAATTTATATTTAATATTTTTAAATAAATATTT
ACTAATTAGTAAATATTTATTTTTTATATATATATTAGATTTTAAAATAG
TAGATGCTCCCCCCGTATGAAAAGTTCTTAATGTTAATTGAGTTCCTGGC
TCACCTATAACTTGACTAGATAAAATTCCTATACTTTTACCTAAATTATT
TGTATTAAAAGTTGTATGACCAAAACATTTAGAACAAATTGTTCTACCTG
AAATACATGTTTTTATAGAAAAAGTATTTATTTTAAGTAAAGAATTAAAT
TTAATATATAAATTATTTATTAAATTATCTGAGATATAATTATTTTTAAA
TTCTATAATTTTTTTTGTAGTAGGTTCAATTAAATTTTTTTGTAATACTT
TACCAGAAAGTAATAAAAAAAAAGGTAATATTAAAGTACCTTTACTATTT
ATTTGAAATTCATATTCTAATGAATTTTTAGATCCACAATTATATTCTTT
AATATTTAATTCTTGTATAGATTCAACTAATCTACGTGTTAAATATCCTG
CATCTGCAGTTTTTAATGCAGTATCTAATACTCCCTTTCGTGCACCGTAA
CAAGATATAAAATATTCAAAAAAATTTAATCCTTTATTAAAACTATTTAA
TACTGGTATTTTAAAAAATTCTCCAGTAGCATTTGCTAAATAACCCCTAA
CTCCAATTAATTGACATATTTGTGCTCAATTTGCTTTAGCCCCTGTATTT
GCCATAAGATGTAATGAACTAGAAAATGCATTAATATTATTAAAAGAATT
TATTAAATTTAAAAAAGGTATATAAGAATTTATATTTTTTTGTATAGAAT
AAGATATATTATATTCTTTTATATTATAATTTAATTTTAAAAGTTCATTA
TATCGTAATAATGGAGATGTAAAAAAAAAACCTTTGGTACTTTCTAAAGT
TAAAATTAAAGGAAAATAAAATGAATATTCAAATCCTAAAAACATAAGTT
CTTTAATATAATTAGTTATATTAAAATATAATAATTTTTGTACTAAACGT
TGTTCAAAATTAAAAAATTTAGGTCCTAAATTAAAACAAGTAATATTTAA
[truncated: 11,780 more chars]
